# Supplementary material for: Engrafted parenchymal brain macrophages differ from microglia in transcriptome, chromatin landscape and response to challenge
Source: Nat Commun. 2018 Dec 6;9:5206. doi: 10.1038/s41467-018-07548-5 (PMC6284018; doi:10.1038/s41467-018-07548-5)
Supplement: Supplementary file 3 — Source Data [file 41467_2018_7548_MOESM3_ESM.xlsx]

## Sheet: Fig 3B PCA
	CD45.1 nt1	CD45.1 nt2	CD45.1 nt3	CD45.1 nt4	CD45.2 nt1	CD45.2 nt2	CD45.2 nt3	CD45.2 nt4	Blood Ly6Cint	Blood Ly6Cint	Blood Ly6Cint	Blood Ly6Cneg	Blood Ly6Cneg	Blood Ly6Cneg	Blood Ly6Cpos	Blood Ly6Cpos	Blood Ly6Cpos	Blood Ly6Cpos
PC1 65.1%	-67.8284	-60.6009	-61.8592	-56.7646	-86.836	-85.1234	-84.447	-84.5201	62.2669	61.6326	59.9269	58.653	58.9963	59.1921	49.6057	58.7399	57.2895	61.6768
PC2 9.5%	-20.6964	-25.7152	-21.514	-25.3626	14.6844	16.2595	17.1426	24.9959	-18.1507	-23.4097	-20.943	-0.717177	-9.85711	-31.4877	56.561	23.4878	32.2564	12.466
	26.3032	30.3165	28.1554	29.4719	-26.1927	-24.1815	-25.9131	-21.6756	-10.844	-13.1715	-8.4227	-18.7996	-19.8901	-22.6565	28.9568	14.495	21.9189	12.1296
	1	1	1	1	1	1	1	1	1	1	1	1	1	1	1	1	1	1

## Sheet: Fig 3C at least one sig
Annotation/Divergence	kmeans 6 Clusters	Blood Ly6Cneg	Blood Ly6Cneg	Blood Ly6Cneg	Blood Ly6Cpos	Blood Ly6Cpos	Blood Ly6Cpos	Blood Ly6Cpos	control_5_CD451(7.00)	control_6_CD451(10.98)	control_7_CD451(10.60)	control_8_CD451(11.32)	control_5_CD452(10.03)	control_6_CD452(6.68)	control_7_CD452(5.59)	control_8_CD452(7.29)
1190002N15Rik	1	53.38	70.7	173.73	0	46.1	47.27	116.37	231.08	164.71	148.43	192.45	150.5	106.87	145.28	123.92
1300002E11Rik	1	20.02	0	23.16	8.81	0	4.3	0	49.02	98.82	21.2	22.64	10.03	46.75	16.76	29.16
1700056E22Rik	1	33.37	51.42	23.16	17.61	38.41	12.89	15.18	70.02	32.94	42.41	11.32	10.03	0	0	21.87
2210011C24Rik	1	0	0	0	0	0	0	0	42.01	21.96	21.2	56.6	20.07	6.68	0	0
2210408I21Rik	1	0	0	0	0	0	0	0	7	21.96	42.41	22.64	10.03	6.68	5.59	21.87
2510002D24Rik	1	166.83	257.1	191.1	132.07	115.24	81.65	70.83	336.11	428.24	402.89	271.7	220.74	180.34	257.04	240.55
2810013P06Rik	1	193.52	179.97	411.16	132.07	253.53	193.38	354.18	1036.35	1460.4	1304.1	1052.84	561.88	574.41	491.73	473.81
4833411C07Rik	1	6.67	0	0	0	0	0	5.06	84.03	153.73	106.02	79.25	40.13	26.72	27.94	29.16
4930402H24Rik	1	60.06	77.13	34.75	52.83	30.73	60.16	126.49	371.13	296.47	222.65	181.13	200.67	126.9	100.58	145.79
4930503L19Rik	1	13.35	12.85	17.37	17.61	46.1	12.89	10.12	77.03	98.82	190.84	45.28	70.24	20.04	33.53	7.29
4930539E08Rik	1	0	0	0	0	0	0	5.06	259.09	43.92	10.6	11.32	20.07	40.08	0	7.29
4931428F04Rik	1	60.06	0	28.95	8.81	0	0	25.3	77.03	76.86	31.81	67.93	30.1	40.08	39.12	29.16
4932438A13Rik	1	133.46	128.55	167.94	88.05	61.46	150.41	80.96	280.1	362.35	243.86	283.02	301.01	173.66	223.51	138.5
5330417C22Rik	1	0	0	0	0	0	0	0	77.03	21.96	10.6	11.32	0	6.68	0	0
6330408A02Rik	1	6.67	0	0	17.61	0	0	0	42.01	65.88	31.81	45.28	20.07	13.36	16.76	36.45
A130077B15Rik	1	26.69	25.71	17.37	0	0	8.6	20.24	35.01	54.9	127.23	113.21	30.1	26.72	67.05	21.87
A930006K02Rik	1	46.71	19.28	34.75	0	0	17.19	45.54	112.04	175.69	106.02	169.81	10.03	33.4	33.53	21.87
Abca1	1	26.69	38.56	75.28	8.81	15.37	30.08	10.12	1939.66	1910.59	2056.87	2003.79	812.72	1068.66	1044.93	583.15
Acod1	1	0	0	5.79	0	0	0	0	28.01	21.96	10.6	45.28	0	6.68	16.76	21.87
Acsl3	1	33.37	38.56	34.75	8.81	23.05	8.6	10.12	175.06	186.67	127.23	101.89	70.24	46.75	44.7	29.16
Acvrl1	1	160.15	186.4	138.99	572.3	437.92	442.62	369.36	1092.37	1284.71	1304.1	1064.16	491.65	434.14	637.01	575.86
Adam19	1	0	25.71	0	26.41	15.37	90.24	20.24	105.04	87.84	84.82	124.53	10.03	0	0	0
Adam22	1	6.67	0	5.79	0	0	0	0	42.01	21.96	31.81	22.64	20.07	0	11.18	7.29
Adam33	1	0	0	0	35.22	7.68	4.3	15.18	252.09	263.53	243.86	430.19	10.03	20.04	22.35	14.58
Adamts10	1	500.48	411.36	364.83	686.76	407.19	584.44	404.77	861.29	1010.2	922.41	588.68	190.64	173.66	217.93	328.02
Adgb	1	13.35	12.85	17.37	8.81	0	4.3	15.18	287.1	252.55	169.64	260.38	20.07	46.75	39.12	29.16
Adgre1	1	2902.8	2217.49	1748.89	792.42	1674.85	846.57	1679.81	4572.56	3733.35	3530.6	3452.86	1635.48	1843.44	2095.44	2019.16
Adprhl2	1	0	6.43	17.37	8.81	7.68	4.3	10.12	35.01	65.88	31.81	56.6	40.13	26.72	11.18	14.58
Adrb1	1	320.31	173.54	231.64	8.81	7.68	34.38	0	294.1	516.08	625.54	532.08	391.31	307.24	357.62	313.44
Aebp1	1	0	0	5.79	0	0	0	0	245.08	32.94	10.6	0	0	26.72	0	14.58
Afdn	1	226.89	276.38	272.18	140.87	84.51	197.68	91.07	490.17	373.33	477.11	554.72	80.27	100.19	94.99	58.31
Ago4	1	100.1	77.13	156.36	61.63	92.19	90.24	146.73	259.09	329.41	265.06	316.98	180.6	100.19	122.93	102.05
Agt	1	0	0	0	0	7.68	4.3	0	273.09	65.88	10.6	22.64	0	6.68	5.59	0
Ahr	1	60.06	64.28	63.7	123.26	314.99	146.11	339	406.14	285.49	180.24	283.02	0	0	0	0
Ahrr	1	0	12.85	0	0	7.68	17.19	5.06	49.02	98.82	31.81	45.28	10.03	0	5.59	21.87
AI427809	1	0	0	0	0	0	0	5.06	105.04	142.75	84.82	135.85	0	6.68	5.59	0
AI504432	1	13.35	70.7	104.24	0	84.51	30.08	75.89	182.06	186.67	180.24	169.81	30.1	20.04	27.94	7.29
AK010878	1	100.1	115.69	208.48	26.41	153.66	30.08	116.37	147.05	219.61	275.66	362.27	150.5	113.54	83.82	116.63
Akr1c13	1	40.04	70.7	11.58	17.61	92.19	47.27	60.72	84.03	120.79	74.22	67.93	60.2	6.68	39.12	14.58
Amy1	1	0	0	0	8.81	0	0	0	35.01	43.92	31.81	0	10.03	0	0	0
Anapc15	1	140.13	212.11	98.45	123.26	107.56	90.24	131.55	560.19	592.94	519.52	532.08	371.24	280.52	335.27	255.13
Ank	1	173.5	276.38	167.94	176.09	222.8	219.16	258.04	392.13	362.35	381.69	339.62	120.4	120.22	117.35	94.76
Anln	1	6.67	0	17.37	8.81	15.37	21.49	91.07	70.02	65.88	42.41	79.25	0	0	5.59	14.58
Aoah	1	6.67	12.85	5.79	334.58	207.44	210.57	227.68	420.14	505.1	434.7	430.19	0	26.72	16.76	51.03
Apobec1	6	2175.43	2140.36	1980.53	1928.21	2888.74	2440.88	3546.82	3543.21	2591.38	2576.39	2479.27	762.55	707.99	804.65	874.73
Apoc4	1	0	6.43	23.16	8.81	7.68	34.38	0	91.03	76.86	148.43	67.93	0	0	16.76	7.29
Apod	1	0	0	0	0	15.37	0	15.18	133.04	65.88	21.2	33.96	60.2	40.08	0	7.29
Apoe	1	60238.2	60045.9	69301.3	30367.1	21504.2	25784	23775.3	388318	450758	508163	453072	26368.4	27892	29855.8	53088.7
Aqp1	1	0	0	0	0	30.73	0	0	49.02	65.88	31.81	22.64	10.03	13.36	5.59	0
Arhgap10	1	0	6.43	0	17.61	23.05	68.76	50.6	56.02	54.9	84.82	22.64	0	6.68	5.59	0
Arhgap19	1	6.67	12.85	23.16	44.02	38.41	17.19	40.48	371.13	318.43	498.31	452.83	50.17	73.47	61.47	36.45
Arhgap6	1	13.35	44.99	34.75	0	30.73	30.08	25.3	49.02	43.92	31.81	22.64	0	6.68	0	0
Arhgef5	1	0	0	0	0	0	0	0	42.01	43.92	10.6	22.64	0	13.36	11.18	14.58
Arid5b	1	13.35	32.14	98.45	8.81	69.14	0	106.25	203.07	296.47	116.63	147.17	110.37	113.54	111.76	138.5
Armc2	1	0	0	0	0	0	0	0	35.01	43.92	63.62	67.93	0	6.68	0	0
Armcx6	1	13.35	12.85	0	0	7.68	0	0	56.02	32.94	74.22	45.28	10.03	13.36	22.35	29.16
Arntl	1	120.12	57.85	98.45	114.46	23.05	55.87	75.89	182.06	175.69	116.63	181.13	80.27	60.11	78.23	36.45
Asgr2	1	26.69	25.71	0	8.81	0	12.89	5.06	77.03	43.92	106.02	113.21	0	46.75	44.7	94.76
Atm	1	53.38	77.13	179.52	52.83	61.46	81.65	80.96	231.08	230.59	84.82	339.62	180.6	140.26	234.69	87.47
Atp2a1	1	0	0	0	0	0	0	0	28.01	10.98	21.2	33.96	20.07	6.68	16.76	0
Avil	1	0	0	0	0	0	12.89	0	672.23	98.82	21.2	0	10.03	40.08	0	7.29
AW112010	1	86.75	141.4	474.86	52.83	222.8	408.25	177.09	448.15	538.04	339.28	452.83	90.3	93.51	100.58	102.05
Axl	1	447.1	443.5	306.92	449.04	837.43	494.19	723.53	5020.72	4436.09	4474.22	4800.04	662.22	701.31	1078.45	1290.22
B3galnt1	1	0	12.85	17.37	8.81	0	8.6	5.06	630.22	636.86	848.19	803.78	280.94	380.71	340.86	386.34
B3gnt8	1	26.69	64.28	63.7	581.1	445.6	369.57	404.77	735.25	669.81	763.37	803.78	40.13	33.4	44.7	116.63
B4galt6	1	133.46	102.84	115.82	88.05	145.97	133.22	146.73	952.33	999.22	986.03	1007.56	511.71	634.52	486.14	532.13
Bambi	1	66.73	57.85	81.07	35.22	30.73	12.89	106.25	182.06	109.8	106.02	113.21	0	33.4	39.12	29.16
Batf2	1	26.69	51.42	121.61	184.9	92.19	51.57	121.43	252.09	285.49	339.28	181.13	90.3	66.79	83.82	87.47
Bcar3	1	0	0	11.58	0	7.68	0	0	70.02	175.69	95.42	79.25	0	13.36	22.35	7.29
Bcl2a1b	5	1261.22	617.04	1297.19	79.24	38.41	90.24	60.72	497.17	406.28	646.75	486.8	160.54	300.56	262.63	225.97
Bcl2l14	1	0	0	0	35.22	0	12.89	0	154.05	54.9	10.6	22.64	10.03	0	0	0
Bcl2l2	1	106.77	167.12	115.82	202.51	69.14	60.16	96.13	126.04	131.76	190.84	90.57	80.27	60.11	22.35	65.61
Bex3	1	100.1	115.69	144.78	167.29	153.66	150.41	172.03	399.14	285.49	201.45	294.34	160.54	86.83	150.87	131.21
Bgn	1	0	6.43	5.79	8.81	30.73	0	0	490.17	43.92	21.2	113.21	0	106.87	5.59	7.29
Blvrb	1	820.79	816.29	642.8	774.81	752.91	975.49	743.77	1127.39	1218.83	1526.75	1630.2	471.58	788.14	720.83	728.94
Bmp2	1	0	12.85	11.58	0	0	0	0	84.03	76.86	148.43	124.53	20.07	0	5.59	7.29
Brca2	1	20.02	12.85	0	8.81	7.68	4.3	25.3	91.03	120.79	53.01	79.25	40.13	60.11	33.53	51.03
Brms1l	1	86.75	6.43	81.07	61.63	46.1	85.95	70.83	126.04	142.75	74.22	79.25	50.17	53.43	22.35	14.58
Brwd1	1	46.71	51.42	52.12	17.61	46.1	55.87	50.6	168.06	109.8	137.83	79.25	60.2	100.19	83.82	58.31
Bst2	1	1501.45	1253.37	851.28	5115.49	3595.55	4108.25	2651.26	10146.5	10310.6	11970.1	11671.8	2598.71	2678.33	3844.43	2981.36
Btbd7	1	126.79	89.99	69.49	8.81	30.73	17.19	75.89	168.06	153.73	169.64	169.81	110.37	66.79	50.29	145.79
C030034L19Rik	1	0	0	0	0	0	0	10.12	105.04	98.82	95.42	33.96	0	0	5.59	0
C130036L24Rik	1	6.67	0	11.58	35.22	38.41	12.89	10.12	70.02	54.9	84.82	33.96	20.07	13.36	22.35	14.58
C1qtnf1	1	0	25.71	0	0	0	0	0	77.03	65.88	63.62	67.93	0	0	0	0
C1qtnf5	1	0	0	0	0	7.68	0	0	35.01	65.88	0	22.64	10.03	0	11.18	29.16
C1ra	1	13.35	0	5.79	52.83	23.05	25.78	20.24	119.04	109.8	31.81	33.96	20.07	33.4	22.35	0
C4b	1	20.02	12.85	17.37	26.41	38.41	30.08	15.18	560.19	647.84	583.13	803.78	391.31	253.81	217.93	298.86
C630043F03Rik	1	6.67	12.85	11.58	0	0	25.78	0	70.02	32.94	63.62	56.6	20.07	0	0	0
Cacnb1	1	46.71	70.7	52.12	52.83	7.68	12.89	30.36	119.04	307.45	63.62	169.81	60.2	40.08	44.7	51.03
Camp	1	6.67	12.85	0	0	0	0	0	231.08	186.67	986.03	147.17	0	6.68	0	0
Capn5	5	86.75	70.7	63.7	8.81	30.73	25.78	5.06	35.01	54.9	31.81	79.25	0	20.04	27.94	0
Car7	1	0	6.43	11.58	0	0	0	5.06	210.07	153.73	10.6	22.64	10.03	6.68	33.53	14.58
Card11	1	26.69	44.99	40.54	8.81	23.05	0	15.18	56.02	131.76	106.02	113.21	50.17	53.43	61.47	72.89
Casp12	1	0	0	5.79	0	7.68	8.6	5.06	91.03	98.82	95.42	67.93	30.1	40.08	27.94	7.29
Cbr2	1	53.38	173.54	92.66	114.46	107.56	159	126.49	371.13	417.26	402.89	464.15	10.03	33.4	0	29.16
Cbwd1	1	6.67	64.28	34.75	8.81	7.68	51.57	25.3	49.02	98.82	95.42	45.28	10.03	20.04	50.29	21.87
Cc2d2a	1	0	0	0	0	0	0	0	49.02	43.92	53.01	33.96	0	20.04	39.12	14.58
Ccdc102a	1	80.08	83.56	28.95	264.14	122.93	197.68	151.79	203.07	153.73	254.46	203.77	50.17	46.75	78.23	109.34
Ccdc112	1	6.67	38.56	34.75	0	7.68	4.3	20.24	119.04	164.71	127.23	90.57	100.34	40.08	44.7	58.31
Ccdc126	1	106.77	12.85	11.58	8.81	23.05	42.97	40.48	98.03	32.94	137.83	113.21	70.24	60.11	67.05	51.03
Ccdc137	1	140.13	134.98	150.57	176.09	69.14	90.24	45.54	238.08	285.49	222.65	203.77	160.54	180.34	122.93	167.66
Ccdc171	1	46.71	38.56	34.75	35.22	15.37	25.78	10.12	63.02	87.84	74.22	22.64	10.03	13.36	16.76	29.16
Ccdc189	1	20.02	0	0	0	23.05	8.6	10.12	56.02	21.96	21.2	90.57	10.03	20.04	27.94	29.16
Ccdc191	1	40.04	12.85	46.33	70.44	7.68	34.38	80.96	252.09	285.49	222.65	215.1	70.24	106.87	111.76	87.47
Ccl24	1	13.35	32.14	23.16	17.61	7.68	0	10.12	91.03	87.84	95.42	90.57	40.13	93.51	22.35	36.45
Ccl27a	1	26.69	12.85	17.37	26.41	15.37	12.89	10.12	98.03	164.71	180.24	113.21	30.1	46.75	67.05	65.61
Ccl7	1	0	0	5.79	0	0	0	0	427.15	505.1	434.7	396.23	160.54	213.73	240.28	174.95
Ccl8	1	0	0	5.79	0	7.68	0	0	154.05	636.86	95.42	249.06	0	0	11.18	7.29
Ccr1	1	40.04	51.42	92.66	70.44	215.12	85.95	328.88	1169.4	944.32	1017.83	837.74	110.37	193.7	100.58	160.37
Ccr7	1	20.02	19.28	0	35.22	38.41	21.49	20.24	7	32.94	10.6	113.21	0	0	0	0
Ccser2	1	93.42	38.56	81.07	44.02	76.83	51.57	60.72	189.07	186.67	222.65	124.53	90.3	133.58	94.99	94.76
Cd163	1	26.69	19.28	34.75	8.81	23.05	0	15.18	35.01	87.84	42.41	113.21	0	6.68	5.59	21.87
Cd200r4	1	6.67	6.43	0	26.41	7.68	21.49	30.36	252.09	230.59	169.64	237.74	0	13.36	22.35	0
Cd209f	1	0	19.28	0	0	0	0	0	21.01	32.94	74.22	124.53	0	6.68	11.18	0
Cd209g	1	6.67	0	0	0	0	0	0	0	43.92	21.2	33.96	0	0	0	0
Cd22	1	240.23	257.1	243.22	35.22	30.73	25.78	40.48	546.19	373.33	424.1	384.91	220.74	220.41	329.68	291.58
Cd24a	1	120.12	51.42	63.7	8.81	122.93	34.38	136.61	483.17	109.8	0	22.64	0	20.04	5.59	14.58
Cd38	1	0	38.56	17.37	26.41	0	0	5.06	224.08	274.51	318.07	203.77	10.03	6.68	11.18	21.87
Cd5l	1	13.35	38.56	0	0	0	0	0	77.03	32.94	31.81	11.32	0	20.04	0	7.29
Cd69	1	73.4	6.43	52.12	0	130.61	38.68	91.07	49.02	120.79	127.23	67.93	10.03	26.72	27.94	36.45
Cd72	1	46.71	57.85	28.95	17.61	7.68	12.89	15.18	581.2	966.28	826.99	1064.16	361.21	327.28	424.67	597.73
Cd74	1	24697.2	33371.7	17639.5	3099.23	2842.64	1839.26	2150.35	22652.7	52870.8	29676.2	40234.3	331.11	1095.38	799.06	583.15
Cd93	1	53.38	134.98	179.52	255.33	499.38	429.73	718.47	735.25	790.59	784.58	781.14	20.07	0	0	0
Cdca7l	1	60.06	51.42	40.54	61.63	38.41	21.49	35.42	35.01	54.9	116.63	79.25	0	0	0	21.87
Cdk12	1	146.81	128.55	115.82	35.22	84.51	25.78	116.37	217.07	186.67	169.64	181.13	190.64	166.98	111.76	109.34
Cdr2	1	6.67	25.71	23.16	0	15.37	0	5.06	28.01	43.92	53.01	56.6	20.07	26.72	0	0
Cenpq	1	26.69	77.13	92.66	17.61	7.68	34.38	35.42	56.02	175.69	42.41	101.89	30.1	20.04	22.35	43.74
Cep290	1	40.04	32.14	63.7	8.81	23.05	21.49	30.36	203.07	120.79	148.43	124.53	40.13	26.72	50.29	29.16
Cfap74	1	6.67	0	0	0	7.68	4.3	0	14.01	76.86	42.41	79.25	20.07	33.4	16.76	7.29
Cfl2	1	93.42	128.55	167.94	26.41	199.75	128.92	156.85	252.09	208.63	254.46	328.3	140.47	253.81	167.63	123.92
Chchd10	1	40.04	25.71	17.37	52.83	115.24	51.57	50.6	196.07	307.45	63.62	350.95	150.5	86.83	100.58	131.21
Chd3	1	827.47	848.43	619.64	589.91	307.31	335.19	339	1225.42	1196.87	784.58	1086.8	812.72	707.99	597.9	1027.81
Chga	1	0	0	0	0	0	0	0	6309.16	1339.61	21.2	2433.98	80.27	647.88	122.93	87.47
Chic1	1	0	0	17.37	0	15.37	0	10.12	70.02	65.88	53.01	67.93	40.13	13.36	50.29	21.87
Chil1	1	0	0	0	0	0	0	0	147.05	131.76	180.24	56.6	10.03	6.68	72.64	58.31
Chp2	1	0	12.85	0	0	0	0	0	28.01	142.75	84.82	79.25	0	0	0	0
Chtf18	1	33.37	70.7	11.58	0	0	4.3	25.3	35.01	65.88	53.01	56.6	40.13	13.36	0	36.45
Ciita	1	153.48	321.38	220.06	44.02	76.83	25.78	75.89	119.04	461.18	116.63	260.38	0	0	5.59	0
Clca3b	1	0	0	0	0	0	0	0	287.1	43.92	0	22.64	0	6.68	0	14.58
Clec12a	1	1761.7	1953.97	2026.86	1558.42	2143.5	3253.08	2889.06	3410.17	3162.36	3562.41	3283.05	10.03	0	16.76	36.45
Clec3b	1	0	0	5.79	0	0	0	0	98.03	0	21.2	33.96	0	33.4	0	0
Clec4n	1	66.73	83.56	110.03	52.83	61.46	77.35	50.6	105.04	120.79	84.82	90.57	0	0	0	14.58
Clec9a	1	13.35	32.14	40.54	44.02	69.14	17.19	55.66	28.01	153.73	10.6	11.32	0	0	0	0
Clic4	1	427.08	462.78	347.46	176.09	215.12	55.87	318.76	483.17	406.28	328.67	486.8	100.34	113.54	83.82	145.79
Clmn	1	0	0	11.58	0	0	0	10.12	161.05	65.88	10.6	0	30.1	0	11.18	7.29
Clmp	1	6.67	38.56	0	0	15.37	47.27	35.42	77.03	186.67	116.63	45.28	40.13	60.11	44.7	29.16
Cmah	1	206.87	263.53	266.39	0	76.83	34.38	50.6	868.3	702.75	742.17	588.68	0	0	5.59	0
Cnbd2	5	66.73	64.28	69.49	0	38.41	34.38	25.3	42.01	32.94	63.62	33.96	10.03	13.36	11.18	7.29
Cntnap1	1	6.67	19.28	5.79	8.81	15.37	0	0	35.01	54.9	74.22	11.32	20.07	6.68	0	14.58
Col14a1	1	0	0	5.79	0	0	0	0	84.03	76.86	53.01	79.25	0	6.68	5.59	7.29
Col1a1	1	6.67	0	0	0	7.68	4.3	0	280.1	32.94	0	45.28	10.03	26.72	5.59	0
Col1a2	1	0	0	0	0	0	0	0	154.05	10.98	0	124.53	40.13	60.11	5.59	0
Col4a1	1	6.67	19.28	52.12	44.02	69.14	25.78	40.48	175.06	54.9	21.2	33.96	0	33.4	0	0
Col6a2	1	0	0	0	0	7.68	0	0	259.09	43.92	0	33.96	10.03	20.04	0	0
Coro2b	1	0	0	0	0	0	4.3	0	63.02	43.92	0	11.32	20.07	6.68	0	7.29
Cp	1	53.38	44.99	156.36	8.81	15.37	4.3	0	1645.56	1295.69	1251.08	1415.11	140.47	140.26	167.63	87.47
Cpne2	1	66.73	77.13	11.58	88.05	61.46	21.49	75.89	217.07	252.55	233.25	226.42	20.07	20.04	16.76	29.16
Cpq	1	26.69	25.71	23.16	132.07	176.71	4.3	91.07	511.17	592.94	445.3	520.76	170.57	220.41	162.05	255.13
Crtap	1	46.71	38.56	17.37	0	15.37	17.19	10.12	49.02	32.94	106.02	67.93	0	13.36	22.35	72.89
Ctsc	1	2822.73	2294.62	2050.03	3204.88	4240.91	4254.36	3860.52	5580.91	5303.55	4930.12	5026.46	1986.66	2538.07	2765.98	1975.43
Ctse	1	86.75	44.99	34.75	52.83	84.51	42.97	65.78	1736.59	1394.52	1537.35	1516.99	10.03	13.36	16.76	29.16
Cxcl1	1	0	6.43	0	0	7.68	0	0	63.02	54.9	10.6	67.93	0	13.36	0	7.29
Cxcl14	1	0	6.43	0	8.81	7.68	8.6	0	266.09	252.55	318.07	350.95	30.1	26.72	11.18	21.87
Cxcl16	1	100.1	115.69	81.07	61.63	92.19	21.49	30.36	2506.86	2349.81	2385.54	2717	1083.63	1001.87	910.82	1159.02
Cxcl2	1	0	0	0	0	0	0	0	623.21	527.06	869.4	1154.73	30.1	73.47	67.05	145.79
Cxcl9	1	6.67	12.85	69.49	35.22	15.37	60.16	15.18	175.06	494.12	148.43	90.57	70.24	100.19	145.28	80.18
Cxcr3	1	0	0	0	0	30.73	8.6	10.12	126.04	153.73	53.01	135.85	0	26.72	11.18	0
Cygb	1	0	0	0	0	0	0	0	105.04	54.9	10.6	22.64	30.1	26.72	5.59	0
Cyp2j6	1	0	0	0	0	0	0	0	21.01	32.94	0	90.57	0	6.68	0	0
Dab2	1	26.69	25.71	23.16	0	0	4.3	0	1582.54	1229.81	1388.92	1154.73	30.1	93.51	83.82	87.47
Dach1	1	0	0	0	0	7.68	0	0	42.01	65.88	127.23	90.57	0	0	0	0
Dapk1	5	246.9	372.8	127.4	52.83	76.83	111.73	35.42	182.06	109.8	137.83	135.85	40.13	60.11	67.05	21.87
Dclre1c	1	93.42	212.11	295.34	308.16	169.02	201.98	399.71	805.28	647.84	593.73	781.14	361.21	313.92	229.1	284.29
Dcn	1	0	0	0	0	7.68	0	0	1211.41	65.88	31.81	101.89	10.03	173.66	0	7.29
Ddx43	1	0	0	0	0	0	0	5.06	91.03	120.79	53.01	158.49	40.13	26.72	44.7	29.16
Ddx60	1	26.69	25.71	75.28	17.61	61.46	21.49	121.43	147.05	98.82	286.27	135.85	110.37	86.83	117.35	36.45
Dennd1a	1	246.9	212.11	110.03	501.86	261.21	395.35	202.39	406.14	472.16	434.7	475.48	130.44	133.58	189.99	189.52
Dennd1b	1	60.06	96.41	208.48	35.22	76.83	120.32	187.21	224.08	197.65	243.86	226.42	160.54	200.37	178.81	109.34
Dennd4c	1	0	12.85	34.75	0	15.37	4.3	25.3	56.02	21.96	53.01	67.93	10.03	26.72	5.59	0
Dennd5b	1	0	0	0	0	15.37	0	5.06	70.02	54.9	42.41	101.89	0	0	0	7.29
Dgke	1	26.69	0	34.75	0	0	0	20.24	63.02	65.88	42.41	79.25	50.17	20.04	16.76	29.16
Dgkq	1	66.73	186.4	52.12	123.26	92.19	116.03	80.96	168.06	186.67	127.23	203.77	80.27	73.47	78.23	58.31
Dhdh	1	13.35	64.28	98.45	17.61	15.37	21.49	116.37	140.05	87.84	159.04	135.85	80.27	73.47	72.64	80.18
Dmwd	1	13.35	19.28	11.58	0	7.68	0	0	84.03	32.94	31.81	11.32	20.07	13.36	11.18	7.29
Dmxl1	1	53.38	96.41	214.27	0	99.88	47.27	131.55	490.17	340.39	477.11	226.42	240.81	260.49	268.22	153.08
Dnajb14	1	173.5	128.55	127.4	334.58	307.31	184.79	303.58	483.17	362.35	699.76	588.68	90.3	146.94	128.52	116.63
Dnajb6	1	66.73	128.55	191.1	52.83	176.71	25.78	136.61	455.16	230.59	254.46	169.81	160.54	180.34	100.58	102.05
Dnal1	1	0	0	0	0	0	4.3	0	49.02	43.92	95.42	124.53	20.07	20.04	27.94	14.58
Dppa3	1	6.67	0	5.79	0	7.68	0	0	14.01	43.92	10.6	33.96	0	0	0	0
Dse	1	213.54	244.25	272.18	35.22	161.34	154.7	258.04	497.17	538.04	296.87	475.48	80.27	73.47	78.23	123.92
Dusp6	1	854.16	1176.24	660.18	387.4	898.89	571.54	784.25	3137.07	2789.03	2523.38	2479.27	1143.83	1482.77	1581.36	1188.17
Dzip3	1	40.04	19.28	52.12	17.61	7.68	12.89	40.48	112.04	76.86	137.83	147.17	20.07	46.75	89.4	43.74
E2f5	1	80.08	25.71	110.03	26.41	46.1	47.27	40.48	154.05	186.67	265.06	135.85	70.24	86.83	128.52	65.61
Efcab2	1	0	0	17.37	0	7.68	4.3	10.12	133.04	142.75	254.46	169.81	60.2	113.54	100.58	80.18
Egfl7	1	0	6.43	34.75	17.61	30.73	0	10.12	210.07	120.79	116.63	79.25	10.03	13.36	0	0
Ehbp1	1	6.67	6.43	0	0	7.68	12.89	5.06	63.02	65.88	63.62	33.96	0	26.72	16.76	21.87
Eid1	1	840.81	1182.66	631.22	493.06	1482.78	313.7	1290.21	777.27	1098.04	975.42	1109.44	591.98	447.5	502.9	335.31
Enpp1	1	26.69	25.71	17.37	8.81	15.37	38.68	5.06	238.08	164.71	169.64	135.85	50.17	60.11	72.64	94.76
Entpd2	1	0	0	0	0	0	0	0	98.03	21.96	0	11.32	0	20.04	0	0
Entpd4	1	186.85	212.11	46.33	237.73	161.34	85.95	96.13	441.15	351.37	349.88	362.27	200.67	207.05	189.99	247.84
Epc1	1	186.85	250.67	220.06	88.05	145.97	159	207.45	322.11	549.02	402.89	509.44	270.91	414.11	262.63	349.89
Epor	1	0	0	0	0	0	0	5.06	70.02	65.88	53.01	113.21	20.07	33.4	61.47	43.74
Espn	1	0	19.28	5.79	8.81	30.73	4.3	0	581.2	153.73	42.41	33.96	10.03	40.08	27.94	29.16
Esr1	1	6.67	12.85	5.79	61.63	15.37	30.08	30.36	154.05	76.86	148.43	101.89	30.1	6.68	27.94	21.87
Fam110b	1	6.67	0	5.79	0	0	0	10.12	105.04	43.92	42.41	79.25	20.07	0	0	0
Fam178b	1	0	0	5.79	8.81	0	0	0	56.02	87.84	127.23	79.25	20.07	6.68	27.94	29.16
Fam208a	1	80.08	147.83	237.43	17.61	23.05	81.65	116.37	308.11	274.51	371.08	384.91	290.98	173.66	229.1	153.08
Fam20c	1	226.89	96.41	249.01	299.36	345.73	197.68	430.07	462.16	241.57	339.28	418.87	80.27	160.3	145.28	204.1
Fam213a	1	6.67	12.85	17.37	8.81	0	21.49	5.06	238.08	241.57	190.84	124.53	70.24	53.43	27.94	58.31
Fam214a	1	160.15	173.54	167.94	52.83	115.24	94.54	86.01	1239.42	713.73	1240.48	656.61	90.3	140.26	83.82	87.47
Fam3c	1	86.75	51.42	75.28	79.24	115.24	77.35	55.66	336.11	362.35	318.07	362.27	210.71	180.34	167.63	160.37
Fap	1	13.35	12.85	0	0	0	0	0	49.02	10.98	42.41	67.93	0	0	5.59	0
Fat3	1	0	0	0	0	0	0	0	77.03	98.82	74.22	56.6	10.03	40.08	11.18	21.87
Fbxo10	1	73.4	19.28	0	79.24	69.14	38.68	25.3	77.03	87.84	74.22	158.49	100.34	66.79	22.35	51.03
Fbxo44	1	6.67	6.43	11.58	8.81	7.68	8.6	5.06	133.04	65.88	106.02	67.93	40.13	33.4	50.29	36.45
Fbxw17	1	66.73	70.7	23.16	61.63	46.1	38.68	70.83	154.05	153.73	74.22	181.13	50.17	40.08	50.29	51.03
Fcrl1	1	293.62	302.09	162.15	140.87	76.83	81.65	60.72	784.27	625.89	561.93	543.4	301.01	267.17	273.8	335.31
Fgd6	1	13.35	6.43	11.58	8.81	46.1	12.89	20.24	70.02	98.82	53.01	67.93	30.1	6.68	5.59	7.29
Fgf1	1	0	0	0	0	0	8.6	0	56.02	43.92	63.62	22.64	20.07	26.72	22.35	7.29
Fgf13	1	0	0	0	0	0	0	0	21.01	65.88	74.22	56.6	40.13	13.36	44.7	7.29
Fgl2	1	240.23	269.96	376.42	871.66	1014.13	1177.47	1543.2	2037.7	2602.36	1972.05	2286.81	521.75	507.61	569.96	444.65
Flrt2	1	0	0	0	0	0	0	0	21.01	32.94	21.2	33.96	0	13.36	0	0
Fmn1	1	6.67	25.71	17.37	8.81	0	4.3	0	70.02	43.92	74.22	45.28	10.03	33.4	50.29	7.29
Fnip1	1	26.69	147.83	283.76	35.22	138.29	55.87	146.73	504.17	614.9	508.92	464.15	290.98	327.28	396.74	262.42
Folr2	1	6.67	128.55	75.28	8.81	0	17.19	0	56.02	120.79	127.23	101.89	20.07	40.08	16.76	36.45
Foxp4	1	26.69	19.28	28.95	35.22	38.41	47.27	70.83	245.08	153.73	63.62	181.13	50.17	46.75	83.82	51.03
Frmd6	1	13.35	6.43	34.75	0	7.68	0	0	203.07	219.61	127.23	90.57	0	0	11.18	21.87
Fstl1	1	0	0	0	0	0	0	0	154.05	43.92	0	11.32	20.07	46.75	5.59	0
Fzd7	1	100.1	122.12	138.99	8.81	15.37	17.19	25.3	518.18	208.63	307.47	260.38	30.1	106.87	44.7	21.87
Gab3	1	160.15	154.26	86.87	44.02	138.29	8.6	151.79	308.11	186.67	243.86	249.06	90.3	66.79	67.05	36.45
Gadd45g	1	133.46	199.25	138.99	70.44	30.73	47.27	30.36	4901.68	3744.33	4272.77	3577.39	1103.7	1162.17	955.52	1107.99
Galc	1	73.4	89.99	75.28	193.7	122.93	60.16	161.91	798.27	603.92	519.52	486.8	190.64	133.58	184.4	240.55
Galnt3	1	0	19.28	0	8.81	7.68	4.3	15.18	154.05	208.63	265.06	135.85	80.27	86.83	44.7	94.76
Gbp8	1	113.44	134.98	208.48	0	30.73	21.49	30.36	252.09	197.65	148.43	101.89	30.1	33.4	27.94	21.87
Gcfc2	1	93.42	19.28	17.37	26.41	15.37	8.6	15.18	77.03	186.67	106.02	79.25	110.37	60.11	78.23	43.74
Gdap10	1	93.42	38.56	28.95	0	38.41	0	96.13	175.06	98.82	159.04	192.45	60.2	73.47	72.64	36.45
Gdf3	1	33.37	51.42	52.12	44.02	38.41	4.3	10.12	294.1	208.63	413.49	441.51	0	0	0	21.87
Gdf9	1	13.35	12.85	5.79	52.83	53.78	81.65	50.6	217.07	120.79	190.84	56.6	100.34	40.08	33.53	51.03
Gdpd5	1	0	64.28	17.37	35.22	30.73	21.49	10.12	294.1	362.35	265.06	192.45	110.37	120.22	27.94	65.61
Gga2	1	33.37	44.99	46.33	140.87	46.1	81.65	40.48	259.09	219.61	190.84	203.77	130.44	120.22	94.99	153.08
Gm16287	1	60.06	70.7	75.28	8.81	23.05	17.19	25.3	56.02	98.82	84.82	79.25	20.07	33.4	16.76	7.29
Gm16861	1	0	0	0	0	0	0	0	42.01	21.96	10.6	33.96	20.07	6.68	16.76	7.29
Gm1720	1	6.67	0	5.79	0	0	0	0	126.04	76.86	63.62	101.89	0	0	0	0
Gm20604	1	106.77	64.28	115.82	52.83	99.88	64.46	80.96	161.05	175.69	190.84	271.7	100.34	100.19	128.52	116.63
Gm5086	1	180.17	57.85	121.61	17.61	15.37	21.49	20.24	805.28	856.47	604.34	803.78	441.48	427.46	430.26	262.42
Gm5122	1	0	0	0	0	0	0	0	14.01	10.98	21.2	45.28	10.03	6.68	16.76	0
Gm5129	1	0	0	0	0	0	4.3	0	21.01	76.86	116.63	45.28	10.03	33.4	27.94	43.74
Gm6297	1	0	6.43	0	0	0	0	20.24	14.01	10.98	95.42	56.6	20.07	13.36	5.59	7.29
Gm826	1	0	0	0	8.81	0	0	0	7	43.92	10.6	90.57	10.03	6.68	16.76	21.87
Gnb3	1	0	0	0	0	0	0	0	161.05	65.88	0	0	0	0	0	0
Gnb4	6	6.67	0	0	17.61	46.1	25.78	15.18	42.01	32.94	21.2	11.32	10.03	0	0	0
Gng13	1	0	0	0	0	0	0	0	161.05	98.82	0	33.96	30.1	0	0	7.29
Gorab	1	60.06	38.56	46.33	17.61	38.41	25.78	30.36	70.02	131.76	95.42	101.89	80.27	60.11	39.12	36.45
Gpihbp1	1	0	0	0	0	0	0	0	77.03	32.94	10.6	0	0	0	0	0
Gpnmb	1	0	0	0	17.61	0	17.19	0	189.07	175.69	254.46	271.7	20.07	6.68	5.59	0
Gpr137c	1	0	0	0	8.81	0	0	0	91.03	54.9	42.41	11.32	10.03	6.68	27.94	36.45
Gpr176	1	0	0	0	0	0	0	0	28.01	21.96	31.81	11.32	0	0	0	0
Gpr65	1	266.92	237.82	625.43	132.07	422.55	103.14	769.07	3921.34	2283.93	2894.46	2649.08	250.84	180.34	234.69	189.52
Gpx7	1	6.67	0	0	26.41	0	0	0	77.03	21.96	42.41	11.32	20.07	6.68	11.18	0
Gramd1b	1	40.04	32.14	28.95	26.41	30.73	30.08	30.36	105.04	142.75	148.43	79.25	30.1	33.4	67.05	36.45
Gramd3	6	66.73	44.99	11.58	211.31	122.93	77.35	161.91	168.06	142.75	74.22	158.49	40.13	20.04	33.53	21.87
Gsta4	1	0	0	0	8.81	0	0	0	21.01	43.92	42.41	101.89	30.1	13.36	16.76	21.87
Gstt1	1	0	12.85	0	8.81	7.68	0	0	70.02	43.92	0	33.96	0	0	0	0
Guf1	1	53.38	83.56	98.45	26.41	46.1	73.06	20.24	196.07	109.8	127.23	158.49	70.24	93.51	156.46	94.76
H2-Aa	1	37482.8	46438.8	24090.7	1840.17	2619.84	1809.18	2474.17	35166	70472.4	34722.9	57611.8	270.91	1182.21	637.01	656.05
H2-Ab1	1	27526.6	35974.8	27316.3	1347.11	4087.25	1667.36	2545.01	48820.7	98878.8	48495.5	82087.5	792.66	2144	1637.24	1326.67
H2-DMb1	1	1861.8	2076.09	1146.62	1118.19	891.21	657.49	784.25	1981.68	2997.66	2173.5	2467.95	1404.71	1649.74	1480.78	1938.98
H2-Eb1	1	25257.7	31674.8	14170.7	713.17	906.57	799.3	839.9	19739.8	40616.6	23813	32173.8	130.44	440.82	223.51	211.39
H2-Q5	1	40.04	25.71	11.58	0	7.68	12.89	10.12	63.02	131.76	63.62	56.6	20.07	53.43	44.7	21.87
Hap1	1	20.02	25.71	28.95	8.81	7.68	0	15.18	217.07	65.88	42.41	67.93	60.2	40.08	50.29	21.87
Haus5	1	253.58	173.54	156.36	52.83	61.46	55.87	65.78	140.05	208.63	307.47	101.89	80.27	66.79	89.4	72.89
Hepacam2	1	20.02	12.85	0	0	15.37	0	0	70.02	76.86	63.62	90.57	0	0	5.59	0
Hgf	1	73.4	25.71	46.33	0	0	17.19	20.24	77.03	32.94	21.2	45.28	0	6.68	0	0
Hirip3	1	93.42	57.85	52.12	44.02	30.73	21.49	96.13	175.06	153.73	106.02	101.89	80.27	80.15	106.17	72.89
Hist3h2ba	1	0	0	17.37	0	0	12.89	10.12	14.01	43.92	31.81	45.28	10.03	0	0	14.58
Hivep1	1	206.87	347.09	167.94	211.31	153.66	137.51	156.85	203.07	285.49	265.06	237.74	120.4	113.54	100.58	94.76
Hivep2	1	213.54	179.97	330.09	61.63	61.46	30.08	40.48	469.16	428.24	243.86	498.12	381.28	253.81	340.86	160.37
Hlx	1	140.13	122.12	81.07	484.25	230.48	330.89	182.15	693.24	581.96	805.78	656.61	301.01	394.07	340.86	473.81
Homer2	1	0	0	0	0	0	0	0	49.02	10.98	21.2	101.89	30.1	13.36	11.18	7.29
Hotairm1	1	66.73	44.99	5.79	44.02	46.1	34.38	25.3	42.01	43.92	84.82	11.32	0	0	0	0
Hoxb3	1	0	19.28	0	8.81	7.68	4.3	5.06	98.03	0	31.81	45.28	0	6.68	11.18	14.58
Hoxb4	1	160.15	115.69	138.99	140.87	192.07	150.41	86.01	196.07	153.73	180.24	124.53	10.03	26.72	67.05	87.47
Hoxb7	1	0	0	0	0	0	0	0	56.02	98.82	10.6	11.32	0	0	5.59	0
Hs3st1	1	0	0	0	0	0	0	0	49.02	43.92	74.22	33.96	0	0	0	7.29
Hsf2	1	26.69	19.28	52.12	8.81	30.73	0	20.24	56.02	21.96	42.41	22.64	10.03	6.68	0	7.29
Hspa1a	1	653.97	83.56	324.3	290.55	783.65	163.3	111.31	24977.5	12956.9	15988.5	14536	5357.96	4788.94	4548.5	4825.58
Hspa1b	1	680.66	199.25	202.69	290.55	445.6	193.38	45.54	13038.5	5358.45	7877.6	6305.71	2177.3	2324.34	2089.85	1815.06
Hspa8	1	9115.47	5707.64	5999.51	11067.4	6730.14	7962.95	5970.4	18059.2	16887.9	15914.2	16924.7	10796.2	12543.4	10728.6	10759.2
Hsph1	1	573.89	205.68	272.18	228.92	145.97	219.16	146.73	525.18	581.96	296.87	735.85	130.44	200.37	162.05	196.81
Iapp	1	0	0	0	0	0	0	0	140.05	21.96	0	11.32	0	6.68	0	7.29
Ifi44	1	0	0	52.12	8.81	76.83	21.49	116.37	126.04	120.79	328.67	181.13	100.34	13.36	50.29	29.16
Ifnar1	1	687.33	565.62	469.07	836.44	606.94	373.87	576.8	1302.44	1273.73	1261.69	1064.16	391.31	360.67	430.26	422.79
Ifnlr1	1	20.02	0	0	0	15.37	0	0	35.01	43.92	31.81	0	0	0	0	0
Igf1	1	0	6.43	0	8.81	0	0	5.06	1071.37	911.38	858.8	769.82	10.03	6.68	44.7	14.58
Igf2	1	6.67	0	0	8.81	7.68	4.3	0	63.02	98.82	31.81	79.25	20.07	13.36	16.76	87.47
Igfbp2	1	0	0	0	0	0	8.6	0	21.01	43.92	63.62	56.6	10.03	26.72	16.76	36.45
Igfbp7	1	0	0	5.79	0	15.37	4.3	0	469.16	175.69	10.6	22.64	10.03	73.47	0	14.58
Igsf9	1	20.02	51.42	5.79	0	0	0	0	42.01	32.94	63.62	56.6	20.07	0	16.76	14.58
Iigp1	1	0	0	11.58	0	0	0	10.12	301.1	461.18	254.46	124.53	60.2	113.54	111.76	65.61
Il10	1	6.67	0	11.58	0	0	4.3	10.12	70.02	87.84	42.41	11.32	0	0	0	7.29
Il18bp	1	86.75	25.71	34.75	26.41	23.05	34.38	15.18	189.07	274.51	148.43	158.49	130.44	100.19	139.7	65.61
Ints2	1	33.37	51.42	69.49	0	30.73	12.89	35.42	84.03	175.69	53.01	90.57	30.1	53.43	89.4	72.89
Itsn1	1	66.73	147.83	57.91	149.68	84.51	64.46	111.31	875.3	724.71	964.82	656.61	50.17	53.43	22.35	29.16
Izumo4	1	226.89	122.12	156.36	132.07	192.07	137.51	161.91	616.21	494.12	424.1	452.83	220.74	240.45	217.93	284.29
Jag1	1	26.69	6.43	11.58	0	0	4.3	0	7	43.92	21.2	56.6	0	0	0	7.29
Kank2	1	0	6.43	17.37	26.41	38.41	4.3	40.48	273.09	296.47	360.48	362.27	50.17	40.08	22.35	51.03
Kbtbd7	1	13.35	32.14	98.45	8.81	30.73	8.6	40.48	91.03	164.71	42.41	56.6	80.27	66.79	67.05	29.16
Kcna3	1	0	0	0	0	0	0	0	21.01	54.9	31.81	33.96	0	6.68	11.18	0
Kcng2	1	6.67	0	17.37	35.22	0	4.3	10.12	49.02	87.84	106.02	67.93	0	20.04	5.59	29.16
Kcnj9	1	0	0	0	8.81	0	0	0	63.02	21.96	53.01	45.28	0	6.68	27.94	36.45
Kcnn4	1	133.46	102.84	63.7	79.24	169.02	17.19	126.49	161.05	296.47	212.05	294.34	10.03	33.4	55.88	72.89
Kif13b	1	0	12.85	5.79	0	15.37	0	10.12	21.01	76.86	84.82	45.28	40.13	6.68	11.18	29.16
Kif20b	1	0	51.42	57.91	8.81	15.37	0	40.48	49.02	32.94	42.41	22.64	0	0	16.76	14.58
Kif3a	1	46.71	51.42	23.16	52.83	53.78	30.08	55.66	133.04	219.61	190.84	215.1	100.34	193.7	89.4	109.34
Klf6	1	3643.52	3464.43	3254.56	2685.41	2197.28	2526.83	2782.81	13024.5	12748.3	10560	10483.1	6220.85	7280.25	5241.39	6298.04
Klhl13	1	0	0	0	0	0	4.3	0	21.01	43.92	53.01	45.28	0	6.68	11.18	36.45
Klk1	1	0	0	0	0	0	0	0	119.04	10.98	10.6	11.32	0	0	0	0
Krt17	1	0	0	0	0	0	0	0	252.09	54.9	10.6	0	0	73.47	5.59	0
Krt18	1	0	0	0	17.61	0	4.3	5.06	1239.42	252.55	31.81	113.21	50.17	60.11	11.18	51.03
Krt7	5	133.46	83.56	121.61	61.63	107.56	107.43	91.07	357.12	21.96	10.6	79.25	10.03	40.08	11.18	7.29
Krt8	1	0	0	0	0	7.68	4.3	0	1078.37	131.76	31.81	22.64	0	26.72	5.59	7.29
Ktn1	1	86.75	134.98	231.64	61.63	138.29	55.87	172.03	308.11	505.1	360.48	486.8	341.14	307.24	234.69	204.1
L2hgdh	1	6.67	0	17.37	8.81	0	0	5.06	42.01	43.92	42.41	33.96	30.1	13.36	16.76	21.87
Lamc1	1	0	6.43	0	8.81	0	8.6	15.18	35.01	43.92	31.81	79.25	20.07	13.36	5.59	0
Lcn2	1	6.67	0	0	96.85	92.19	103.14	161.91	203.07	483.14	795.18	169.81	0	26.72	94.99	153.08
Lcor	1	13.35	12.85	28.95	0	15.37	4.3	5.06	56.02	98.82	31.81	22.64	40.13	40.08	22.35	29.16
Ldhd	1	0	0	0	0	0	0	0	35.01	10.98	31.81	22.64	10.03	0	5.59	14.58
Lifr	1	146.81	192.83	254.81	44.02	46.1	34.38	96.13	371.13	428.24	360.48	373.59	140.47	327.28	312.92	189.52
Lilr4b	1	420.41	398.51	440.12	396.21	430.24	898.14	586.92	546.19	768.63	667.95	916.99	50.17	66.79	27.94	65.61
Lilrb4a	6	2769.34	2262.49	2553.85	3486.63	4486.76	5625.21	4877.51	4551.56	4633.74	4580.25	4392.49	260.87	300.56	363.21	437.36
Lmbr1	1	6.67	19.28	17.37	0	0	0	0	112.04	164.71	84.82	79.25	100.34	46.75	22.35	29.16
Lpar6	1	707.35	681.32	851.28	149.68	768.28	373.87	536.32	2149.74	1767.85	2014.46	1845.3	722.42	908.36	1195.8	823.7
Lrfn4	1	0	0	0	8.81	0	0	0	42.01	21.96	31.81	11.32	30.1	0	5.59	7.29
Lrg1	1	0	6.43	5.79	26.41	30.73	8.6	10.12	84.03	43.92	53.01	0	0	0	0	7.29
Lrp6	1	73.4	64.28	69.49	17.61	7.68	34.38	86.01	497.17	549.02	593.73	566.04	160.54	113.54	139.7	29.16
Ltbp3	1	6.67	32.14	5.79	52.83	7.68	12.89	15.18	203.07	87.84	180.24	249.06	30.1	46.75	16.76	72.89
Ltbp4	1	0	0	0	0	30.73	0	0	217.07	43.92	0	22.64	10.03	33.4	5.59	0
Ltf	1	0	0	5.79	0	15.37	0	0	161.05	208.63	583.13	45.28	0	0	0	7.29
Luzp1	1	206.87	167.12	121.61	114.46	46.1	47.27	75.89	182.06	208.63	254.46	249.06	180.6	193.7	150.87	138.5
Ly96	1	6.67	6.43	57.91	8.81	7.68	21.49	20.24	70.02	109.8	74.22	45.28	20.07	73.47	67.05	21.87
Lzts2	1	6.67	0	5.79	17.61	0	0	5.06	294.1	153.73	265.06	158.49	30.1	40.08	83.82	87.47
Maoa	1	0	0	0	0	23.05	0	10.12	91.03	76.86	84.82	56.6	0	13.36	22.35	0
Map3k1	1	206.87	244.25	341.67	52.83	199.75	120.32	263.1	252.09	263.53	233.25	316.98	160.54	173.66	111.76	51.03
Map4k3	1	166.83	167.12	150.57	88.05	38.41	98.84	96.13	385.13	439.22	349.88	294.34	190.64	193.7	284.98	174.95
Mccc1	1	33.37	77.13	63.7	96.85	61.46	12.89	65.78	154.05	219.61	169.64	147.17	140.47	106.87	83.82	72.89
Mdfic	1	140.13	109.27	121.61	17.61	153.66	111.73	202.39	273.09	230.59	233.25	192.45	10.03	33.4	50.29	14.58
Mex3a	1	0	19.28	11.58	8.81	15.37	0	5.06	35.01	65.88	63.62	56.6	50.17	40.08	11.18	36.45
Mfrp	1	0	0	0	0	7.68	0	0	35.01	65.88	0	22.64	10.03	0	11.18	29.16
Mgl2	1	173.5	411.36	156.36	0	7.68	0	10.12	175.06	614.9	190.84	384.91	0	13.36	5.59	0
Mgp	1	0	0	0	0	0	0	0	798.27	87.84	42.41	158.49	10.03	166.98	39.12	7.29
Micu3	1	6.67	6.43	40.54	8.81	7.68	4.3	20.24	63.02	131.76	42.41	22.64	30.1	33.4	50.29	14.58
Mir142	1	6.67	19.28	23.16	8.81	0	4.3	30.36	63.02	208.63	233.25	181.13	100.34	73.47	106.17	102.05
Mir3091	1	326.98	572.05	833.91	378.6	430.24	1263.42	597.04	161.05	768.63	964.82	1007.56	150.5	166.98	162.05	510.26
Misp	1	0	0	0	0	0	0	0	98.03	10.98	10.6	11.32	0	6.68	0	7.29
Mks1	1	60.06	19.28	17.37	35.22	30.73	21.49	10.12	105.04	131.76	84.82	79.25	40.13	13.36	39.12	131.21
Mmp14	1	13.35	38.56	23.16	8.81	7.68	17.19	0	1274.44	1076.08	922.41	860.39	190.64	213.73	189.99	225.97
Mmp9	1	6.67	38.56	11.58	0	0	4.3	0	21.01	43.92	31.81	11.32	0	0	0	0
Mnat1	1	60.06	115.69	46.33	184.9	192.07	98.84	126.49	273.09	263.53	265.06	226.42	130.44	146.94	173.22	189.52
Mrc1	1	193.52	392.08	283.76	0	53.78	64.46	25.3	3123.07	2865.89	2936.87	2535.87	90.3	153.62	128.52	145.79
Ms4a7	1	73.4	44.99	40.54	88.05	15.37	42.97	50.6	3788.29	3403.93	3689.64	3249.08	50.17	53.43	72.64	58.31
Msi2	1	140.13	154.26	138.99	105.65	115.24	21.49	106.25	343.12	285.49	190.84	271.7	110.37	227.09	184.4	204.1
Mtmr11	1	0	0	11.58	0	0	0	5.06	105.04	98.82	95.42	67.93	40.13	26.72	22.35	14.58
Mtss1	1	326.98	334.23	260.6	88.05	153.66	154.7	172.03	581.2	757.65	477.11	701.89	451.51	360.67	430.26	495.68
Mxra8	1	0	12.85	0	0	0	8.6	5.06	35.01	10.98	21.2	56.6	20.07	0	5.59	0
Myh10	1	0	0	0	0	0	0	0	154.05	65.88	148.43	135.85	90.3	33.4	55.88	0
Myo5a	1	240.23	289.24	341.67	255.33	384.14	335.19	541.38	1442.49	1163.93	1346.51	1245.29	240.81	133.58	134.11	109.34
Mzf1	1	0	0	0	0	0	0	5.06	28.01	21.96	63.62	0	10.03	6.68	27.94	0
N4bp3	1	13.35	0	5.79	8.81	7.68	4.3	10.12	70.02	21.96	42.41	79.25	10.03	6.68	5.59	0
Naa16	1	133.46	96.41	185.31	96.85	107.56	94.54	177.09	259.09	329.41	265.06	283.02	80.27	120.22	111.76	182.24
Ndst1	1	180.17	102.84	225.85	96.85	130.61	107.43	273.22	420.14	483.14	381.69	384.91	240.81	133.58	201.16	131.21
Negr1	1	0	6.43	0	0	0	0	0	35.01	32.94	53.01	79.25	60.2	33.4	11.18	7.29
Nenf	1	133.46	134.98	98.45	184.9	291.95	240.65	227.68	651.22	768.63	954.22	916.99	270.91	567.73	681.72	408.21
Nfkbiz	1	840.81	809.87	1042.39	105.65	230.48	227.76	318.76	2856.98	2723.15	2184.1	2864.18	1906.39	1496.12	1525.48	1705.72
Nfxl1	1	106.77	83.56	81.07	158.48	145.97	128.92	197.33	924.32	713.73	964.82	645.29	260.87	340.64	312.92	306.15
Ngp	1	0	0	5.79	8.81	0	4.3	0	476.16	658.83	1335.91	67.93	0	0	0	0
Nlrc4	1	200.19	263.53	283.76	167.29	107.56	68.76	121.43	350.12	208.63	265.06	192.45	0	0	5.59	0
Nme4	1	26.69	25.71	23.16	26.41	38.41	47.27	55.66	280.1	153.73	233.25	147.17	40.13	20.04	22.35	36.45
Nmrk1	1	0	6.43	23.16	17.61	0	0	15.18	28.01	54.9	31.81	45.28	10.03	13.36	16.76	29.16
Nmt2	1	93.42	25.71	104.24	61.63	76.83	68.76	60.72	203.07	131.76	169.64	192.45	100.34	66.79	100.58	102.05
Nr1d1	1	40.04	44.99	69.49	17.61	46.1	64.46	40.48	266.09	296.47	519.52	294.34	120.4	207.05	262.63	182.24
Nrp1	1	700.68	764.88	1210.33	695.57	1429	777.82	1993.51	4530.55	3777.27	3668.44	3633.99	1254.2	1429.33	1586.94	1217.33
Nt5dc2	1	20.02	6.43	17.37	140.87	76.83	124.62	70.83	259.09	318.43	402.89	113.21	60.2	93.51	89.4	80.18
Ociad2	1	0	0	0	0	0	0	0	105.04	10.98	0	56.6	50.17	0	0	14.58
Ocrl	1	120.12	109.27	115.82	52.83	15.37	98.84	111.31	126.04	208.63	233.25	147.17	70.24	100.19	111.76	36.45
P2rx6	1	0	0	0	0	0	0	0	56.02	32.94	84.82	22.64	0	13.36	11.18	21.87
P2ry14	1	0	6.43	0	17.61	23.05	8.6	30.36	77.03	109.8	42.41	124.53	0	26.72	11.18	7.29
P3h1	1	13.35	19.28	11.58	105.65	15.37	21.49	20.24	70.02	98.82	148.43	101.89	110.37	20.04	94.99	43.74
P4htm	1	0	0	0	0	0	0	5.06	49.02	87.84	53.01	11.32	40.13	20.04	11.18	21.87
Pafah1b3	1	246.9	122.12	196.9	290.55	484.02	236.35	197.33	623.21	570.98	455.9	509.44	301.01	347.32	357.62	364.47
Pafah2	1	0	6.43	11.58	70.44	23.05	34.38	45.54	91.03	43.92	74.22	90.57	20.07	26.72	27.94	58.31
Palld	1	33.37	51.42	81.07	0	15.37	4.3	0	49.02	21.96	84.82	67.93	20.07	0	5.59	0
Pank1	1	6.67	25.71	23.16	8.81	53.78	42.97	50.6	98.03	43.92	190.84	56.6	30.1	13.36	27.94	29.16
Paox	1	20.02	19.28	28.95	132.07	69.14	98.84	50.6	588.2	560	498.31	600.01	120.4	160.3	189.99	218.68
Pard6g	1	0	0	0	0	0	8.6	0	35.01	21.96	53.01	45.28	10.03	6.68	0	7.29
Pbx3	1	153.48	128.55	104.24	35.22	53.78	12.89	96.13	91.03	131.76	95.42	271.7	20.07	66.79	22.35	51.03
Pcgf2	1	20.02	6.43	23.16	8.81	0	0	10.12	238.08	131.76	201.45	203.77	110.37	53.43	44.7	58.31
Pcm1	1	86.75	154.26	243.22	44.02	99.88	68.76	192.27	441.15	340.39	318.07	396.23	220.74	200.37	284.98	196.81
Pcsk4	1	13.35	12.85	11.58	8.81	7.68	8.6	10.12	112.04	109.8	63.62	124.53	70.24	53.43	27.94	29.16
Pcyt1a	1	333.65	379.22	324.3	272.94	514.75	81.65	465.49	532.18	384.32	307.47	373.59	100.34	133.58	189.99	211.39
Pde7b	1	0	0	0	8.81	7.68	4.3	10.12	21.01	10.98	21.2	67.93	0	0	5.59	0
Pdgfc	1	0	0	0	0	0	0	0	70.02	32.94	42.41	22.64	0	6.68	5.59	0
Pds5a	1	53.38	83.56	150.57	8.81	15.37	8.6	60.72	161.05	197.65	127.23	169.81	100.34	126.9	100.58	87.47
Pf4	1	26.69	179.97	57.91	0	0	4.3	5.06	1967.67	2437.66	2555.18	2535.87	30.1	26.72	50.29	29.16
Pfkfb1	1	26.69	12.85	0	0	7.68	0	0	21.01	43.92	10.6	56.6	0	0	5.59	0
Pgap1	1	73.4	25.71	69.49	61.63	138.29	128.92	116.37	210.07	230.59	95.42	192.45	0	26.72	67.05	14.58
Pgm2l1	1	33.37	38.56	52.12	70.44	192.07	94.54	151.79	357.12	252.55	212.05	249.06	140.47	53.43	44.7	80.18
Phf21b	1	13.35	0	5.79	0	0	4.3	0	7	21.96	53.01	45.28	20.07	26.72	16.76	14.58
Phldb3	1	60.06	64.28	75.28	70.44	61.46	55.87	65.78	161.05	164.71	116.63	215.1	90.3	133.58	78.23	72.89
Pias4	1	200.19	295.67	289.55	264.14	238.17	98.84	283.34	553.19	603.92	381.69	430.19	240.81	240.45	240.28	313.44
Pigo	1	113.44	44.99	69.49	52.83	61.46	55.87	70.83	168.06	131.76	169.64	158.49	100.34	126.9	50.29	145.79
Pim3	1	106.77	51.42	69.49	132.07	61.46	60.16	101.19	322.11	439.22	159.04	294.34	160.54	166.98	178.81	211.39
Pkn2	1	146.81	173.54	283.76	44.02	207.44	85.95	278.28	385.13	373.33	222.65	441.51	170.57	240.45	240.28	233.26
Pla2g16	1	286.94	327.8	359.04	316.97	453.29	416.84	450.31	616.21	669.81	381.69	735.85	220.74	267.17	212.34	284.29
Pla2g2d	1	0	0	0	0	0	0	0	98.03	208.63	148.43	67.93	0	6.68	11.18	0
Plau	1	0	0	0	0	0	0	5.06	77.03	109.8	42.41	124.53	50.17	20.04	55.88	58.31
Pld2	1	160.15	179.97	81.07	123.26	92.19	73.06	96.13	616.21	669.81	880	588.68	361.21	340.64	335.27	349.89
Plekhg5	1	20.02	6.43	11.58	17.61	15.37	21.49	0	672.23	549.02	604.34	441.51	190.64	180.34	195.57	386.34
Plekhm2	1	160.15	257.1	121.61	396.21	207.44	309.41	207.45	735.25	592.94	773.98	724.53	381.28	467.54	413.5	546.71
Plekhn1	1	20.02	12.85	5.79	123.26	46.1	51.57	60.72	336.11	241.57	233.25	249.06	160.54	80.15	89.4	182.24
Plk2	1	46.71	44.99	52.12	8.81	0	8.6	10.12	147.05	54.9	42.41	101.89	50.17	66.79	44.7	36.45
Plppr4	1	0	0	0	0	0	4.3	0	49.02	32.94	53.01	56.6	50.17	0	11.18	14.58
Plscr1	1	40.04	38.56	11.58	8.81	38.41	0	10.12	42.01	87.84	10.6	22.64	0	6.68	5.59	7.29
Pltp	1	2475.72	2256.06	2472.77	255.33	153.66	223.46	283.34	1694.58	1669.03	1770.6	1584.92	60.2	53.43	78.23	94.76
Plxna1	1	6.67	12.85	11.58	8.81	0	21.49	5.06	266.09	164.71	169.64	147.17	70.24	73.47	39.12	58.31
Pmepa1	1	20.02	109.27	40.54	352.18	107.56	240.65	10.12	27778.5	22839.3	25424.6	22562.5	11167.4	10065.5	12136.8	10431.1
Pnck	1	0	0	0	0	0	4.3	0	77.03	54.9	74.22	147.17	20.07	13.36	22.35	14.58
Ppargc1b	1	20.02	0	5.79	26.41	53.78	17.19	35.42	154.05	98.82	53.01	67.93	50.17	46.75	33.53	51.03
Ppp1r16b	1	13.35	6.43	5.79	17.61	15.37	4.3	5.06	77.03	21.96	53.01	45.28	60.2	20.04	0	14.58
Ppp3cc	1	13.35	12.85	5.79	0	30.73	8.6	5.06	84.03	76.86	31.81	79.25	20.07	6.68	33.53	29.16
Prelid2	1	0	25.71	5.79	8.81	7.68	0	5.06	70.02	32.94	127.23	101.89	70.24	33.4	27.94	51.03
Prelp	1	0	0	0	0	0	0	0	147.05	0	21.2	67.93	10.03	6.68	0	7.29
Prkcz	1	0	0	0	0	7.68	0	0	133.04	54.9	137.83	79.25	30.1	33.4	0	36.45
Prnp	1	0	19.28	0	0	0	0	10.12	168.06	153.73	10.6	90.57	70.24	13.36	5.59	7.29
Prpf39	1	106.77	179.97	376.42	79.24	161.34	116.03	247.92	462.16	570.98	328.67	396.23	290.98	293.88	340.86	269.71
Prr5	1	6.67	19.28	40.54	26.41	76.83	21.49	30.36	224.08	131.76	159.04	124.53	110.37	93.51	50.29	102.05
Ptger4	1	246.9	282.81	104.24	140.87	284.26	111.73	166.97	420.14	439.22	424.1	305.66	20.07	0	11.18	43.74
Ptges3l	1	6.67	0	5.79	0	0	8.6	10.12	98.03	65.88	95.42	11.32	20.07	20.04	22.35	21.87
Ptgs2	1	0	0	0	8.81	0	0	0	56.02	32.94	10.6	67.93	20.07	6.68	11.18	0
Pth	1	0	0	0	0	0	0	0	5650.93	1065.1	95.42	2547.19	30.1	454.18	55.88	29.16
Ptprf	1	0	0	0	0	0	0	0	238.08	32.94	10.6	33.96	10.03	6.68	11.18	0
Pxdc1	1	6.67	0	0	0	7.68	0	0	847.29	647.84	869.4	849.06	230.77	374.03	245.87	437.36
Rab11fip3	1	0	32.14	0	17.61	30.73	17.19	0	140.05	87.84	53.01	45.28	60.2	33.4	22.35	51.03
Rab25	1	6.67	0	0	0	0	0	0	161.05	43.92	0	45.28	10.03	13.36	5.59	14.58
Rabep1	1	153.48	154.26	196.9	140.87	222.8	159	258.04	385.13	362.35	519.52	407.55	311.04	166.98	201.16	211.39
Rad51b	1	0	6.43	23.16	0	7.68	0	15.18	77.03	197.65	63.62	101.89	50.17	26.72	67.05	87.47
Rai14	1	26.69	6.43	11.58	0	0	4.3	5.06	42.01	54.9	31.81	79.25	0	26.72	22.35	0
Ralgds	1	33.37	0	5.79	70.44	15.37	38.68	10.12	679.23	472.16	445.3	283.02	230.77	193.7	162.05	211.39
Rap1gap	1	33.37	25.71	28.95	17.61	0	12.89	15.18	147.05	43.92	42.41	90.57	80.27	26.72	44.7	29.16
Rap2b	1	180.17	205.68	306.92	211.31	330.36	326.6	485.73	910.31	549.02	466.51	566.04	210.71	100.19	106.17	138.5
Rapgef3	1	0	6.43	0	0	7.68	8.6	0	14.01	131.76	21.2	33.96	0	0	0	0
Raph1	1	233.56	237.82	370.63	70.44	245.85	146.11	430.07	378.13	362.35	106.02	350.95	100.34	60.11	39.12	29.16
Rasa1	1	40.04	32.14	237.43	0	122.93	120.32	192.27	602.21	494.12	445.3	328.3	341.14	280.52	312.92	160.37
Rasa2	1	166.83	179.97	191.1	35.22	61.46	60.16	111.31	812.28	603.92	593.73	747.18	250.84	140.26	307.33	189.52
Rassf6	1	0	0	0	0	0	0	0	266.09	32.94	0	11.32	0	0	0	0
Rbp1	1	0	19.28	5.79	26.41	0	4.3	0	21.01	76.86	21.2	67.93	0	33.4	0	7.29
Rcbtb1	1	100.1	70.7	63.7	52.83	53.78	34.38	60.72	133.04	186.67	159.04	181.13	110.37	86.83	83.82	87.47
Rcor3	1	46.71	25.71	46.33	70.44	38.41	42.97	80.96	245.08	98.82	116.63	124.53	110.37	60.11	67.05	58.31
Reps2	1	0	0	0	0	0	0	0	231.08	252.55	201.45	249.06	30.1	33.4	0	0
Rgs1	1	13.35	12.85	52.12	44.02	38.41	25.78	5.06	7464.55	8345.13	7177.84	6600.06	2689.01	3413.03	3151.54	2237.85
Rgs11	1	13.35	0	0	17.61	0	17.19	0	126.04	120.79	148.43	101.89	60.2	13.36	33.53	21.87
Rhbdf1	1	6.67	32.14	0	8.81	30.73	12.89	15.18	315.11	439.22	381.69	203.77	100.34	187.02	184.4	131.21
Rhod	1	0	0	0	0	0	0	0	14.01	21.96	42.41	22.64	0	0	5.59	14.58
Rn45s	1	11537.8	15747.4	41886.6	3152.05	15181.2	3360.51	19677	35306.1	58459.8	67749.4	90714	38077.6	28372.9	13628.7	38735.9
Rnasel	1	160.15	173.54	272.18	325.77	238.17	249.24	344.06	1106.38	823.53	986.03	645.29	190.64	447.5	357.62	277
Rnf145	1	427.08	527.06	249.01	413.82	222.8	219.16	323.82	966.33	768.63	678.55	724.53	361.21	394.07	458.2	437.36
Rnf150	1	66.73	51.42	69.49	88.05	84.51	25.78	65.78	700.24	439.22	508.92	373.59	120.4	93.51	128.52	102.05
Rora	1	33.37	19.28	23.16	61.63	46.1	25.78	65.78	203.07	120.79	106.02	181.13	150.5	93.51	78.23	43.74
Rtcb	1	767.41	456.35	330.09	950.9	537.8	653.19	495.85	1687.58	1471.38	1611.57	1483.03	682.29	801.5	849.35	867.44
Rufy2	1	40.04	89.99	133.19	26.41	76.83	47.27	65.78	175.06	186.67	222.65	181.13	160.54	80.15	50.29	80.18
Runx3	1	200.19	173.54	202.69	272.94	215.12	154.7	247.92	378.13	285.49	307.47	226.42	0	6.68	11.18	21.87
S100a8	1	26.69	38.56	23.16	79.24	53.78	4.3	268.16	462.16	867.45	1622.17	498.12	0	0	5.59	7.29
S100a9	1	26.69	51.42	28.95	35.22	15.37	25.78	187.21	777.27	1603.14	3329.16	464.15	0	0	11.18	0
S100b	1	0	0	0	0	15.37	0	0	14.01	131.76	74.22	113.21	100.34	46.75	39.12	14.58
S1pr1	1	0	0	11.58	17.61	0	4.3	10.12	777.27	625.89	805.78	532.08	280.94	287.2	139.7	204.1
S1pr2	1	140.13	96.41	86.87	343.38	322.68	137.51	177.09	301.1	395.3	307.47	566.04	40.13	73.47	61.47	51.03
Samd14	1	0	0	0	0	0	0	0	56.02	43.92	31.81	56.6	50.17	13.36	5.59	21.87
Samd4	1	0	0	0	0	0	0	0	126.04	219.61	137.83	90.57	90.3	33.4	33.53	14.58
Sash1	1	46.71	77.13	69.49	61.63	38.41	55.87	146.73	231.08	274.51	190.84	294.34	10.03	0	11.18	7.29
Sbsn	1	6.67	6.43	0	8.81	7.68	30.08	25.3	119.04	76.86	42.41	11.32	30.1	33.4	11.18	21.87
Scg2	1	0	0	0	0	0	0	0	112.04	32.94	0	22.64	20.07	6.68	0	0
Scg5	1	0	0	0	0	0	8.6	0	77.03	43.92	0	11.32	30.1	0	5.59	7.29
Scimp	1	0	0	5.79	26.41	15.37	30.08	25.3	147.05	296.47	169.64	305.66	30.1	53.43	83.82	29.16
Scn3b	1	0	0	0	0	0	0	0	0	32.94	21.2	45.28	10.03	6.68	0	0
Sdc4	1	6.67	12.85	0	8.81	0	0	0	308.11	153.73	180.24	192.45	60.2	53.43	55.88	58.31
Sdpr	1	0	0	0	0	15.37	4.3	0	63.02	21.96	10.6	33.96	0	0	0	0
Selenom	1	280.27	244.25	196.9	140.87	253.53	305.11	197.33	630.22	395.3	349.88	350.95	230.77	106.87	167.63	94.76
Sema3f	1	6.67	0	0	0	0	0	0	105.04	10.98	10.6	33.96	20.07	6.68	5.59	7.29
Sema6d	1	0	0	0	0	0	0	5.06	126.04	109.8	180.24	147.17	0	40.08	27.94	0
Sema7a	1	0	0	0	0	15.37	4.3	5.06	91.03	54.9	0	11.32	50.17	6.68	5.59	7.29
Serpinb8	1	93.42	89.99	98.45	158.48	99.88	81.65	161.91	413.14	384.32	360.48	305.66	0	0	0	0
Sesn1	1	320.31	308.52	185.31	457.84	176.71	240.65	298.52	2324.79	2525.5	2205.3	1788.69	742.49	848.25	933.17	1035.09
Sgsh	1	340.33	353.51	318.51	510.67	307.31	275.03	207.45	910.31	603.92	614.94	611.33	270.91	247.13	268.22	262.42
Sh2d7	1	0	0	0	0	0	0	0	203.07	54.9	10.6	0	0	0	0	0
Sh3d19	1	6.67	0	0	26.41	23.05	30.08	25.3	70.02	43.92	42.41	33.96	0	6.68	5.59	14.58
Sh3pxd2b	1	20.02	57.85	5.79	61.63	53.78	68.76	20.24	105.04	208.63	95.42	169.81	10.03	20.04	5.59	0
Shtn1	5	60.06	83.56	17.37	26.41	15.37	25.78	20.24	56.02	43.92	42.41	33.96	0	0	5.59	0
Siglec1	1	20.02	0	0	61.63	53.78	34.38	50.6	63.02	54.9	74.22	79.25	0	0	11.18	7.29
Sirt1	1	46.71	199.25	272.18	8.81	84.51	47.27	172.03	252.09	296.47	328.67	452.83	210.71	207.05	156.46	109.34
Sirt6	1	100.1	70.7	57.91	96.85	69.14	30.08	70.83	175.06	175.69	159.04	169.81	70.24	126.9	100.58	116.63
Skp2	1	20.02	12.85	28.95	26.41	30.73	34.38	30.36	77.03	98.82	84.82	90.57	40.13	20.04	55.88	36.45
Slamf7	1	140.13	141.4	104.24	52.83	46.1	64.46	60.72	154.05	109.8	169.64	203.77	10.03	13.36	16.76	0
Slc14a1	1	0	44.99	34.75	35.22	38.41	64.46	35.42	161.05	98.82	116.63	135.85	40.13	40.08	22.35	65.61
Slc15a2	1	0	57.85	5.79	0	46.1	12.89	15.18	56.02	43.92	63.62	67.93	60.2	53.43	11.18	14.58
Slc25a10	1	106.77	128.55	162.15	44.02	130.61	111.73	116.37	770.26	669.81	540.72	566.04	240.81	227.09	229.1	284.29
Slc26a11	1	260.25	122.12	57.91	290.55	138.29	73.06	116.37	455.16	340.39	328.67	384.91	50.17	73.47	55.88	29.16
Slc2a3	1	13.35	32.14	17.37	17.61	7.68	21.49	20.24	105.04	76.86	106.02	67.93	30.1	40.08	50.29	51.03
Slc38a6	1	66.73	115.69	57.91	79.24	122.93	85.95	116.37	2583.88	1822.75	2067.47	2037.75	391.31	414.11	474.97	430.08
Slc44a1	1	0	0	5.79	0	0	12.89	0	91.03	43.92	95.42	67.93	30.1	46.75	33.53	36.45
Slc4a7	1	86.75	38.56	260.6	52.83	76.83	116.03	146.73	385.13	263.53	381.69	362.27	230.77	220.41	284.98	160.37
Slc7a4	1	0	0	0	0	0	0	0	77.03	65.88	106.02	67.93	60.2	13.36	27.94	36.45
Slfn9	1	0	0	28.95	26.41	23.05	0	50.6	49.02	54.9	10.6	67.93	0	26.72	0	7.29
Slit1	1	0	0	0	0	0	0	5.06	168.06	131.76	31.81	192.45	20.07	0	5.59	0
Smad6	1	20.02	6.43	5.79	8.81	30.73	0	35.42	77.03	65.88	106.02	56.6	40.13	40.08	27.94	14.58
Smagp	1	1287.91	964.13	660.18	123.26	161.34	103.14	70.83	784.27	735.69	943.61	815.1	321.08	327.28	279.39	415.5
Smc2	1	40.04	51.42	98.45	26.41	38.41	12.89	91.07	49.02	87.84	95.42	101.89	20.07	40.08	16.76	36.45
Smim22	1	0	0	0	0	0	0	0	42.01	54.9	0	33.96	0	6.68	0	0
Smpd3	1	0	6.43	5.79	0	0	0	5.06	182.06	54.9	0	33.96	40.13	26.72	5.59	0
Snhg20	1	293.62	372.8	272.18	334.58	230.48	631.71	258.04	469.16	592.94	455.9	554.72	321.08	140.26	229.1	131.21
Snhg8	1	293.62	475.64	689.13	325.77	514.75	541.46	597.04	770.26	1548.24	1187.47	1369.82	702.35	841.57	815.82	728.94
Snx8	1	60.06	70.7	81.07	264.14	115.24	141.81	156.85	819.28	834.51	996.63	894.35	501.68	460.86	435.85	546.71
Sorbs3	1	13.35	0	11.58	8.81	0	0	0	721.25	406.28	508.92	622.65	10.03	13.36	5.59	7.29
Sox9	1	0	0	0	0	0	0	0	224.08	32.94	0	22.64	10.03	6.68	0	14.58
Spata24	1	33.37	6.43	5.79	0	0	0	5.06	28.01	32.94	31.81	67.93	0	33.4	16.76	29.16
Spats2l	1	0	0	0	0	0	0	0	91.03	43.92	31.81	67.93	0	6.68	5.59	7.29
Specc1l	1	200.19	134.98	138.99	228.92	192.07	279.33	202.39	322.11	417.26	371.08	316.98	150.5	160.3	122.93	167.66
Spic	1	120.12	25.71	81.07	8.81	15.37	25.78	10.12	168.06	164.71	190.84	79.25	0	0	5.59	0
Spp1	1	0	6.43	28.95	0	15.37	4.3	15.18	245.08	296.47	222.65	509.44	70.24	113.54	83.82	80.18
Spred1	1	480.46	359.94	347.46	105.65	153.66	244.95	278.28	448.15	790.59	530.12	475.48	401.35	400.75	486.14	400.92
Ssh3	1	133.46	109.27	69.49	255.33	92.19	111.73	80.96	308.11	318.43	286.27	215.1	100.34	153.62	162.05	174.95
St6galnac2	1	13.35	0	0	0	0	0	0	147.05	43.92	0	33.96	0	13.36	0	0
St7	1	20.02	19.28	5.79	17.61	76.83	42.97	45.54	98.03	98.82	95.42	56.6	40.13	46.75	100.58	36.45
Stab1	1	6.67	0	0	70.44	30.73	21.49	5.06	9215.15	7356.89	8185.07	6939.68	2468.27	2851.99	2833.03	3491.62
Stard13	1	0	0	0	0	0	4.3	0	126.04	120.79	84.82	79.25	0	6.68	0	0
Stard8	1	253.58	244.25	196.9	228.92	291.95	253.54	303.58	623.21	570.98	551.33	509.44	341.14	287.2	290.57	320.73
Stbd1	1	20.02	89.99	23.16	44.02	0	30.08	25.3	133.04	263.53	127.23	181.13	0	6.68	27.94	65.61
Stk39	1	0	12.85	0	0	7.68	0	0	14.01	54.9	31.81	90.57	70.24	0	11.18	0
Suco	1	86.75	134.98	220.06	184.9	76.83	150.41	116.37	294.1	274.51	296.87	283.02	180.6	200.37	229.1	174.95
Syne1	1	66.73	6.43	28.95	0	7.68	38.68	20.24	112.04	164.71	106.02	113.21	60.2	0	0	0
Taf1d	1	20.02	25.71	144.78	17.61	84.51	38.68	156.85	210.07	186.67	127.23	192.45	140.47	120.22	134.11	87.47
Tamm41	1	166.83	83.56	98.45	70.44	69.14	81.65	70.83	154.05	230.59	222.65	226.42	100.34	193.7	156.46	65.61
Tbc1d12	1	13.35	32.14	17.37	26.41	38.41	12.89	20.24	210.07	109.8	307.47	158.49	30.1	73.47	55.88	80.18
Tbx2	1	0	6.43	5.79	0	15.37	0	5.06	42.01	43.92	10.6	11.32	0	6.68	0	0
Tead3	1	0	0	0	0	0	0	0	84.03	32.94	95.42	45.28	10.03	13.36	39.12	36.45
Tgfbr3l	1	6.67	0	0	8.81	0	0	0	49.02	87.84	84.82	45.28	30.1	6.68	22.35	29.16
Thbs2	1	0	0	0	0	0	0	0	119.04	32.94	74.22	56.6	0	6.68	33.53	0
Thra	1	40.04	44.99	23.16	132.07	99.88	141.81	96.13	175.06	274.51	222.65	158.49	361.21	26.72	61.47	36.45
Tlcd2	1	6.67	57.85	34.75	0	0	12.89	50.6	126.04	164.71	95.42	249.06	80.27	53.43	67.05	51.03
Tle1	1	253.58	250.67	110.03	140.87	92.19	68.76	86.01	196.07	241.57	254.46	192.45	20.07	20.04	16.76	29.16
Tlr2	1	587.23	379.22	301.13	528.28	507.07	494.19	399.71	2268.78	2075.3	2449.16	2445.3	1033.46	1108.74	1570.18	1217.33
Tlr8	1	413.73	295.67	289.55	193.7	276.58	141.81	318.76	420.14	450.2	402.89	498.12	0	6.68	0	0
Tm4sf5	1	0	0	0	0	0	0	0	14.01	32.94	31.81	33.96	0	0	0	0
Tmbim1	1	367.02	366.37	225.85	334.58	153.66	240.65	212.51	777.27	527.06	657.35	532.08	321.08	480.9	463.79	451.94
Tmed1	1	126.79	77.13	75.28	158.48	184.39	98.84	80.96	399.14	395.3	360.48	486.8	220.74	267.17	251.45	255.13
Tmeff1	1	0	0	0	0	0	0	0	28.01	32.94	21.2	45.28	10.03	0	0	0
Tmem132a	1	0	6.43	0	0	15.37	0	5.06	105.04	120.79	42.41	45.28	30.1	53.43	16.76	29.16
Tmem176a	1	1521.47	2403.89	1169.79	1241.45	1467.42	820.79	1264.92	9649.3	9563.96	9531.58	9056.68	1384.64	1729.9	1508.71	2369.05
Tmem176b	1	3543.42	5225.57	2820.23	4270.24	3756.89	3502.32	3111.69	19186.6	17799.3	18723.9	17230.3	3592.04	4581.88	3872.37	5007.82
Tmem181b-ps	1	0	0	5.79	0	0	8.6	5.06	7	21.96	21.2	67.93	0	0	0	0
Tmem191c	1	0	0	17.37	26.41	0	4.3	20.24	70.02	65.88	42.41	169.81	90.3	26.72	39.12	36.45
Tmem205	6	100.1	83.56	121.61	413.82	583.89	782.11	586.92	455.16	549.02	487.71	509.44	230.77	133.58	206.75	145.79
Tmem221	1	20.02	12.85	11.58	26.41	38.41	21.49	10.12	882.3	999.22	720.96	566.04	100.34	120.22	61.47	131.21
Tmem52	1	0	0	0	8.81	0	8.6	0	1190.41	1251.77	1738.8	1347.18	230.77	213.73	251.45	218.68
Tmem57	1	173.5	173.54	173.73	140.87	76.83	51.57	75.89	413.14	439.22	413.49	294.34	170.57	153.62	150.87	182.24
Tmem82	1	0	0	0	0	0	0	0	119.04	65.88	63.62	79.25	20.07	40.08	39.12	36.45
Tmod1	1	20.02	19.28	52.12	8.81	0	4.3	15.18	161.05	208.63	212.05	226.42	140.47	60.11	83.82	51.03
Tmprss4	1	0	0	0	8.81	0	4.3	5.06	182.06	43.92	42.41	67.93	30.1	33.4	16.76	0
Tnfrsf11a	1	20.02	96.41	98.45	8.81	23.05	47.27	121.43	987.34	658.83	848.19	871.71	531.78	380.71	346.45	291.58
Tnfrsf25	1	0	0	0	8.81	7.68	4.3	0	63.02	43.92	53.01	45.28	30.1	20.04	0	7.29
Tnfsf8	1	0	0	0	0	0	0	5.06	49.02	32.94	53.01	11.32	10.03	0	11.18	0
Tnmd	1	0	0	0	0	0	0	0	84.03	10.98	10.6	22.64	0	0	0	0
Tnni3	1	6.67	19.28	23.16	35.22	0	17.19	40.48	420.14	494.12	402.89	532.08	250.84	280.52	156.46	189.52
Trerf1	1	60.06	32.14	34.75	8.81	38.41	38.68	10.12	49.02	43.92	31.81	67.93	0	0	0	0
Trim59	5	6.67	64.28	133.19	8.81	38.41	12.89	65.78	49.02	21.96	63.62	56.6	10.03	6.68	0	0
Trmt5	1	26.69	44.99	46.33	26.41	38.41	25.78	20.24	105.04	109.8	116.63	45.28	10.03	13.36	27.94	51.03
Trpm5	1	0	0	0	0	0	0	0	602.21	87.84	0	22.64	10.03	26.72	0	0
Trps1	1	193.52	173.54	521.19	26.41	330.36	163.3	384.53	420.14	318.43	477.11	305.66	0	13.36	39.12	14.58
Trpv4	1	0	6.43	0	61.63	38.41	73.06	35.42	238.08	263.53	169.64	181.13	90.3	100.19	55.88	102.05
Tsc22d1	1	73.4	83.56	28.95	193.7	122.93	124.62	101.19	672.23	252.55	190.84	328.3	220.74	106.87	122.93	87.47
Tsku	1	0	0	0	0	0	0	0	21.01	65.88	10.6	45.28	10.03	0	0	0
Tslp	1	0	0	5.79	17.61	0	4.3	0	63.02	10.98	42.41	45.28	0	6.68	0	0
Tspan1	1	0	0	0	0	0	0	0	189.07	32.94	0	11.32	0	0	0	0
Tspan6	1	0	0	0	0	0	0	0	189.07	10.98	0	56.6	10.03	20.04	0	0
Ttc36	1	0	0	0	0	0	12.89	10.12	140.05	43.92	21.2	0	0	13.36	0	7.29
Ttc39b	1	6.67	32.14	52.12	8.81	15.37	12.89	25.3	357.12	505.1	413.49	350.95	250.84	166.98	301.74	138.5
Ttr	1	13.35	32.14	17.37	352.18	92.19	193.38	10.12	1897.65	7137.28	3456.39	13596.3	602.02	1883.52	2386	6524.01
Tubgcp4	1	226.89	224.96	260.6	220.12	276.58	180.49	247.92	252.09	384.32	233.25	328.3	120.4	207.05	117.35	80.18
Twsg1	1	20.02	12.85	52.12	0	84.51	12.89	30.36	91.03	65.88	63.62	67.93	50.17	26.72	44.7	43.74
Txndc16	1	53.38	102.84	57.91	264.14	192.07	137.51	131.55	371.13	362.35	339.28	384.91	100.34	207.05	189.99	211.39
Txnrd3	1	26.69	25.71	23.16	0	7.68	17.19	5.06	70.02	43.92	127.23	45.28	40.13	40.08	33.53	51.03
Usp34	1	253.58	199.25	579.1	61.63	284.26	180.49	339	476.16	658.83	445.3	554.72	391.31	347.32	396.74	437.36
Usp42	1	106.77	57.85	46.33	26.41	46.1	30.08	126.49	105.04	120.79	127.23	249.06	120.4	120.22	78.23	87.47
Usp9x	1	20.02	44.99	150.57	8.81	23.05	12.89	40.48	112.04	142.75	116.63	90.57	130.44	40.08	27.94	36.45
Vcam1	1	0	0	0	8.81	0	0	0	1022.35	768.63	848.19	950.95	180.6	340.64	396.74	240.55
Vdr	1	13.35	0	11.58	44.02	7.68	21.49	10.12	28.01	21.96	10.6	45.28	0	0	0	0
Vegfa	1	0	0	0	8.81	0	0	5.06	154.05	65.88	63.62	45.28	10.03	20.04	5.59	7.29
Vnn3	1	193.52	38.56	220.06	228.92	207.44	262.14	192.27	266.09	241.57	371.08	305.66	0	0	5.59	0
Vps37d	1	0	0	0	8.81	0	0	5.06	35.01	54.9	21.2	22.64	40.13	13.36	5.59	7.29
Vps41	1	407.06	424.22	277.97	352.18	414.87	296.52	404.77	889.3	812.55	636.15	871.71	411.38	374.03	385.56	481.1
Wdpcp	1	13.35	12.85	0	8.81	15.37	21.49	5.06	56.02	76.86	42.41	33.96	10.03	46.75	11.18	36.45
Wdr91	1	66.73	64.28	63.7	123.26	38.41	133.22	35.42	175.06	87.84	275.66	147.17	180.6	100.19	100.58	87.47
Wfdc2	1	0	0	0	0	0	0	0	196.07	43.92	21.2	67.93	0	26.72	0	7.29
Wwp1	1	40.04	179.97	330.09	52.83	76.83	85.95	202.39	630.22	757.65	848.19	1007.56	160.54	126.9	145.28	109.34
Xlr4b	1	86.75	44.99	52.12	17.61	53.78	21.49	30.36	77.03	76.86	159.04	56.6	40.13	20.04	22.35	43.74
Xylt2	1	186.85	179.97	150.57	228.92	107.56	154.7	111.31	875.3	1141.96	1049.64	792.46	381.28	347.32	279.39	415.5
Zbtb20	1	226.89	295.67	243.22	132.07	169.02	77.35	111.31	462.16	285.49	286.27	441.51	301.01	220.41	240.28	138.5
Zbtb46	1	0	6.43	0	0	0	0	0	28.01	21.96	31.81	33.96	30.1	0	5.59	7.29
Zc3h6	1	66.73	64.28	127.4	26.41	30.73	42.97	50.6	210.07	373.33	243.86	283.02	180.6	173.66	128.52	138.5
Zfhx2	1	133.46	192.83	150.57	96.85	130.61	42.97	101.19	203.07	142.75	127.23	192.45	80.27	66.79	72.64	65.61
Zfp292	1	106.77	160.69	335.88	79.24	122.93	154.7	192.27	469.16	406.28	318.07	396.23	311.04	287.2	290.57	247.84
Zfp395	1	0	12.85	5.79	8.81	0	4.3	15.18	154.05	43.92	148.43	124.53	30.1	86.83	44.7	58.31
Zfp472	1	33.37	32.14	69.49	0	53.78	8.6	60.72	105.04	219.61	127.23	169.81	90.3	53.43	83.82	94.76
Zfp704	1	20.02	44.99	63.7	88.05	69.14	81.65	101.19	308.11	285.49	572.53	407.55	220.74	133.58	83.82	145.79
Zfp783	1	0	0	0	8.81	0	0	0	84.03	43.92	63.62	124.53	20.07	20.04	67.05	43.74
Zfp788	1	13.35	32.14	98.45	17.61	38.41	4.3	35.42	63.02	109.8	74.22	79.25	50.17	40.08	78.23	21.87
Zfp809	1	200.19	102.84	81.07	70.44	84.51	116.03	70.83	105.04	197.65	222.65	147.17	70.24	86.83	55.88	58.31
Zfp821	1	100.1	128.55	52.12	140.87	30.73	77.35	80.96	196.07	186.67	201.45	158.49	70.24	146.94	50.29	94.76
Zmynd15	1	0	6.43	5.79	0	7.68	0	5.06	441.15	461.18	402.89	713.21	50.17	93.51	111.76	94.76
Znrf3	1	13.35	0	23.16	8.81	15.37	0	0	98.03	87.84	190.84	79.25	20.07	40.08	61.47	29.16
Zrsr2	1	333.65	398.51	359.04	413.82	261.21	322.3	197.33	581.2	900.4	784.58	622.65	551.85	287.2	379.97	430.08
1110008F13Rik	6	2822.73	3303.75	1864.71	3433.8	7022.08	2599.89	4578.99	833.28	867.45	636.15	769.82	983.29	1055.3	1391.37	1027.81
1110008P14Rik	6	567.21	437.07	555.94	704.37	891.21	872.36	769.07	126.04	219.61	148.43	158.49	70.24	80.15	100.58	116.63
1110037F02Rik	5	480.46	462.78	382.21	378.6	376.46	369.57	318.76	147.05	142.75	254.46	192.45	230.77	240.45	167.63	138.5
1600010M07Rik	5	500.48	501.35	550.15	316.97	261.21	601.63	419.95	49.02	65.88	63.62	79.25	70.24	53.43	134.11	87.47
1600029O15Rik	5	33.37	12.85	86.87	0	15.37	55.87	5.06	7	0	0	0	0	0	0	0
1700020L24Rik	6	20.02	19.28	28.95	17.61	84.51	55.87	96.13	0	0	21.2	0	0	0	0	0
1700025G04Rik	5	73.4	244.25	138.99	140.87	153.66	98.84	197.33	77.03	87.84	106.02	135.85	90.3	13.36	27.94	14.58
1700047I17Rik2	5	73.4	70.7	28.95	35.22	61.46	64.46	35.42	14.01	0	10.6	0	20.07	6.68	0	0
1700123O20Rik	4	480.46	359.94	220.06	484.25	268.9	498.49	288.4	175.06	175.69	243.86	90.57	180.6	273.84	379.97	291.58
1810009A15Rik	5	647.29	874.14	926.57	651.54	629.99	825.09	672.93	315.11	263.53	318.07	283.02	351.18	394.07	357.62	386.34
1810034E14Rik	4	80.08	89.99	28.95	70.44	84.51	103.14	30.36	14.01	43.92	0	33.96	10.03	6.68	0	0
1810037I17Rik	4	1147.78	951.27	1007.64	1276.67	1160.1	1293.5	1173.84	399.14	373.33	339.28	316.98	511.71	394.07	435.85	612.31
2010016I18Rik	5	53.38	83.56	52.12	70.44	61.46	25.78	40.48	7	10.98	0	0	0	0	0	0
2210013O21Rik	6	140.13	147.83	115.82	228.92	261.21	275.03	197.33	126.04	109.8	106.02	158.49	70.24	53.43	61.47	94.76
2310001H17Rik	5	153.48	141.4	191.1	140.87	99.88	68.76	65.78	77.03	54.9	42.41	0	0	0	16.76	7.29
2500004C02Rik	5	46.71	25.71	34.75	0	38.41	34.38	35.42	21.01	0	0	0	30.1	40.08	16.76	36.45
2610002M06Rik	5	226.89	147.83	196.9	61.63	199.75	189.08	187.21	77.03	10.98	63.62	33.96	80.27	100.19	94.99	58.31
3110040N11Rik	6	66.73	89.99	57.91	79.24	138.29	167.6	141.67	21.01	32.94	95.42	56.6	0	46.75	67.05	21.87
3110082I17Rik	5	553.87	629.9	330.09	475.45	683.77	236.35	485.73	105.04	109.8	74.22	67.93	130.44	133.58	122.93	123.92
3830406C13Rik	5	93.42	154.26	133.19	61.63	138.29	103.14	227.68	105.04	32.94	53.01	0	100.34	113.54	78.23	94.76
4833419F23Rik	4	66.73	44.99	52.12	52.83	38.41	94.54	20.24	21.01	10.98	0	11.32	30.1	13.36	0	14.58
4930455G09Rik	6	40.04	89.99	75.28	88.05	84.51	55.87	131.55	0	10.98	10.6	0	0	0	5.59	7.29
4930523C07Rik	6	507.16	527.06	405.37	845.24	722.18	674.68	910.74	84.03	98.82	53.01	67.93	40.13	53.43	55.88	43.74
4930579G24Rik	4	60.06	6.43	5.79	52.83	46.1	34.38	30.36	0	0	0	33.96	0	6.68	11.18	0
5031439G07Rik	4	1127.76	655.61	758.63	1461.57	860.47	945.41	698.23	413.14	494.12	413.49	396.23	451.51	480.9	514.08	568.57
5430437J10Rik	5	387.04	308.52	486.45	44.02	0	94.54	55.66	14.01	0	0	45.28	0	0	0	0
5730508B09Rik	6	293.62	347.09	179.52	677.96	929.62	434.03	718.47	35.01	131.76	84.82	113.21	40.13	80.15	39.12	36.45
6430548M08Rik	5	1948.55	1735.43	1644.65	1355.91	875.84	1005.58	1072.65	126.04	109.8	84.82	90.57	230.77	126.9	61.47	102.05
6530402F18Rik	4	233.56	173.54	179.52	220.12	122.93	189.08	237.8	84.03	109.8	116.63	79.25	30.1	20.04	39.12	51.03
9130401M01Rik	4	567.21	552.77	376.42	871.66	591.58	550.06	576.8	175.06	230.59	148.43	203.77	140.47	193.7	162.05	233.26
9430038I01Rik	6	233.56	269.96	133.19	193.7	368.77	197.68	278.28	35.01	43.92	31.81	124.53	130.44	146.94	78.23	109.34
A530032D15Rik	6	20.02	12.85	28.95	61.63	53.78	124.62	80.96	56.02	87.84	21.2	22.64	0	6.68	33.53	14.58
A530064D06Rik	6	93.42	64.28	150.57	149.68	376.46	167.6	394.65	7	21.96	0	0	10.03	13.36	16.76	7.29
Aacs	6	100.1	109.27	52.12	202.51	161.34	107.43	75.89	42.01	0	21.2	22.64	40.13	66.79	78.23	43.74
Aaed1	6	113.44	57.85	46.33	96.85	153.66	68.76	131.55	56.02	21.96	0	33.96	10.03	13.36	44.7	21.87
AB124611	6	3483.36	3104.49	2032.65	4507.97	4786.39	3369.11	3637.89	770.26	955.3	805.78	645.29	80.27	100.19	139.7	145.79
Abca3	4	1107.74	752.02	642.8	1611.25	706.82	825.09	834.84	602.21	516.08	349.88	316.98	591.98	400.75	363.21	583.15
Abca7	4	1875.14	1478.33	1470.92	3645.11	2028.26	1946.69	1533.08	399.14	241.57	212.05	305.66	411.38	380.71	402.32	481.1
Abcg3	5	633.95	777.73	758.63	352.18	299.63	257.84	298.52	98.03	43.92	53.01	79.25	0	53.43	39.12	36.45
Abhd5	6	93.42	160.69	133.19	140.87	376.46	107.43	323.82	91.03	54.9	95.42	45.28	100.34	66.79	106.17	262.42
Abr	4	1394.68	925.56	538.57	1884.19	814.38	1388.04	688.11	616.21	603.92	349.88	384.91	501.68	634.52	586.72	532.13
Abracl	4	1114.41	951.27	1482.51	1364.72	1144.74	1452.5	1275.03	357.12	296.47	212.05	192.45	200.67	267.17	262.63	182.24
Abtb2	5	26.69	89.99	34.75	70.44	15.37	30.08	20.24	0	0	10.6	0	0	0	0	0
Acaa1b	4	60.06	51.42	46.33	149.68	61.46	124.62	80.96	14.01	0	10.6	0	0	6.68	5.59	7.29
Acaa2	6	974.27	1144.1	897.61	1514.4	1621.07	1082.93	1325.63	182.06	153.73	190.84	203.77	110.37	173.66	217.93	211.39
Acap1	4	40.04	6.43	11.58	88.05	30.73	47.27	40.48	0	0	0	11.32	20.07	6.68	0	7.29
Ace	5	14607.4	12520.8	8466.49	3821.21	2235.7	1989.66	2221.19	70.02	32.94	74.22	67.93	0	0	27.94	29.16
Acly	5	860.83	649.18	642.8	589.91	614.62	575.84	758.95	336.11	153.73	233.25	316.98	391.31	420.79	547.61	284.29
Acot10	5	200.19	154.26	214.27	44.02	207.44	34.38	106.25	56.02	43.92	31.81	33.96	10.03	40.08	44.7	14.58
Acot11	5	140.13	147.83	150.57	184.9	99.88	68.76	136.61	7	0	10.6	0	0	20.04	27.94	36.45
Acot7	4	286.94	192.83	121.61	528.28	353.41	399.65	293.46	35.01	54.9	10.6	45.28	180.6	120.22	94.99	94.76
Acot8	4	447.1	424.22	324.3	686.76	437.92	446.92	485.73	147.05	263.53	243.86	237.74	160.54	173.66	217.93	240.55
Acp1	6	313.64	205.68	156.36	325.77	314.99	232.06	283.34	98.03	164.71	190.84	101.89	150.5	146.94	89.4	87.47
Acp5	5	1708.32	1208.37	1187.16	405.01	253.53	180.49	232.74	168.06	142.75	116.63	203.77	10.03	20.04	11.18	36.45
Acss2	5	93.42	83.56	52.12	35.22	122.93	60.16	91.07	0	10.98	10.6	22.64	0	0	11.18	7.29
Acta1	5	146.81	327.8	272.18	26.41	245.85	77.35	278.28	35.01	21.96	63.62	22.64	30.1	20.04	33.53	51.03
Acta2	6	13.35	6.43	11.58	123.26	138.29	85.95	121.43	0	0	0	0	10.03	6.68	5.59	14.58
Actg1	4	3756.96	4261.45	2183.22	4252.63	3211.41	4537.98	3050.97	105.04	54.9	116.63	113.21	90.3	140.26	178.81	218.68
Actn4	5	2148.74	2564.58	2426.44	2280.4	1690.22	1783.39	1781	1141.39	867.45	901.21	871.71	822.76	741.38	709.66	765.39
Actr2	5	3817.02	4364.29	3885.78	2967.16	4010.42	3596.87	4902.81	1449.5	1493.34	1113.25	1267.94	1635.48	1609.67	1793.69	1472.46
Actr3	4	4791.29	4190.74	3642.56	4129.37	3472.63	4972.01	4255.17	1211.41	1493.34	1399.52	1347.18	742.49	854.93	1033.75	838.28
Acyp1	4	213.54	327.8	318.51	220.12	330.36	438.33	409.83	84.03	153.73	127.23	67.93	200.67	153.62	94.99	109.34
Acyp2	5	26.69	38.56	52.12	26.41	38.41	34.38	60.72	14.01	0	21.2	0	10.03	6.68	5.59	0
Adap1	4	1254.54	1497.61	1158.21	1919.41	1229.25	1693.15	1264.92	630.22	560	625.54	622.65	351.18	360.67	379.97	473.81
Add3	4	2916.15	3715.11	3329.84	3627.5	3564.82	3291.75	4801.62	105.04	76.86	53.01	135.85	200.67	353.99	251.45	247.84
Adgre4	5	3483.36	2847.39	4065.31	457.84	683.77	1194.66	526.2	0	10.98	0	33.96	0	0	0	0
Adgre5	5	16949.7	14224.1	9879.51	14994.3	8274.38	13854.6	8646.96	154.05	230.59	307.47	384.91	30.1	6.68	16.76	14.58
Adgrg3	6	53.38	6.43	40.54	158.48	76.83	4.3	75.89	7	10.98	10.6	33.96	0	0	0	7.29
Adk	6	46.71	77.13	34.75	88.05	99.88	111.73	101.19	56.02	10.98	53.01	11.32	50.17	26.72	16.76	0
Adora2a	5	53.38	83.56	17.37	17.61	15.37	42.97	20.24	0	0	0	0	0	0	0	0
Adora2b	6	300.29	257.1	57.91	299.36	353.41	201.98	298.52	0	10.98	0	0	0	6.68	0	0
Adprh	5	1061.02	944.84	283.76	880.46	745.23	739.14	728.59	441.15	318.43	455.9	350.95	692.32	881.65	888.47	1027.81
Adssl1	5	2762.67	2699.56	1789.43	2632.58	2051.31	1826.36	1750.64	217.07	164.71	286.27	249.06	120.4	146.94	184.4	174.95
Aen	4	20.02	25.71	46.33	61.63	38.41	12.89	20.24	7	0	10.6	0	20.07	13.36	5.59	14.58
Aes	5	5031.52	4460.7	2947.64	5626.15	4932.36	2776.08	3997.13	2618.9	1734.91	1834.22	1732.09	1816.09	1916.91	1464.01	2157.66
Aggf1	5	513.83	449.93	330.09	493.06	330.36	206.27	425.01	133.04	197.65	169.64	90.57	130.44	173.66	134.11	131.21
Agl	5	200.19	199.25	220.06	123.26	99.88	141.81	182.15	56.02	54.9	106.02	33.96	40.13	33.4	83.82	14.58
Agpat4	5	2589.17	2513.16	2160.06	528.28	384.14	588.73	435.13	105.04	65.88	74.22	90.57	90.3	33.4	44.7	36.45
Agtpbp1	5	146.81	154.26	162.15	61.63	145.97	116.03	207.45	77.03	21.96	53.01	90.57	140.47	93.51	67.05	80.18
Ahcyl2	6	326.98	314.95	249.01	378.6	307.31	360.98	657.76	175.06	230.59	148.43	147.17	60.2	73.47	89.4	123.92
Ahnak	4	1401.35	1375.49	1748.89	5291.58	2228.01	3657.03	3678.37	77.03	43.92	137.83	215.1	10.03	6.68	5.59	14.58
AI413582	4	1174.47	1028.4	735.46	1540.81	1359.86	1740.42	1199.14	448.15	560	530.12	464.15	622.09	607.8	715.24	648.76
AI467606	4	860.83	919.14	382.21	1100.58	860.47	614.52	672.93	238.08	186.67	180.24	260.38	270.91	353.99	284.98	379.05
AI662270	4	260.25	314.95	631.22	334.58	614.62	1611.5	789.31	273.09	373.33	286.27	328.3	30.1	33.4	67.05	51.03
AI839979	6	66.73	167.12	81.07	1382.33	998.77	1211.85	677.99	21.01	0	10.6	0	0	0	0	0
Aifm2	6	106.77	115.69	133.19	132.07	176.71	90.24	197.33	28.01	65.88	53.01	33.96	20.07	0	11.18	7.29
Aim1	4	593.91	501.35	370.63	1065.36	560.84	709.06	475.61	49.02	43.92	10.6	79.25	30.1	26.72	22.35	36.45
Ak2	5	1568.18	1780.42	1523.04	1637.66	1636.44	1022.77	1796.18	791.27	790.59	731.57	418.87	551.85	774.78	759.95	779.97
Ak3	5	473.79	469.21	347.46	202.51	414.87	227.76	318.76	196.07	208.63	116.63	237.74	160.54	187.02	111.76	167.66
Akap13	4	1875.14	1780.42	1372.47	2218.76	1498.15	2509.64	1816.42	861.29	735.69	667.95	645.29	742.49	794.82	759.95	911.17
Akirin1	5	620.6	687.74	498.03	352.18	583.89	502.79	460.43	161.05	153.73	328.67	79.25	341.14	320.6	368.8	393.63
Akr1b3	5	60.06	32.14	46.33	26.41	38.41	21.49	5.06	7	0	0	0	10.03	6.68	5.59	7.29
Akt1	4	3590.13	2384.61	1679.4	4481.55	2105.09	2629.97	1684.87	1141.39	1021.18	1145.06	905.67	1103.7	1349.18	1413.72	1683.85
Akt2	5	166.83	109.27	138.99	184.9	130.61	98.84	91.07	91.03	65.88	95.42	101.89	60.2	66.79	16.76	65.61
Akt3	5	200.19	122.12	144.78	70.44	99.88	124.62	156.85	42.01	21.96	31.81	22.64	40.13	53.43	55.88	29.16
Alcam	5	353.67	314.95	689.13	132.07	215.12	262.14	369.36	77.03	32.94	42.41	11.32	10.03	0	16.76	0
Aldh1b1	6	86.75	51.42	28.95	537.08	414.87	232.06	354.18	56.02	54.9	63.62	33.96	0	6.68	11.18	14.58
Aldh2	6	3776.98	3528.71	2663.88	8936.69	5577.72	4477.82	5494.79	2303.79	1712.95	1696.39	1652.84	571.92	514.29	497.32	772.68
Aldh3a2	5	874.18	771.3	538.57	801.22	637.67	580.14	505.97	483.17	208.63	222.65	169.81	411.38	307.24	329.68	320.73
Aldh3b1	4	1761.7	1606.88	1268.24	2148.33	1659.49	1590.01	1608.97	280.1	285.49	328.67	305.66	331.11	220.41	301.74	291.58
Aldh9a1	5	960.93	1272.65	781.79	818.83	822.06	489.9	814.6	259.09	274.51	243.86	350.95	260.87	300.56	240.28	255.13
Aldoa	4	2235.49	2930.95	1540.42	4129.37	3380.43	3661.33	2499.47	1589.54	1295.69	1176.87	1188.69	2257.56	2377.77	2089.85	2726.24
Alox5ap	6	9115.47	9191.35	7036.11	15390.5	15811.2	14039.4	14354.2	1211.41	1899.61	1537.35	1913.22	2388	3566.66	3207.42	3156.31
Amica1	6	100.1	51.42	63.7	290.55	284.26	232.06	283.34	28.01	54.9	84.82	79.25	20.07	20.04	39.12	36.45
Ampd3	6	460.44	462.78	353.25	871.66	737.55	588.73	617.28	203.07	76.86	127.23	158.49	110.37	200.37	117.35	116.63
Anapc16	5	994.29	912.71	776	713.17	1006.45	713.36	758.95	336.11	384.32	339.28	452.83	501.68	614.48	530.84	502.97
Angptl2	4	26.69	32.14	28.95	17.61	46.1	47.27	20.24	14.01	21.96	10.6	0	0	0	0	0
Ankrd37	5	153.48	179.97	98.45	26.41	69.14	73.06	50.6	35.01	43.92	31.81	11.32	50.17	26.72	50.29	36.45
Ankrd44	5	1227.85	1246.94	1082.92	299.36	745.23	455.52	956.28	273.09	406.28	424.1	350.95	351.18	520.97	502.9	444.65
Ankrd66	6	20.02	25.71	40.54	96.85	76.83	51.57	75.89	0	0	0	0	10.03	0	5.59	0
Anp32b	5	1307.93	1105.53	648.6	950.9	914.25	726.25	910.74	392.13	351.37	371.08	215.1	240.81	166.98	217.93	291.58
Antxr2	4	120.12	128.55	208.48	149.68	107.56	343.79	207.45	259.09	120.79	148.43	271.7	10.03	0	0	0
Anxa1	6	2162.09	1857.55	2299.04	2474.1	5109.06	6703.84	6446	420.14	153.73	159.04	169.81	0	26.72	11.18	7.29
Anxa2	6	5892.35	6286.12	3208.23	14157.8	11954.4	10709	9734.78	350.12	120.79	148.43	203.77	80.27	60.11	44.7	65.61
Anxa4	6	160.15	263.53	133.19	176.09	445.6	210.57	399.71	483.17	175.69	159.04	101.89	60.2	100.19	78.23	109.34
Anxa5	6	3163.05	2988.8	2594.38	5212.34	6860.75	4258.65	6526.96	1855.63	1592.16	1314.7	1550.96	290.98	494.26	368.8	466.52
Anxa6	6	747.39	745.59	532.78	2518.12	1283.03	1981.07	1588.73	490.17	351.37	349.88	283.02	612.05	561.05	558.78	583.15
Anxa7	6	894.2	874.14	416.95	1003.73	1060.23	807.9	829.78	497.17	395.3	296.87	328.3	341.14	427.46	413.5	408.21
Ap1g2	5	493.81	488.49	492.24	501.86	476.33	244.95	460.43	245.08	208.63	296.87	249.06	160.54	120.22	162.05	269.71
Ap1s2	5	1381.33	1613.31	1569.37	449.04	2566.06	502.79	1927.73	182.06	219.61	243.86	237.74	210.71	247.13	245.87	225.97
Ap1s3	5	46.71	89.99	52.12	35.22	46.1	30.08	25.3	21.01	10.98	0	11.32	0	6.68	0	0
Ap2a2	4	400.39	417.79	208.48	1100.58	476.33	799.3	591.98	238.08	186.67	137.83	147.17	180.6	200.37	122.93	255.13
Ap3b1	5	600.58	469.21	492.24	721.98	407.19	343.79	622.34	343.12	131.76	233.25	203.77	250.84	287.2	352.03	277
Ap3s1	5	53.38	70.7	52.12	26.41	99.88	21.49	35.42	0	10.98	21.2	11.32	0	0	11.18	0
Ap4s1	5	740.72	784.16	521.19	475.45	914.25	610.22	672.93	294.1	175.69	127.23	260.38	361.21	320.6	402.32	291.58
Apaf1	4	340.33	392.08	376.42	818.83	468.65	653.19	662.82	161.05	230.59	137.83	226.42	150.5	140.26	72.64	102.05
Apba1	6	160.15	250.67	138.99	537.08	338.04	318	450.31	210.07	142.75	148.43	22.64	371.24	240.45	217.93	364.47
Apbb1ip	5	5638.78	5649.79	4198.5	5185.92	4064.2	4108.25	3971.83	2037.7	1438.44	1791.81	1777.37	4264.29	4862.41	5224.62	4876.61
Aph1a	4	240.23	276.38	295.34	484.25	407.19	442.62	374.42	98.03	131.76	137.83	67.93	140.47	140.26	189.99	174.95
Aph1b	4	60.06	32.14	63.7	88.05	92.19	124.62	60.72	56.02	54.9	53.01	67.93	0	0	16.76	0
Aph1c	4	200.19	141.4	138.99	123.26	199.75	240.65	207.45	119.04	197.65	159.04	260.38	10.03	26.72	27.94	14.58
Api5	5	587.23	482.06	781.79	132.07	207.44	889.55	445.25	175.06	109.8	286.27	113.21	230.77	166.98	257.04	174.95
Apobr	5	1621.56	1934.68	1702.56	2069.09	1613.39	1164.58	1275.03	266.09	208.63	318.07	90.57	230.77	287.2	262.63	349.89
Apoc1	4	160.15	115.69	150.57	264.14	184.39	618.82	182.15	42.01	65.88	74.22	33.96	10.03	13.36	0	0
Apoc2	5	7053.48	6871.02	7088.23	3477.83	3541.77	4752.85	4315.89	231.08	285.49	328.67	384.91	10.03	6.68	5.59	14.58
Apoc4-apoc2	5	6946.71	6768.18	7024.53	3442.61	3480.31	4688.39	4255.17	231.08	285.49	339.28	373.59	10.03	6.68	5.59	14.58
Apopt1	6	453.77	443.5	289.55	660.35	683.77	524.27	774.13	203.07	263.53	307.47	215.1	180.6	220.41	307.33	262.42
Aprt	6	814.12	1118.39	1071.34	4314.27	5255.04	5135.31	4159.04	630.22	790.59	657.35	577.36	581.95	587.76	877.29	750.81
Aqr	5	447.1	424.22	295.34	396.21	199.75	318	242.86	168.06	164.71	116.63	169.81	180.6	73.47	173.22	182.24
Arcn1	4	780.75	887	770.21	924.48	691.45	1031.36	885.44	350.12	241.57	307.47	384.91	331.11	447.5	486.14	379.05
Arf1	4	2475.72	1902.55	891.82	3768.38	2028.26	2840.54	1644.39	924.32	812.55	784.58	645.29	973.26	908.36	961.11	1042.38
Arf5	4	553.87	552.77	318.51	1003.73	722.18	807.9	607.16	245.08	285.49	254.46	294.34	170.57	220.41	145.28	269.71
Arhgap1	4	914.22	752.02	405.37	1188.62	591.58	1048.55	455.37	350.12	285.49	265.06	260.38	381.28	300.56	329.68	422.79
Arhgap15	6	260.25	424.22	590.69	237.73	576.21	837.98	738.71	336.11	428.24	434.7	373.59	50.17	33.4	44.7	43.74
Arhgap23	4	113.44	141.4	46.33	220.12	138.29	171.89	126.49	35.01	87.84	53.01	33.96	50.17	20.04	39.12	21.87
Arhgap26	5	273.6	218.54	179.52	272.94	368.77	55.87	263.1	21.01	21.96	31.81	11.32	20.07	20.04	5.59	0
Arhgap30	5	1381.33	1581.17	1355.1	1162.21	1513.51	403.95	1482.48	364.12	472.16	434.7	452.83	351.18	313.92	424.67	357.18
Arhgap9	5	2408.99	2590.29	1453.55	2377.25	1820.82	2002.56	1639.33	588.2	570.98	699.76	633.97	411.38	460.86	424.67	656.05
Arhgdib	4	11204.1	9789.11	8130.61	8848.65	10433.2	12539.6	11045.2	2093.72	1855.69	1664.58	2128.32	2117.09	2170.72	2782.74	2369.05
Arhgef10	6	46.71	19.28	17.37	52.83	23.05	60.16	60.72	77.03	54.9	31.81	11.32	0	0	0	7.29
Arhgef10l	5	2135.4	2127.51	1192.95	2121.91	1244.61	1087.22	1037.23	336.11	329.41	349.88	316.98	80.27	80.15	72.64	109.34
Arhgef18	4	380.37	366.37	220.06	836.44	437.92	507.08	435.13	84.03	10.98	63.62	56.6	180.6	213.73	122.93	189.52
Arhgef3	5	1114.41	938.42	770.21	633.93	353.41	605.92	516.09	476.16	439.22	328.67	475.48	30.1	120.22	128.52	80.18
Arhgef37	6	20.02	19.28	0	140.87	122.93	103.14	106.25	0	0	0	0	0	0	0	0
Arid3a	6	760.73	771.3	561.73	1003.73	814.38	562.95	885.44	553.19	505.1	349.88	418.87	341.14	293.88	335.27	291.58
Arl2bp	4	326.98	347.09	121.61	766	445.6	481.3	389.59	105.04	21.96	53.01	79.25	180.6	120.22	167.63	204.1
Arl5c	4	1901.84	1542.6	1001.85	2148.33	2204.97	2277.58	1998.56	378.13	241.57	371.08	418.87	140.47	200.37	374.39	379.05
Arl6ip5	5	2048.64	1626.16	1100.3	1452.76	1582.66	1327.88	1477.42	560.19	658.83	604.34	532.08	632.12	621.16	698.48	648.76
Arl6ip6	5	467.12	514.2	445.91	228.92	491.7	180.49	394.65	161.05	142.75	233.25	113.21	180.6	166.98	128.52	153.08
Arl8a	4	840.81	771.3	260.6	1241.45	583.89	915.33	414.89	399.14	274.51	212.05	350.95	541.82	500.93	379.97	692.49
Armc3	4	66.73	83.56	127.4	228.92	153.66	275.03	192.27	7	21.96	0	0	110.37	126.9	150.87	174.95
Arpc1a	4	1101.06	938.42	538.57	1699.29	1275.35	1027.06	880.38	322.11	384.32	307.47	373.59	511.71	460.86	458.2	517.55
Arpc1b	4	20680	19867.5	16846.1	32902.9	27589	22784.5	22389	5608.92	4908.25	4749.88	5117.02	5207.45	5249.8	6465.12	5627.42
Arpc2	5	15001.1	13960.6	9665.24	11014.6	14259.3	7700.82	11207.1	4096.4	3447.86	3170.12	3135.88	4184.02	3887.25	4414.39	4555.88
Arpc3	4	5431.91	4717.8	3260.35	6612.27	5324.18	6935.89	5206.39	1225.42	1504.32	1463.13	1347.18	1224.1	1415.98	1514.3	1450.59
Arpc5	4	5385.2	5894.04	3393.55	4041.32	7744.27	5616.61	5854.02	952.33	1032.16	1092.05	905.67	882.96	721.35	933.17	728.94
Arpc5l	5	1354.64	1266.22	967.1	783.61	860.47	369.57	774.13	392.13	285.49	339.28	622.65	602.02	661.23	737.59	561.28
Asap1	4	940.91	835.58	990.27	1373.52	1037.18	1074.33	1178.9	322.11	285.49	328.67	215.1	521.75	527.65	480.55	430.08
Asrgl1	6	66.73	102.84	81.07	105.65	176.71	94.54	136.61	98.03	98.82	10.6	101.89	40.13	6.68	11.18	14.58
Ass1	6	293.62	83.56	98.45	581.1	353.41	395.35	450.31	21.01	54.9	84.82	33.96	140.47	53.43	33.53	65.61
Atad2	5	113.44	122.12	185.31	114.46	76.83	77.35	232.74	98.03	32.94	84.82	79.25	30.1	40.08	50.29	58.31
Atf6	4	633.95	835.58	851.28	1135.8	799.01	1018.47	1062.53	546.19	329.41	572.53	509.44	311.04	480.9	402.32	335.31
Atg3	5	947.58	899.85	584.9	493.06	1121.69	442.62	804.49	266.09	340.39	307.47	362.27	301.01	374.03	284.98	393.63
Atg4c	5	667.31	931.99	747.04	449.04	822.06	593.03	698.23	238.08	120.79	95.42	124.53	80.27	120.22	128.52	102.05
Atg4d	5	480.46	764.88	451.7	440.23	530.11	515.68	440.19	210.07	186.67	190.84	181.13	110.37	166.98	173.22	218.68
Atg7	6	687.33	887	804.95	1100.58	1067.91	889.55	1032.17	357.12	362.35	243.86	305.66	311.04	400.75	335.27	298.86
Atic	5	320.31	308.52	179.52	334.58	330.36	133.22	156.85	105.04	120.79	84.82	56.6	130.44	173.66	117.35	196.81
Atox1	4	4030.56	4640.67	5072.95	4551.99	3211.41	6153.78	4255.17	1582.54	1603.14	2056.87	1675.49	1685.65	1402.62	1771.34	1596.38
Atp10a	6	40.04	44.99	17.37	237.73	138.29	137.51	187.21	0	10.98	0	0	50.17	6.68	22.35	0
Atp10d	5	93.42	147.83	104.24	52.83	69.14	116.03	146.73	63.02	76.86	42.41	181.13	20.07	26.72	33.53	29.16
Atp1a1	5	5071.56	4782.08	3688.89	4173.39	1889.97	3351.92	2211.07	1050.36	889.41	763.37	1007.56	1043.5	868.29	1011.4	1035.09
Atp1a3	5	934.23	777.73	1146.62	510.67	791.33	653.19	774.13	147.05	153.73	106.02	147.17	220.74	46.75	33.53	21.87
Atp1b3	4	3256.48	2577.44	1980.53	2456.49	2681.3	2836.24	2550.07	1239.42	1152.94	880	1245.29	1394.67	1295.75	1246.09	1625.54
Atp2a3	6	193.52	192.83	133.19	360.99	399.51	257.84	339	609.21	76.86	53.01	45.28	40.13	53.43	33.53	21.87
Atp2b1	6	1214.51	1324.07	1360.89	1303.08	1659.49	1310.69	1897.37	1386.47	1109.02	1261.69	973.59	501.68	554.37	463.79	481.1
Atp2b4	5	100.1	147.83	121.61	35.22	92.19	30.08	106.25	7	0	0	22.64	10.03	6.68	0	0
Atp5a1	4	3163.05	2905.24	1945.79	4129.37	3311.29	2952.27	3071.21	1218.42	1109.02	1060.24	1098.12	1344.51	1355.86	1480.78	1552.64
Atp5c1	6	1568.18	1433.34	1181.37	1470.37	2504.59	2466.67	2145.29	658.22	1185.89	773.98	860.39	692.32	781.46	910.82	823.7
Atp5e	4	2282.2	2230.35	1887.88	2975.96	1436.68	4821.6	1897.37	707.24	867.45	752.77	792.46	571.92	614.48	642.6	903.89
Atp5f1	6	2609.19	2879.53	2356.95	3002.38	4847.85	3695.7	3784.62	1183.41	922.36	880	849.06	1635.48	1476.09	1698.7	1465.17
Atp5g1	4	754.06	758.45	469.07	1223.84	745.23	1680.26	976.51	287.1	351.37	307.47	396.23	301.01	414.11	497.32	349.89
Atp5g3	6	4524.37	4749.94	3312.47	5071.46	7567.56	6639.38	5332.88	1827.62	2821.97	2152.29	2411.34	1956.56	2030.45	2520.11	1975.43
Atp5h	6	2335.59	2577.44	2993.97	3011.18	3272.88	3343.32	4928.11	1113.38	1767.85	1251.08	1562.28	1153.87	968.47	1089.63	1290.22
Atp5j	6	467.12	488.49	880.24	625.13	775.96	1014.17	1153.6	217.07	219.61	233.25	249.06	150.5	120.22	156.46	196.81
Atp5k	4	520.5	359.94	602.27	1602.44	599.26	799.3	683.05	182.06	285.49	127.23	226.42	180.6	173.66	145.28	138.5
Atp5l	4	467.12	604.19	451.7	396.21	445.6	945.41	455.37	14.01	21.96	63.62	67.93	40.13	13.36	39.12	29.16
Atp5o	4	1374.66	1343.35	1245.07	1303.08	1551.93	2251.8	1745.58	665.23	505.1	498.31	588.68	652.18	581.08	614.66	626.89
Atp6v0c	4	1134.43	1092.68	584.9	1206.23	1621.07	1645.88	1290.21	140.05	153.73	212.05	79.25	170.57	300.56	195.57	196.81
Atp6v0c-ps2	4	1134.43	1092.68	584.9	1206.23	1621.07	1645.88	1290.21	140.05	153.73	212.05	79.25	160.54	300.56	195.57	196.81
Atp6v0d1	5	2195.45	1696.86	1279.82	1840.17	1982.16	1426.71	1629.21	980.34	801.57	689.16	713.21	812.72	1075.34	1285.2	1508.91
Atp6v0e	4	1941.88	2178.93	1563.58	1884.19	1682.53	2114.29	1411.65	714.24	625.89	731.57	792.46	541.82	721.35	782.3	838.28
Atp6v1a	5	787.43	1015.55	1135.04	589.91	1290.71	545.76	1442	406.14	472.16	392.29	362.27	571.92	434.14	396.74	400.92
Atp6v1b2	4	1174.47	996.27	584.9	2227.57	1413.64	2152.96	1128.3	420.14	373.33	561.93	452.83	581.95	534.33	329.68	502.97
Atp6v1e1	4	1714.99	1838.27	1100.3	2377.25	1613.39	2294.77	1629.21	840.29	801.57	826.99	883.03	943.16	921.72	804.65	1122.57
Atp8b2	4	313.64	212.11	167.94	510.67	184.39	305.11	177.09	105.04	21.96	63.62	56.6	60.2	66.79	61.47	51.03
Atp8b4	4	367.02	424.22	590.69	572.3	422.55	532.87	758.95	0	21.96	0	11.32	0	6.68	0	0
Atrnl1	6	86.75	38.56	11.58	607.52	422.55	313.7	409.83	70.02	54.9	10.6	22.64	30.1	20.04	22.35	21.87
Atxn1l	5	293.62	122.12	92.66	211.31	184.39	120.32	258.04	84.03	21.96	148.43	33.96	301.01	126.9	173.22	109.34
Aurkaip1	6	1067.7	1259.79	932.36	1232.65	1744	1259.12	1153.6	469.16	713.73	657.35	600.01	702.35	427.46	530.84	539.42
Aurkb	6	46.71	6.43	17.37	228.92	169.02	85.95	207.45	0	76.86	0	22.64	10.03	13.36	5.59	7.29
Aven	6	113.44	160.69	75.28	246.53	138.29	116.03	156.85	56.02	43.92	53.01	45.28	120.4	113.54	67.05	94.76
Avpi1	5	333.65	392.08	208.48	193.7	138.29	223.46	80.96	168.06	65.88	74.22	79.25	60.2	46.75	44.7	36.45
B230208H11Rik	6	13.35	38.56	5.79	61.63	61.46	38.68	86.01	0	10.98	0	0	10.03	6.68	11.18	0
B3galnt2	5	340.33	302.09	243.22	79.24	169.02	219.16	187.21	77.03	54.9	84.82	67.93	40.13	40.08	33.53	29.16
B430306N03Rik	5	447.1	514.2	625.43	378.6	361.09	318	475.61	126.04	65.88	63.62	113.21	210.71	280.52	279.39	204.1
B4galnt1	5	4390.9	3843.66	6103.75	1796.14	1613.39	1551.34	2418.52	1099.38	834.51	911.81	962.27	471.58	487.58	536.43	634.18
B4galt5	5	2902.8	2288.2	1262.45	2579.75	1252.3	1641.58	1092.89	126.04	197.65	148.43	158.49	180.6	146.94	156.46	145.79
B9d2	6	427.08	552.77	469.07	766	937.3	704.76	723.53	371.13	252.55	318.07	283.02	331.11	280.52	363.21	437.36
Babam1	4	1094.39	1015.55	579.1	1311.89	1029.5	777.82	804.49	385.13	560	402.89	373.59	341.14	460.86	558.78	539.42
Bach1	5	700.68	707.03	1100.3	272.94	714.5	429.73	1037.23	287.1	252.55	392.29	249.06	280.94	367.35	491.73	255.13
Bahcc1	6	13.35	12.85	0	70.44	7.68	25.78	20.24	7	0	0	0	10.03	20.04	33.53	51.03
Bak1	5	1134.43	1041.26	689.13	1126.99	706.82	678.98	698.23	238.08	219.61	169.64	169.81	170.57	333.96	363.21	320.73
Bambi-ps1	6	46.71	19.28	28.95	70.44	84.51	42.97	50.6	21.01	21.96	95.42	33.96	0	6.68	5.59	0
Banf1	4	1488.1	1317.64	1001.85	1100.58	1236.93	1594.31	1168.78	259.09	263.53	381.69	339.62	290.98	347.32	312.92	371.76
Batf	6	460.44	527.06	405.37	757.2	775.96	764.92	657.76	259.09	351.37	286.27	396.23	120.4	200.37	206.75	218.68
Baz2a	5	714.02	559.19	602.27	669.15	284.26	477	379.47	224.08	351.37	243.86	362.27	130.44	126.9	156.46	153.08
BC002163	6	673.98	617.04	886.03	713.17	1144.74	1052.85	1123.24	392.13	472.16	413.49	396.23	481.61	420.79	413.5	313.44
BC028528	5	40.04	44.99	110.03	52.83	84.51	47.27	55.66	0	21.96	10.6	0	0	13.36	22.35	0
BC051226	6	200.19	109.27	104.24	545.89	622.31	489.9	389.59	70.02	54.9	137.83	283.02	20.07	20.04	55.88	36.45
BC064078	6	106.77	115.69	121.61	255.33	145.97	223.46	222.62	273.09	230.59	148.43	158.49	0	6.68	5.59	7.29
Bccip	4	533.85	424.22	295.34	510.67	484.02	472.71	500.91	182.06	219.61	201.45	135.85	210.71	267.17	340.86	189.52
Bcl10	4	1347.97	1009.12	880.24	1699.29	1106.32	1022.77	1077.71	539.18	724.71	583.13	543.4	501.68	494.26	357.62	495.68
Bcl11a	4	173.5	160.69	121.61	299.36	161.34	107.43	131.55	7	0	10.6	0	20.07	6.68	0	7.29
Bcl3	6	467.12	379.22	202.69	713.17	814.38	653.19	505.97	203.07	384.32	222.65	226.42	200.67	193.7	128.52	196.81
Bcl6	5	2115.38	2519.59	1708.35	422.62	1052.54	339.49	844.96	189.07	241.57	169.64	135.85	100.34	153.62	195.57	131.21
Bcl7c	5	153.48	96.41	110.03	88.05	99.88	94.54	91.07	14.01	54.9	95.42	45.28	30.1	20.04	16.76	7.29
Bcr	6	220.21	134.98	121.61	457.84	169.02	128.92	349.12	77.03	54.9	84.82	56.6	30.1	133.58	94.99	80.18
Bet1	6	266.92	231.39	173.73	290.55	545.48	300.81	247.92	133.04	54.9	63.62	56.6	160.54	126.9	184.4	145.79
Bex6	6	20.02	44.99	34.75	79.24	153.66	38.68	136.61	0	0	0	0	0	0	5.59	0
Bfsp1	6	6.67	25.71	11.58	70.44	69.14	12.89	40.48	7	0	0	0	0	0	0	0
Bhlhe40	5	633.95	674.89	532.78	17.61	23.05	34.38	91.07	56.02	0	31.81	33.96	0	6.68	16.76	14.58
Bin2	5	4711.21	3959.35	3723.64	5036.24	2765.81	2978.05	3268.54	1617.55	1910.59	1961.45	1664.17	3431.5	3312.85	3363.88	3571.81
Bin3	4	800.77	931.99	393.79	924.48	968.03	730.55	743.77	217.07	208.63	190.84	203.77	200.67	200.37	206.75	211.39
Birc3	4	987.62	700.6	579.1	977.31	491.7	915.33	581.86	315.11	285.49	201.45	373.59	260.87	200.37	240.28	204.1
Bloc1s1	4	2195.45	1587.6	1511.46	2773.46	2543.01	3218.7	2028.92	546.19	658.83	625.54	815.1	541.82	587.76	575.55	721.65
Bloc1s2	4	306.96	218.54	162.15	308.16	99.88	270.73	207.45	49.02	131.76	106.02	79.25	50.17	73.47	78.23	87.47
Bloc1s3	6	246.9	205.68	196.9	272.94	391.82	240.65	212.51	77.03	65.88	74.22	158.49	120.4	106.87	117.35	145.79
Bmx	4	233.56	141.4	185.31	237.73	192.07	184.79	192.27	196.07	32.94	0	11.32	0	6.68	5.59	0
Bnip3l	5	1147.78	1099.11	1366.68	360.99	1759.36	795.01	1345.87	441.15	384.32	201.45	362.27	591.98	554.37	569.96	371.76
Bola2	4	860.83	1150.53	1719.94	1576.03	1667.17	1976.77	1487.54	511.17	527.06	519.52	667.93	511.71	554.37	564.37	568.57
Borcs8	6	266.92	231.39	231.64	431.43	507.07	477	323.82	175.06	87.84	201.45	169.81	120.4	126.9	139.7	145.79
Bphl	6	133.46	96.41	69.49	255.33	276.58	223.46	263.1	84.03	32.94	31.81	67.93	120.4	133.58	150.87	131.21
Brd7	6	473.79	578.48	509.61	818.83	645.36	477	612.22	245.08	219.61	159.04	328.3	240.81	220.41	352.03	349.89
Bre	4	180.17	186.4	295.34	281.75	192.07	287.92	318.76	49.02	54.9	127.23	79.25	190.64	133.58	173.22	123.92
Bri3bp	5	2315.57	2191.78	1679.4	2113.11	2058.99	1074.33	1406.58	126.04	98.82	84.82	203.77	190.64	260.49	167.63	182.24
Brk1	4	3636.84	2995.22	2148.47	3521.85	3626.28	3665.62	3015.56	1379.47	1273.73	1314.7	1528.31	1725.78	2164.04	2078.67	2157.66
Brpf1	4	780.75	1234.08	1042.39	1505.59	1206.2	1121.6	1275.03	574.2	362.35	424.1	339.62	471.58	587.76	720.83	481.1
Bsdc1	4	367.02	263.53	92.66	343.38	299.63	309.41	116.37	112.04	109.8	84.82	113.21	311.04	200.37	206.75	167.66
Bst1	6	126.79	218.54	138.99	493.06	676.09	442.62	551.5	14.01	65.88	42.41	22.64	0	6.68	0	14.58
Btf3	6	86.75	70.7	57.91	140.87	115.24	94.54	91.07	14.01	65.88	10.6	33.96	40.13	40.08	39.12	21.87
Btla	6	53.38	19.28	52.12	123.26	215.12	434.03	258.04	7	0	0	0	0	0	0	0
Bub1b	4	100.1	51.42	17.37	79.24	69.14	94.54	101.19	14.01	76.86	21.2	79.25	20.07	6.68	22.35	7.29
Bzw2	5	246.9	192.83	98.45	228.92	176.71	167.6	166.97	42.01	54.9	74.22	33.96	110.37	140.26	178.81	153.08
C130050O18Rik	5	1054.35	842.01	1059.76	783.61	799.01	296.52	764.01	70.02	76.86	116.63	135.85	150.5	160.3	122.93	167.66
C2cd5	4	240.23	321.38	173.73	405.01	176.71	275.03	283.34	70.02	109.8	84.82	147.17	40.13	33.4	61.47	65.61
C3	6	1000.97	803.44	891.82	6929.24	3388.12	5861.56	3440.57	882.3	175.69	286.27	181.13	110.37	193.7	106.17	131.21
Cacna1f	4	46.71	32.14	92.66	105.65	99.88	107.43	60.72	14.01	32.94	21.2	0	30.1	20.04	44.7	7.29
Cacybp	5	874.18	764.88	561.73	396.21	729.87	249.24	571.74	462.16	351.37	402.89	384.91	230.77	287.2	245.87	247.84
Calhm2	5	980.95	758.45	538.57	783.61	1029.5	408.25	723.53	294.1	329.41	275.66	328.3	290.98	333.96	223.51	379.05
Calm1	5	23836.3	29611.6	28879.9	6797.17	13260.5	8895.47	14329	3977.36	4611.78	4177.35	4290.6	3993.38	3372.96	4129.41	3520.78
Camkk2	6	2308.9	2031.1	1963.16	3328.15	3426.53	2445.18	3278.66	315.11	307.45	349.88	543.4	662.22	474.22	631.42	641.47
Capg	6	1307.93	2063.23	1546.21	6682.71	8681.57	4868.88	7812.11	511.17	592.94	561.93	475.48	1264.24	1135.45	1050.51	1610.96
Capn1	4	927.56	539.91	364.83	1003.73	537.8	623.11	430.07	287.1	153.73	254.46	362.27	100.34	73.47	67.05	109.34
Capn2	4	974.27	809.87	781.79	2474.1	1267.66	1598.61	1280.09	189.07	109.8	148.43	226.42	70.24	33.4	33.53	58.31
Capns1	5	5652.12	4370.71	4424.35	5080.27	4917	4065.27	4695.36	2380.81	1899.61	2141.69	2173.6	2699.04	2564.79	2369.24	2536.71
Capzb	5	9969.62	10412.6	7157.72	9755.52	7198.79	5728.34	7984.14	1883.64	1559.22	1908.44	2083.04	2558.57	3072.4	2950.38	3367.7
Card10	5	213.54	205.68	57.91	132.07	122.93	146.11	91.07	56.02	0	10.6	0	0	40.08	27.94	29.16
Carhsp1	5	306.96	192.83	110.03	290.55	222.8	141.81	202.39	119.04	87.84	42.41	67.93	80.27	53.43	72.64	72.89
Casp3	6	854.16	1009.12	503.82	1241.45	1106.32	661.79	1209.26	336.11	483.14	328.67	430.19	190.64	307.24	441.44	532.13
Casp7	4	73.4	89.99	52.12	123.26	46.1	90.24	65.78	7	10.98	21.2	0	30.1	53.43	61.47	14.58
Cast	5	587.23	739.16	712.3	343.38	622.31	550.06	779.19	266.09	241.57	190.84	113.21	130.44	133.58	117.35	189.52
Cbfa2t3	5	4878.04	7597.33	7736.82	2280.4	3234.46	1615.8	4720.66	1358.46	944.32	1304.1	1007.56	1906.39	1322.47	1793.69	1399.56
Cblb	5	580.56	456.35	451.7	193.7	69.14	171.89	161.91	91.03	10.98	42.41	56.6	0	46.75	61.47	80.18
Ccdc109b	6	987.62	1034.83	347.46	2218.76	1682.53	1164.58	1168.78	154.05	109.8	74.22	124.53	10.03	0	5.59	7.29
Ccdc12	4	2048.64	2326.76	1094.51	2887.92	2957.88	3863.3	1917.61	588.2	592.94	720.96	656.61	1073.6	1108.74	1385.78	1268.36
Ccdc125	5	467.12	649.18	561.73	537.08	537.8	257.84	581.86	56.02	0	74.22	67.93	20.07	6.68	11.18	58.31
Ccdc180	4	80.08	128.55	69.49	96.85	84.51	150.41	141.67	0	0	0	0	0	0	0	0
Ccdc69	5	427.08	347.09	347.46	184.9	122.93	137.51	212.51	7	10.98	10.6	22.64	20.07	0	0	21.87
Ccdc71l	5	573.89	578.48	526.98	334.58	568.53	339.49	541.38	231.08	307.45	222.65	226.42	180.6	247.13	217.93	225.97
Ccdc88a	5	467.12	835.58	1719.94	193.7	476.33	305.11	819.66	308.11	219.61	243.86	260.38	210.71	133.58	167.63	153.08
Ccl6	4	14073.6	15843.8	10806.1	12176.8	14981.5	21392.1	13610.5	434.15	384.32	402.89	667.93	1183.97	1335.83	1201.38	1122.57
Ccl9	6	4611.12	5039.18	3156.11	5194.73	9334.61	10472.6	7382.04	350.12	142.75	190.84	260.38	712.39	1001.87	1145.51	816.41
Ccnb2	6	73.4	6.43	5.79	96.85	76.83	73.06	222.62	49.02	10.98	53.01	45.28	0	6.68	5.59	21.87
Ccnd3	4	5925.72	4672.81	3202.44	6911.63	5523.94	4301.63	3825.1	427.15	406.28	371.08	237.74	491.65	367.35	413.5	677.91
Ccndbp1	5	780.75	700.6	399.58	501.86	606.94	287.92	455.37	182.06	153.73	243.86	249.06	210.71	273.84	251.45	218.68
Ccng1	5	533.85	527.06	486.45	88.05	583.89	464.11	389.59	245.08	109.8	95.42	192.45	421.41	627.84	592.31	379.05
Ccnj	6	46.71	32.14	5.79	132.07	61.46	55.87	75.89	7	10.98	21.2	0	30.1	26.72	27.94	29.16
Ccpg1	4	580.56	636.32	567.52	862.85	699.14	537.17	541.38	315.11	351.37	254.46	169.81	270.91	327.28	385.56	247.84
Ccr2	6	1781.72	3901.5	6040.05	2403.66	10056.8	5947.51	13797.7	588.2	1229.81	784.58	1426.43	20.07	20.04	33.53	29.16
Cct2	5	2148.74	1908.97	1395.64	2095.5	1905.34	1551.34	1978.33	672.23	658.83	1070.84	701.89	913.06	834.89	877.29	1151.72
Cct5	4	1321.28	1169.81	1025.01	1391.13	1283.03	1070.04	1492.6	511.17	801.57	646.75	690.57	401.35	634.52	648.19	612.31
Cd177	6	13.35	19.28	40.54	1866.58	1137.06	2011.15	1067.59	385.13	21.96	42.41	45.28	0	13.36	0	0
Cd2	5	26.69	83.56	63.7	79.24	38.41	30.08	30.36	0	21.96	21.2	11.32	10.03	6.68	5.59	21.87
Cd209a	5	1054.35	899.85	660.18	79.24	184.39	219.16	242.86	35.01	21.96	137.83	56.6	10.03	0	0	0
Cd244	5	840.81	539.91	521.19	299.36	330.36	244.95	394.65	21.01	0	0	22.64	30.1	13.36	22.35	7.29
Cd300a	5	5912.37	4962.04	2785.49	4543.19	3864.45	3867.6	3319.14	581.2	603.92	572.53	498.12	1013.4	881.65	910.82	976.78
Cd300lb	5	1107.74	1465.47	764.42	493.06	799.01	837.98	865.2	0	10.98	21.2	33.96	10.03	20.04	16.76	14.58
Cd300ld	5	3423.3	3380.88	3712.05	167.29	299.63	201.98	384.53	42.01	32.94	63.62	90.57	20.07	0	5.59	29.16
Cd300lf	6	273.6	295.67	133.19	413.82	284.26	150.41	333.94	91.03	131.76	95.42	67.93	100.34	106.87	184.4	167.66
Cd300lg	6	193.52	347.09	196.9	774.81	722.18	760.63	804.49	28.01	32.94	21.2	11.32	0	0	0	0
Cd36	5	2208.8	2088.94	3364.59	35.22	107.56	94.54	35.42	399.14	505.1	148.43	407.55	0	13.36	5.59	7.29
Cd40	6	326.98	488.49	353.25	986.12	783.65	571.54	885.44	469.16	373.33	530.12	464.15	90.3	80.15	195.57	102.05
Cd44	5	3983.85	3811.52	5252.47	1364.72	3388.12	2470.97	3804.86	147.05	98.82	84.82	147.17	40.13	53.43	27.94	29.16
Cd47	5	5952.41	5109.88	5182.98	1602.44	5931.12	1791.99	4811.73	1526.52	1339.61	1092.05	1211.33	1244.17	1349.18	1536.66	1071.54
Cd52	4	11257.5	16088.1	21322.6	18058.3	20881.9	32526.5	31041	2800.96	4930.21	4293.98	5094.38	3772.64	4608.6	4699.37	5248.37
Cd7	4	33.37	32.14	92.66	26.41	23.05	94.54	106.25	14.01	0	21.2	45.28	0	13.36	0	7.29
Cdc26	4	100.1	77.13	86.87	114.46	92.19	141.81	91.07	49.02	54.9	74.22	79.25	20.07	13.36	39.12	51.03
Cdc40	5	660.64	694.17	625.43	211.31	307.31	348.08	414.89	133.04	252.55	254.46	113.21	180.6	166.98	162.05	102.05
Cdc42	5	9135.49	9422.74	11414.1	4419.92	8889	8182.12	10114.3	4698.61	4216.49	3636.63	4403.81	5498.42	5343.3	6090.74	5729.47
Cdc42ep2	5	707.35	842.01	584.9	360.99	522.43	403.95	546.44	28.01	10.98	10.6	11.32	20.07	13.36	22.35	36.45
Cdc42ep3	5	947.58	919.14	955.52	554.69	768.28	558.65	920.86	273.09	252.55	243.86	203.77	170.57	160.3	122.93	80.18
Cdc42ep4	4	460.44	475.64	370.63	836.44	583.89	610.22	637.52	119.04	76.86	95.42	113.21	150.5	133.58	145.28	233.26
Cdc42se1	4	2502.42	2146.79	764.42	2940.74	1774.73	2389.32	1603.91	504.17	373.33	625.54	328.3	551.85	587.76	676.13	568.57
Cdc42se2	5	1187.81	951.27	660.18	1003.73	560.84	605.92	536.32	406.14	450.2	381.69	452.83	290.98	320.6	363.21	313.44
Cdc5l	5	480.46	527.06	677.55	255.33	345.73	403.95	440.19	182.06	197.65	190.84	192.45	150.5	180.34	178.81	196.81
Cdk2ap1	5	1207.83	996.27	538.57	669.15	944.98	330.89	450.31	301.1	153.73	402.89	203.77	401.35	374.03	396.74	1042.38
Cdk2ap2	4	5291.77	5058.46	3995.81	5987.14	5623.81	7464.46	5029.3	371.13	592.94	593.73	486.8	632.12	681.27	726.42	889.31
Cdkn2d	6	140.13	128.55	81.07	140.87	238.17	189.08	182.15	7	10.98	10.6	0	0	0	0	0
Cdt1	6	146.81	115.69	150.57	413.82	245.85	180.49	298.52	84.03	32.94	63.62	45.28	100.34	66.79	117.35	102.05
Ceacam1	5	2675.92	3650.83	2704.41	1038.94	822.06	799.3	1315.51	70.02	65.88	106.02	113.21	260.87	207.05	229.1	174.95
Ceacam16	5	120.12	77.13	98.45	17.61	38.41	17.19	15.18	28.01	32.94	21.2	33.96	0	13.36	5.59	7.29
Ceacam19	6	33.37	25.71	40.54	140.87	99.88	55.87	106.25	0	0	0	0	0	0	0	0
Ceacam2	5	2035.3	2076.09	1465.13	554.69	668.4	868.06	708.35	14.01	0	0	0	20.07	13.36	27.94	21.87
Cebpb	5	13079.3	10052.6	5825.78	8963.11	5646.86	6488.97	4498.04	1694.58	1789.81	2120.48	2150.96	1474.94	1683.14	1737.82	2106.64
Celf4	5	146.81	295.67	167.94	96.85	153.66	64.46	121.43	49.02	10.98	42.41	22.64	391.31	66.79	100.58	72.89
Celsr3	6	53.38	32.14	34.75	202.51	92.19	120.32	106.25	14.01	0	0	0	0	0	0	0
Cenpa	6	280.27	167.12	92.66	378.6	261.21	146.11	511.03	126.04	109.8	95.42	124.53	50.17	26.72	72.64	65.61
Cep128	5	73.4	51.42	23.16	17.61	38.41	21.49	96.13	14.01	54.9	21.2	11.32	10.03	0	5.59	7.29
Cep83	5	193.52	141.4	173.73	105.65	130.61	167.6	222.62	91.03	109.8	159.04	169.81	100.34	66.79	27.94	65.61
Cfb	6	53.38	57.85	57.91	748.39	322.68	554.36	364.3	63.02	32.94	84.82	45.28	10.03	6.68	22.35	36.45
Cfdp1	5	587.23	366.37	196.9	528.28	276.58	249.24	192.27	259.09	131.76	159.04	271.7	130.44	133.58	122.93	131.21
Cfl1	5	22461.7	25710.1	16168.6	19660.7	28895	18843.8	24969.4	7870.69	6785.91	6997.6	7064.21	9592.14	9898.47	12354.7	11488.1
Cfp	5	2208.8	2757.41	1401.43	2738.24	2389.35	1422.42	2104.82	119.04	274.51	180.24	271.7	70.24	26.72	27.94	116.63
Cgnl1	4	13.35	25.71	69.49	88.05	30.73	68.76	50.6	0	10.98	0	0	20.07	0	0	0
Chaf1b	4	126.79	51.42	57.91	132.07	38.41	81.65	75.89	42.01	0	53.01	11.32	20.07	6.68	22.35	51.03
Chchd1	4	573.89	552.77	422.75	589.91	368.77	537.17	445.25	217.07	186.67	159.04	283.02	200.67	106.87	173.22	174.95
Chchd2	4	5745.55	5752.63	5634.68	8910.28	7460	7094.89	6491.54	2541.87	3030.6	2629.4	3486.82	2418.1	2578.14	2827.44	3608.25
Chchd3	5	580.56	469.21	515.4	598.71	560.84	348.08	425.01	273.09	175.69	159.04	203.77	210.71	333.96	201.16	218.68
Chfr	4	293.62	314.95	220.06	449.04	376.46	292.22	242.86	133.04	76.86	148.43	101.89	160.54	113.54	100.58	153.08
Chil3	6	246.9	250.67	388	12942.8	22748.8	39741.7	27560	147.05	120.79	222.65	90.57	0	0	0	0
Chmp1a	4	627.27	533.48	382.21	766	583.89	601.63	526.2	287.1	340.39	212.05	237.74	311.04	387.39	290.57	298.86
Chmp2b	5	900.87	970.56	637.01	281.75	468.65	253.54	460.43	203.07	142.75	212.05	237.74	250.84	160.3	178.81	189.52
Chmp3	5	1367.99	1144.1	1111.88	1329.5	1183.15	1143.09	1168.78	504.17	625.89	307.47	350.95	551.85	674.59	625.84	758.1
Chmp4b	4	2375.63	2442.46	1511.46	4340.68	2942.51	2531.13	2636.08	476.16	768.63	583.13	826.42	602.02	734.7	916.41	1013.23
Chp1	4	980.95	713.46	718.09	1285.47	1183.15	1229.04	1103.01	203.07	208.63	74.22	56.6	100.34	233.77	262.63	342.6
Chrac1	4	587.23	842.01	526.98	633.93	837.43	1022.77	576.8	406.14	263.53	307.47	396.23	331.11	347.32	480.55	415.5
Churc1	6	226.89	212.11	306.92	167.29	253.53	262.14	404.77	133.04	208.63	127.23	124.53	60.2	73.47	72.64	7.29
Cib1	6	1141.1	1150.53	1077.13	2130.72	2550.69	1946.69	2565.25	476.16	549.02	328.67	724.53	752.52	561.05	815.82	765.39
Cisd1	4	433.75	353.51	220.06	589.91	645.36	1035.66	485.73	154.05	120.79	106.02	135.85	311.04	193.7	156.46	196.81
Cisd2	6	974.27	944.84	804.95	1056.56	1359.86	1263.42	1173.84	511.17	516.08	561.93	249.06	431.45	467.54	726.42	590.44
Cisd3	4	100.1	102.84	81.07	88.05	53.78	159	80.96	42.01	32.94	21.2	33.96	80.27	46.75	16.76	29.16
Cited4	5	967.6	732.74	694.92	132.07	161.34	21.49	75.89	119.04	10.98	0	0	0	0	0	0
Cks1b	6	120.12	102.84	156.36	184.9	192.07	94.54	303.58	77.03	76.86	84.82	33.96	50.17	60.11	67.05	51.03
Cks2	5	146.81	160.69	104.24	52.83	30.73	146.11	30.36	0	0	10.6	11.32	20.07	20.04	5.59	0
Cldn15	5	66.73	77.13	28.95	52.83	38.41	42.97	25.3	14.01	0	10.6	0	0	0	5.59	0
Clec10a	5	587.23	931.99	370.63	545.89	353.41	292.22	389.59	42.01	230.59	137.83	249.06	0	0	0	0
Clec2d	5	1688.3	1774	2165.85	1135.8	1290.71	1035.66	1345.87	868.3	702.75	689.16	701.89	130.44	146.94	251.45	189.52
Clec2i	5	780.75	1073.4	984.48	616.32	921.94	734.84	738.71	385.13	285.49	201.45	181.13	40.13	0	11.18	0
Clec4a1	5	11858.1	9088.51	6207.99	5529.3	6376.73	5204.07	5256.98	252.09	373.33	212.05	407.55	150.5	80.15	72.64	153.08
Clec4a3	5	1968.57	2622.43	5072.95	906.88	1820.82	2612.78	2585.49	308.11	296.47	222.65	464.15	401.35	494.26	469.38	284.29
Clec4a4	5	46.71	212.11	92.66	0	38.41	60.16	45.54	0	21.96	0	22.64	10.03	0	0	0
Clec4b1	5	100.1	218.54	237.43	8.81	15.37	60.16	60.72	77.03	76.86	74.22	101.89	0	0	0	14.58
Clec4d	4	120.12	51.42	75.28	184.9	130.61	403.95	166.97	28.01	10.98	21.2	56.6	0	13.36	22.35	29.16
Clec4e	5	820.79	385.65	590.69	246.53	222.8	305.11	298.52	14.01	0	21.2	45.28	10.03	26.72	5.59	0
Clec7a	6	740.72	1015.55	1320.36	325.77	2527.64	1938.1	3162.29	889.3	823.53	572.53	883.03	411.38	374.03	435.85	349.89
Clic1	4	6246.03	7320.94	4627.04	6295.31	5631.5	7980.14	5064.72	2772.95	2635.3	2724.82	2762.29	3321.13	4121.02	4632.31	4125.8
Clint1	4	960.93	829.15	723.88	1171.02	729.87	1048.55	905.68	329.11	428.24	392.29	350.95	451.51	427.46	424.67	444.65
Cmc1	6	140.13	199.25	353.25	334.58	353.41	511.38	455.37	203.07	164.71	233.25	215.1	120.4	113.54	189.99	58.31
Cmpk1	4	2262.18	2050.38	1482.51	1540.81	2512.28	2127.18	1963.15	427.15	406.28	307.47	418.87	331.11	427.46	447.03	430.08
Cmpk2	6	126.79	205.68	162.15	220.12	783.65	85.95	667.88	35.01	10.98	53.01	22.64	50.17	40.08	33.53	29.16
Cnn2	5	6472.92	6941.72	6763.93	6400.96	7252.57	3588.27	6380.23	392.13	417.26	434.7	430.19	140.47	193.7	290.57	298.86
Cnppd1	5	1868.47	2050.38	810.74	2306.81	1697.9	1237.63	976.51	686.23	516.08	742.17	577.36	571.92	854.93	843.76	1421.43
Coa5	5	734.04	597.76	440.12	572.3	530.11	498.49	445.25	280.1	395.3	265.06	192.45	180.6	247.13	290.57	240.55
Col4a3bp	5	1087.72	636.32	758.63	792.42	576.21	696.17	516.09	315.11	208.63	275.66	294.34	331.11	367.35	296.15	291.58
Commd1	6	493.81	584.9	590.69	810.03	1021.81	683.28	1087.83	308.11	274.51	371.08	350.95	361.21	293.88	335.27	298.86
Commd10	4	340.33	218.54	144.78	158.48	391.82	309.41	161.91	140.05	98.82	106.02	45.28	150.5	166.98	167.63	211.39
Copz1	6	1061.02	1060.54	920.78	1972.24	2174.23	1259.12	2084.58	812.28	614.9	752.77	520.76	682.29	741.38	787.89	911.17
Coq2	4	734.04	340.66	266.39	721.98	484.02	421.14	389.59	147.05	186.67	180.24	203.77	411.38	320.6	458.2	546.71
Coro1a	4	27506.5	22708.4	13834.8	28016.3	21519.5	21306.2	17243.3	2681.92	3876.09	4007.71	4550.98	4966.64	5730.69	5531.96	6356.36
Coro1c	4	1014.31	1214.8	1007.64	1840.17	898.89	855.17	1103.01	574.2	625.89	593.73	667.93	421.41	520.97	413.5	553.99
Coro2a	6	253.58	308.52	399.58	387.4	422.55	330.89	480.67	28.01	21.96	53.01	45.28	80.27	46.75	94.99	94.76
Cotl1	6	8034.42	8992.1	4945.54	11472.4	11447.4	9974.1	10438.1	3592.23	2854.91	3233.74	2830.21	3431.5	4167.78	3950.6	5168.19
Cox14	4	1554.83	1716.15	1557.79	2192.35	2166.55	2350.64	1401.53	644.22	867.45	837.59	554.72	842.82	654.55	782.3	648.76
Cox17	5	1101.06	1343.35	2275.88	994.92	1290.71	1650.18	1386.35	721.25	1317.65	1325.3	1279.26	531.78	814.85	810.24	532.13
Cox4i1	6	4898.06	6221.84	8055.33	8505.27	11378.2	9772.13	13018.5	4068.39	4809.43	4506.03	4958.53	4826.17	3513.22	3872.37	3877.96
Cox5a	4	2041.97	2166.07	1499.88	1708.1	2189.6	2814.75	1619.09	637.22	724.71	614.94	792.46	461.55	507.61	894.05	415.5
Cox5b	4	593.91	1092.68	799.16	1373.52	722.18	1564.23	956.28	427.15	560	519.52	430.19	381.28	367.35	676.13	422.79
Cox6a1	4	6332.78	6658.91	5657.84	8619.73	8420.35	9131.83	6557.32	2653.91	3239.23	2608.2	3147.2	2899.72	2958.85	3475.63	3389.57
Cox6b1	4	2395.65	3297.32	3121.37	2975.96	3003.98	5835.77	3688.49	882.3	1032.16	1070.84	1211.33	1013.4	955.12	1005.81	1195.46
Cox6b2	6	73.4	89.99	34.75	61.63	84.51	146.11	207.45	140.05	76.86	31.81	147.17	30.1	60.11	0	14.58
Cox6c	6	954.26	1131.24	1598.33	1320.69	1421.32	1048.55	2018.8	420.14	768.63	519.52	554.72	471.58	454.18	474.97	371.76
Cox7a2	4	774.08	707.03	920.78	1382.33	606.94	996.98	769.07	322.11	527.06	392.29	543.4	331.11	474.22	352.03	364.47
Cox7b	4	914.22	1034.83	1673.61	1637.66	1329.12	1727.53	2003.62	420.14	395.3	328.67	271.7	391.31	400.75	424.67	306.15
Cox7c	4	313.64	462.78	602.27	246.53	391.82	915.33	384.53	77.03	87.84	53.01	79.25	70.24	100.19	78.23	43.74
Cox8a	4	2315.57	1998.96	2704.41	2262.79	2750.44	2810.45	3228.06	763.26	1372.55	1251.08	1426.43	652.18	701.31	614.66	940.33
Cpne1	5	567.21	469.21	341.67	211.31	422.55	399.65	541.38	105.04	164.71	180.24	237.74	110.37	173.66	195.57	196.81
Cpsf2	4	507.16	584.9	440.12	686.76	391.82	434.03	505.97	252.09	87.84	169.64	192.45	170.57	227.09	245.87	291.58
Cpt1a	6	874.18	957.7	665.97	1567.22	1259.98	1121.6	1345.87	238.08	263.53	254.46	294.34	190.64	207.05	111.76	138.5
Crip1	4	3883.75	5572.66	5455.15	10618.4	7298.66	17473	9921.99	364.12	560	360.48	713.21	30.1	73.47	50.29	58.31
Crip2	5	120.12	167.12	98.45	114.46	115.24	116.03	45.54	133.04	43.92	31.81	67.93	40.13	26.72	11.18	58.31
Cript	5	553.87	347.09	521.19	572.3	391.82	365.27	546.44	231.08	54.9	159.04	113.21	170.57	287.2	206.75	145.79
Crnkl1	4	193.52	192.83	138.99	246.53	99.88	287.92	182.15	28.01	54.9	116.63	101.89	70.24	100.19	122.93	80.18
Cry1	4	66.73	70.7	81.07	158.48	99.88	180.49	121.43	14.01	32.94	21.2	33.96	30.1	33.4	22.35	21.87
Crybg3	5	326.98	199.25	144.78	17.61	169.02	201.98	192.27	35.01	54.9	10.6	79.25	50.17	53.43	117.35	94.76
Cs	5	1194.49	1446.19	758.63	1188.62	1129.37	949.71	1077.71	483.17	252.55	424.1	305.66	371.24	387.39	569.96	430.08
Csgalnact2	5	520.5	578.48	741.25	88.05	384.14	339.49	571.74	91.03	87.84	74.22	124.53	70.24	60.11	78.23	65.61
Csnk2b	4	1728.33	1587.6	828.12	1831.36	1582.66	1890.82	1528.02	721.25	494.12	561.93	520.76	913.06	1155.49	1262.85	1064.25
Csrp1	6	166.83	186.4	162.15	264.14	207.44	85.95	298.52	231.08	164.71	74.22	79.25	180.6	33.4	78.23	51.03
Csrp2	6	273.6	282.81	115.82	378.6	437.92	412.54	425.01	49.02	0	10.6	11.32	0	20.04	0	21.87
Ctdsp1	4	1134.43	1388.34	938.15	1408.74	1229.25	1254.82	996.75	630.22	581.96	742.17	871.71	411.38	507.61	491.73	699.78
Ctdsp2	4	1548.16	1099.11	689.13	3680.33	1198.52	2333.45	1330.69	665.23	581.96	583.13	781.14	461.55	641.2	597.9	736.23
Ctnna1	5	633.95	552.77	555.94	387.4	353.41	519.98	465.49	364.12	351.37	381.69	339.62	200.67	180.34	312.92	138.5
Ctsg	6	146.81	89.99	196.9	484.25	530.11	116.03	829.78	0	0	0	0	0	0	0	0
Cutc	6	166.83	167.12	104.24	176.09	245.85	116.03	222.62	98.03	87.84	53.01	67.93	10.03	33.4	33.53	36.45
Cwc15	5	1915.18	1497.61	1453.55	1549.61	1252.3	1714.64	1305.39	644.22	834.51	826.99	747.18	742.49	667.91	754.36	619.6
Cwc22	5	200.19	122.12	150.57	158.48	84.51	167.6	86.01	63.02	54.9	63.62	67.93	50.17	53.43	72.64	36.45
Cxcr4	4	2095.36	777.73	723.88	1179.82	384.14	2019.74	521.15	805.28	527.06	614.94	509.44	20.07	6.68	27.94	7.29
Cyb5b	4	747.39	462.78	330.09	748.39	391.82	472.71	349.12	203.07	142.75	169.64	237.74	290.98	280.52	229.1	277
Cyb5r3	5	1301.26	790.59	747.04	730.78	407.19	378.17	359.24	553.19	263.53	169.64	271.7	341.14	400.75	324.09	510.26
Cyb5r4	5	387.04	359.94	388	149.68	453.29	378.17	521.15	133.04	32.94	21.2	33.96	80.27	40.08	67.05	65.61
Cyba	4	17924	17097.2	13029.8	17283.5	16318.3	24245.5	13327.1	6428.2	7883.95	8524.34	7822.71	8628.92	8943.36	9493.73	9060.72
Cybb	5	19832.5	20259.5	24050.2	10856.1	19606.5	17047.5	23077.1	6694.29	6522.38	6149.4	5852.88	220.74	287.2	329.68	291.58
Cycs	4	347	385.65	370.63	272.94	391.82	489.9	374.42	63.02	65.88	74.22	56.6	60.2	66.79	72.64	94.76
Cyfip2	5	2609.19	1973.25	2281.67	255.33	345.73	485.6	394.65	35.01	120.79	10.6	56.6	110.37	33.4	5.59	7.29
Cyp27a1	6	1201.16	700.6	625.43	3064.01	1744	1697.45	1568.49	1708.58	1712.95	1685.79	1550.96	461.55	367.35	508.49	648.76
Cyp2ab1	5	907.54	797.01	474.86	334.58	230.48	253.54	177.09	0	10.98	0	0	0	0	0	0
Cyp39a1	6	40.04	44.99	92.66	88.05	99.88	120.32	116.37	7	10.98	0	0	0	0	5.59	14.58
Cyp4f16	5	1828.43	1671.16	1175.58	1699.29	991.08	1134.49	860.14	350.12	219.61	159.04	147.17	70.24	73.47	39.12	58.31
Cyp4f18	5	6092.55	4370.71	3057.67	4525.58	3065.44	2969.46	2757.51	1456.5	1559.22	1399.52	1607.56	100.34	113.54	94.99	160.37
Cyp51	5	233.56	302.09	220.06	132.07	176.71	68.76	151.79	91.03	54.9	74.22	45.28	80.27	126.9	44.7	174.95
Cyth1	5	1361.31	874.14	503.82	1267.87	606.94	807.9	581.86	399.14	307.45	318.07	305.66	150.5	313.92	245.87	342.6
Cytip	5	6866.63	4923.48	4169.54	4481.55	5662.23	4439.14	4791.5	42.01	10.98	53.01	192.45	10.03	13.36	0	0
D17Wsu92e	4	1508.12	1079.82	1192.95	2386.05	1075.59	1310.69	1173.84	595.2	461.18	614.94	464.15	511.71	440.82	424.67	568.57
D8Ertd738e	4	2702.61	2828.11	2802.86	3609.9	3403.48	5212.66	3329.25	1274.44	1548.24	1304.1	1675.49	1384.64	1269.04	1525.48	1333.96
Dap	4	1661.6	1375.49	891.82	2042.67	1521.19	1147.39	1032.17	308.11	241.57	233.25	249.06	230.77	447.5	346.45	466.52
Daxx	6	527.18	527.06	254.81	1857.78	1213.88	872.36	1006.87	287.1	219.61	180.24	158.49	140.47	213.73	245.87	306.15
Dazap2	5	6152.61	5000.61	3984.23	2870.31	5062.97	3730.08	4528.39	1449.5	1295.69	1272.29	1267.94	1444.84	1482.77	1458.43	1341.25
Dbi	4	1261.22	1240.51	1268.24	3204.88	1359.86	4241.46	1887.25	217.07	208.63	254.46	396.23	391.31	253.81	251.45	320.73
Dbnl	5	3109.67	2853.82	2449.61	3143.25	2496.91	1791.99	2069.4	840.29	724.71	731.57	645.29	1234.14	1489.45	1274.03	1720.3
Dcaf11	5	547.2	604.19	451.7	695.57	460.97	365.27	561.62	252.09	142.75	275.66	350.95	220.74	240.45	229.1	240.55
Dcaf12	4	734.04	726.31	561.73	950.9	760.6	627.41	591.98	336.11	406.28	169.64	316.98	391.31	487.58	335.27	451.94
Dck	6	460.44	417.79	254.81	1126.99	898.89	859.47	910.74	203.07	164.71	148.43	316.98	50.17	93.51	117.35	72.89
Dclre1b	5	453.77	366.37	277.97	413.82	338.04	219.16	541.38	126.04	65.88	127.23	203.77	110.37	253.81	156.46	196.81
Dctn3	6	1327.95	1613.31	1245.07	1637.66	2381.67	1667.36	2094.7	665.23	900.4	816.39	781.14	712.39	741.38	854.94	911.17
Dcun1d1	4	193.52	199.25	364.83	228.92	330.36	322.3	258.04	84.03	32.94	106.02	101.89	60.2	126.9	100.58	123.92
Ddhd1	4	240.23	224.96	167.94	308.16	169.02	244.95	252.98	14.01	32.94	21.2	45.28	30.1	53.43	11.18	14.58
Ddit4	5	6526.3	3830.8	2206.38	1012.53	768.28	846.57	708.35	98.03	164.71	148.43	203.77	190.64	260.49	262.63	517.55
Ddx10	5	80.08	115.69	162.15	105.65	115.24	25.78	70.83	105.04	65.88	63.62	22.64	20.07	60.11	16.76	43.74
Ddx21	5	794.1	880.57	880.24	686.76	645.36	494.19	779.19	294.1	351.37	360.48	249.06	331.11	460.86	435.85	386.34
Ddx46	5	794.1	636.32	804.95	766	668.4	648.9	632.46	378.13	285.49	360.48	328.3	270.91	233.77	234.69	233.26
Dedd2	5	780.75	520.63	364.83	228.92	314.99	189.08	247.92	210.07	87.84	137.83	147.17	70.24	173.66	111.76	138.5
Def6	5	834.14	771.3	544.36	651.54	599.26	326.6	485.73	301.1	274.51	137.83	249.06	481.61	347.32	329.68	437.36
Def8	4	160.15	77.13	121.61	237.73	107.56	219.16	166.97	91.03	164.71	21.2	45.28	40.13	20.04	55.88	58.31
Degs1	5	3650.19	3104.49	2472.77	2033.87	2681.3	2415.1	2818.23	749.26	691.77	434.7	600.01	471.58	480.9	463.79	539.42
Dennd2a	6	13.35	25.71	5.79	193.7	84.51	73.06	65.78	14.01	0	10.6	22.64	90.3	86.83	83.82	87.47
Dennd2d	5	226.89	134.98	173.73	44.02	130.61	94.54	151.79	42.01	32.94	31.81	101.89	20.07	26.72	33.53	14.58
Dennd3	4	66.73	51.42	46.33	114.46	38.41	81.65	25.3	28.01	0	10.6	11.32	10.03	6.68	0	7.29
Deptor	6	313.64	462.78	191.1	237.73	583.89	343.79	612.22	329.11	175.69	243.86	328.3	140.47	106.87	173.22	87.47
Dera	4	347	359.94	260.6	484.25	322.68	326.6	384.53	175.06	131.76	169.64	79.25	80.27	60.11	117.35	160.37
Derl1	4	1608.22	1774	1100.3	2218.76	1736.31	1667.36	1183.96	770.26	757.65	657.35	860.39	1063.56	1302.43	1335.49	1421.43
Dgat2	4	300.29	115.69	86.87	501.86	176.71	300.81	131.55	14.01	87.84	21.2	11.32	50.17	53.43	27.94	29.16
Dgka	4	487.14	456.35	364.83	457.84	361.09	421.14	480.67	175.06	219.61	169.64	79.25	120.4	227.09	139.7	109.34
Dgkg	6	326.98	302.09	243.22	572.3	491.7	356.68	475.61	21.01	65.88	21.2	0	20.07	0	5.59	7.29
Dguok	5	633.95	488.49	289.55	457.84	553.16	416.84	278.28	217.07	120.79	222.65	271.7	250.84	374.03	223.51	262.42
Dhcr24	5	40.04	141.4	104.24	52.83	53.78	38.68	35.42	21.01	10.98	0	56.6	70.24	20.04	0	29.16
Dhrs1	6	660.64	700.6	388	1197.43	1283.03	601.63	753.89	280.1	285.49	233.25	305.66	501.68	400.75	379.97	400.92
Dhrs4	4	380.37	231.39	167.94	396.21	276.58	219.16	333.94	84.03	164.71	21.2	124.53	120.4	100.19	189.99	123.92
Dhrs7	6	567.21	784.16	399.58	642.74	1152.42	558.65	784.25	364.12	252.55	275.66	350.95	451.51	414.11	497.32	422.79
Dhx40	5	360.35	347.09	411.16	26.41	399.51	386.76	531.26	42.01	54.9	74.22	33.96	70.24	60.11	100.58	36.45
Dhx9	5	1014.31	899.85	399.58	1038.94	683.77	373.87	516.09	273.09	351.37	286.27	384.91	280.94	213.73	301.74	320.73
Diaph1	4	2228.82	2043.95	1308.77	3653.92	1551.93	2668.64	1629.21	252.09	318.43	212.05	192.45	150.5	100.19	167.63	153.08
Dkkl1	5	100.1	218.54	110.03	8.81	23.05	8.6	20.24	0	0	0	0	10.03	6.68	0	7.29
Dleu2	6	660.64	662.03	862.86	942.09	1559.61	743.44	1219.38	392.13	647.84	795.18	667.93	190.64	367.35	273.8	306.15
Dna2	6	433.75	546.34	249.01	625.13	729.87	399.65	541.38	63.02	32.94	21.2	79.25	10.03	60.11	27.94	14.58
Dnajb11	5	774.08	642.75	341.67	721.98	553.16	446.92	500.91	231.08	274.51	286.27	237.74	491.65	367.35	430.26	553.99
Dnajc10	4	500.48	353.51	220.06	572.3	399.51	369.57	470.55	147.05	131.76	159.04	215.1	170.57	133.58	156.46	153.08
Dnajc14	5	540.52	366.37	202.69	405.01	276.58	425.44	303.58	238.08	109.8	84.82	79.25	170.57	253.81	251.45	225.97
Dnajc15	4	213.54	334.23	214.27	713.17	676.09	1220.44	561.62	154.05	175.69	127.23	192.45	180.6	113.54	206.75	109.34
Dnajc8	5	1781.72	1414.05	758.63	1197.43	1075.59	704.76	844.96	616.21	406.28	508.92	430.19	571.92	714.67	771.12	823.7
Dnase1l1	4	940.91	951.27	729.67	1030.14	1106.32	893.84	1027.11	238.08	384.32	339.28	294.34	70.24	100.19	89.4	138.5
Dnmt1	4	273.6	199.25	225.85	413.82	238.17	257.84	252.98	238.08	175.69	180.24	249.06	100.34	133.58	89.4	131.21
Dock2	4	2282.2	2076.09	1517.25	2808.68	1283.03	1959.58	1568.49	609.21	581.96	572.53	452.83	822.76	1035.27	681.72	947.62
Dock5	5	1227.85	887	706.51	228.92	245.85	244.95	212.51	0	10.98	0	0	0	0	0	0
Dok2	5	313.64	462.78	208.48	88.05	107.56	81.65	80.96	49.02	54.9	84.82	79.25	0	26.72	0	0
Dok3	5	5191.68	4962.04	6306.44	6665.1	4655.78	3992.22	4710.54	4761.63	4447.08	4548.44	4347.21	2518.44	1709.86	1715.46	2507.55
Dot1l	6	120.12	122.12	150.57	96.85	215.12	103.14	141.67	98.03	76.86	53.01	113.21	30.1	53.43	55.88	58.31
Dpep2	5	1274.56	1021.98	752.84	563.5	322.68	408.25	308.64	21.01	0	21.2	56.6	0	6.68	0	0
Dph3	4	547.2	533.48	550.15	501.86	660.72	623.11	627.4	336.11	362.35	328.67	350.95	220.74	273.84	223.51	218.68
Dpm1	5	840.81	687.74	584.9	501.86	852.79	300.81	511.03	294.1	252.55	243.86	305.66	270.91	300.56	413.5	218.68
Dpm3	6	794.1	887	1291.4	1452.76	1467.42	1813.47	1497.66	721.25	812.55	848.19	781.14	571.92	561.05	659.36	575.86
Dpp4	4	440.42	237.82	388	510.67	153.66	296.52	313.7	21.01	10.98	10.6	22.64	0	0	0	7.29
Dr1	5	667.31	494.92	561.73	184.9	553.16	343.79	728.59	175.06	164.71	180.24	135.85	140.47	166.98	195.57	196.81
Dram1	5	300.29	385.65	150.57	193.7	376.46	184.79	313.7	119.04	131.76	63.62	56.6	0	13.36	11.18	7.29
Dstn	4	240.23	218.54	156.36	246.53	169.02	283.62	247.92	77.03	10.98	31.81	45.28	40.13	20.04	44.7	51.03
Dstyk	5	847.48	784.16	654.39	255.33	353.41	339.49	435.13	329.11	263.53	127.23	158.49	260.87	347.32	368.8	386.34
Dusp2	5	987.62	1414.05	677.55	431.43	353.41	107.43	313.7	182.06	274.51	169.64	237.74	531.78	520.97	597.9	750.81
Dusp22	6	927.56	861.29	729.67	933.29	1505.83	829.39	1259.85	413.14	186.67	201.45	260.38	220.74	227.09	251.45	277
Dusp3	5	1561.51	1279.08	1140.83	1532	1190.83	825.09	1487.54	539.18	483.14	487.71	486.8	752.52	594.44	754.36	758.1
Dynll1	4	2162.09	1465.47	1007.64	2614.97	1551.93	3347.62	991.69	896.31	911.38	911.81	815.1	551.85	707.99	631.42	605.02
Dynlt1a	5	186.85	115.69	115.82	96.85	138.29	150.41	151.79	98.03	32.94	42.41	45.28	50.17	6.68	33.53	36.45
Dynlt1b	4	33.37	64.28	28.95	8.81	23.05	55.87	75.89	7	10.98	53.01	11.32	10.03	0	16.76	0
Dynlt1c	4	193.52	186.4	225.85	88.05	130.61	416.84	197.33	14.01	43.92	21.2	33.96	0	6.68	16.76	7.29
Dynlt1f	4	193.52	186.4	225.85	88.05	130.61	416.84	197.33	14.01	43.92	21.2	33.96	0	6.68	16.76	7.29
Dyrk3	6	40.04	32.14	0	140.87	145.97	107.43	151.79	0	0	0	0	0	0	0	0
E230016K23Rik	4	93.42	96.41	133.19	96.85	161.34	176.19	141.67	0	0	0	0	10.03	0	0	0
E2f1	5	166.83	141.4	121.61	193.7	76.83	107.43	131.55	21.01	120.79	42.41	33.96	30.1	33.4	22.35	21.87
E2f2	6	527.18	899.85	567.52	986.12	1728.63	1233.33	1846.78	105.04	54.9	159.04	135.85	100.34	33.4	94.99	72.89
E2f4	4	1334.62	899.85	399.58	1311.89	1167.79	743.44	672.93	511.17	373.33	318.07	316.98	511.71	467.54	553.2	728.94
Ear1	5	1234.53	919.14	1441.97	70.44	46.1	262.14	86.01	0	834.51	10.6	0	0	0	0	0
Ear12	5	4771.27	3136.63	6561.24	193.7	361.09	562.95	521.15	7	186.67	10.6	22.64	0	0	0	0
Ear2	5	6699.8	4396.42	9184.58	369.79	507.07	975.49	688.11	7	296.47	10.6	56.6	0	0	0	0
Ear3	5	4771.27	3136.63	6561.24	193.7	361.09	562.95	521.15	7	186.67	10.6	22.64	0	0	0	0
Ece1	4	113.44	167.12	162.15	378.6	161.34	356.68	177.09	119.04	109.8	159.04	90.57	30.1	80.15	27.94	102.05
Ecm1	4	266.92	186.4	364.83	228.92	145.97	330.89	187.21	49.02	0	10.6	22.64	0	26.72	33.53	51.03
Eef1a1	4	15902	14134.1	11483.6	11155.5	16909.8	15861.5	18811.8	4271.46	6445.51	6647.72	6351	3441.53	3907.29	4157.35	5357.71
Eef1akmt1	4	433.75	443.5	283.76	572.3	537.8	764.92	561.62	245.08	241.57	201.45	203.77	270.91	220.41	173.22	306.15
Eef1b2	4	4784.62	3888.65	4036.35	5071.46	4840.17	5453.31	4300.71	1995.68	2294.91	2109.88	2332.09	1595.35	1616.35	2000.44	1713.01
Eef1g	5	3082.98	2603.15	1644.65	2614.97	2243.38	1400.93	1644.39	721.25	790.59	763.37	690.57	602.02	687.95	653.78	852.86
Egln1	4	573.89	488.49	260.6	651.54	507.07	438.33	359.24	217.07	197.65	254.46	203.77	220.74	207.05	206.75	211.39
Ehbp1l1	4	2589.17	3380.88	2970.8	4719.28	3365.07	2256.1	2858.71	1435.49	1603.14	1378.31	1041.52	903.03	1148.81	1005.81	1180.88
Eif1ax	5	427.08	732.74	561.73	510.67	714.5	438.33	526.2	252.09	274.51	116.63	215.1	120.4	106.87	206.75	131.21
Eif2a	6	353.67	289.24	399.58	422.62	499.38	782.11	748.83	245.08	153.73	169.64	271.7	240.81	233.77	212.34	160.37
Eif2s3x	5	113.44	115.69	52.12	88.05	53.78	98.84	96.13	35.01	32.94	0	0	30.1	6.68	67.05	36.45
Eif3f	6	5552.03	4049.34	3214.02	6383.35	8113.04	4929.04	5859.08	1386.47	1174.91	1431.33	1494.35	1695.68	1569.6	1553.42	1676.56
Eif3h	4	4230.75	3072.35	2495.94	6339.33	5055.29	4946.23	4057.85	1246.43	1196.87	1219.28	1109.44	1194	1102.06	1056.1	1151.72
Eif3i	6	1681.62	1748.29	990.27	1928.21	1959.11	1392.33	1715.22	854.29	691.77	837.59	724.53	852.86	874.97	916.41	830.99
Eif3k	4	2228.82	2416.75	2206.38	3310.54	2596.79	5835.77	2641.14	847.29	1152.94	890.6	1267.94	511.71	841.57	603.49	758.1
Eif4b	4	860.83	803.44	579.1	854.05	530.11	790.71	667.88	420.14	395.3	360.48	215.1	371.24	407.43	324.09	277
Eif4e3	6	420.41	565.62	254.81	457.84	699.14	550.06	769.07	140.05	197.65	190.84	181.13	70.24	287.2	223.51	182.24
Eif4ebp1	4	2462.38	2043.95	1685.19	2350.83	2765.81	2539.72	2114.94	469.16	702.75	795.18	588.68	531.78	480.9	810.24	721.65
Eif4ebp2	5	580.56	893.42	735.46	792.42	852.79	180.49	799.43	147.05	98.82	127.23	203.77	150.5	267.17	223.51	160.37
Eif4g3	5	1968.57	1664.73	2455.4	2570.95	1744	1439.61	1932.79	1246.43	988.24	1070.84	815.1	953.19	1015.23	938.76	721.65
Eif4h	4	2302.22	2256.06	1847.34	3222.49	2397.03	1718.93	2120	1309.45	922.36	1123.86	1064.16	1484.98	1315.79	1346.67	1472.46
Eif5a	5	8735.1	8117.96	6289.06	5784.64	7406.22	3240.19	7979.08	1855.63	2130.2	2003.86	2026.43	1846.19	2337.7	2631.87	2988.65
Elane	6	40.04	6.43	34.75	114.46	76.83	30.08	404.77	0	0	21.2	0	0	0	0	0
Elavl1	5	620.6	482.06	277.97	554.69	253.53	468.41	247.92	140.05	142.75	159.04	192.45	180.6	300.56	240.28	160.37
Elf4	5	2275.53	1729	1210.33	1514.4	1160.1	1095.82	1300.33	553.19	614.9	371.08	486.8	692.32	721.35	704.07	779.97
Elmo2	4	3223.11	3258.75	2461.19	3741.97	2274.11	2831.94	2378.04	504.17	406.28	286.27	441.51	341.14	581.08	530.84	634.18
Elob	4	1608.22	1831.84	2032.65	2535.73	1928.38	3364.81	2251.55	994.34	1460.4	1590.36	1460.39	983.29	948.44	1313.14	838.28
Elovl5	5	874.18	822.72	770.21	220.12	468.65	369.57	430.07	140.05	131.76	137.83	90.57	150.5	173.66	201.16	116.63
Elovl6	5	66.73	57.85	34.75	35.22	61.46	25.78	65.78	49.02	32.94	10.6	11.32	20.07	6.68	5.59	0
Emb	6	1508.12	1317.64	1059.76	2703.02	5885.03	4280.14	4376.6	84.03	98.82	53.01	203.77	20.07	0	0	29.16
Emc4	5	200.19	231.39	144.78	88.05	169.02	128.92	151.79	35.01	21.96	10.6	56.6	30.1	46.75	39.12	72.89
Emd	5	1000.97	957.7	469.07	810.03	668.4	459.81	505.97	266.09	219.61	243.86	181.13	331.11	353.99	335.27	386.34
Emilin1	6	193.52	147.83	40.54	466.64	238.17	176.19	141.67	189.07	263.53	53.01	79.25	10.03	0	5.59	7.29
Emilin2	6	3236.46	2403.89	2374.32	6964.46	4648.1	4082.46	4513.21	161.05	131.76	233.25	169.81	10.03	13.36	16.76	21.87
Eml2	5	166.83	83.56	86.87	114.46	122.93	111.73	86.01	14.01	21.96	31.81	22.64	30.1	40.08	11.18	36.45
Emp3	4	8548.25	10245.5	8240.64	9491.38	9787.89	12088.4	9036.55	1204.41	1932.56	2162.89	1845.3	581.95	507.61	525.26	677.91
Eno1	5	286.94	257.1	567.52	158.48	314.99	167.6	394.65	49.02	87.84	116.63	22.64	30.1	66.79	78.23	138.5
Enoph1	4	353.67	192.83	110.03	537.08	222.8	326.6	252.98	126.04	131.76	31.81	101.89	200.67	153.62	229.1	225.97
Ensa	4	800.77	591.33	399.58	686.76	553.16	593.03	521.15	175.06	197.65	127.23	249.06	230.77	133.58	134.11	153.08
Eny2	4	180.17	199.25	179.52	308.16	122.93	455.52	197.33	119.04	98.82	137.83	56.6	60.2	146.94	83.82	87.47
Epha4	5	53.38	186.4	92.66	35.22	23.05	4.3	15.18	7	0	0	0	10.03	0	0	0
Eps15	6	233.56	289.24	405.37	61.63	384.14	575.84	581.86	385.13	362.35	413.49	407.55	160.54	146.94	162.05	123.92
Eps8	5	607.25	655.61	613.85	220.12	130.61	111.73	273.22	231.08	109.8	233.25	113.21	30.1	40.08	72.64	21.87
Epsti1	6	2449.03	2770.26	1401.43	4358.29	4325.42	3394.89	3379.85	805.28	691.77	445.3	645.29	642.15	621.16	709.66	707.07
Ercc3	4	513.83	302.09	196.9	704.37	268.9	360.98	242.86	231.08	142.75	84.82	135.85	270.91	260.49	329.68	306.15
Erh	5	260.25	179.97	127.4	184.9	76.83	201.98	121.43	7	32.94	10.6	11.32	0	6.68	16.76	29.16
Eri1	5	400.39	411.36	440.12	123.26	345.73	309.41	323.82	154.05	230.59	53.01	124.53	140.47	126.9	89.4	123.92
Erlin1	4	340.33	289.24	272.18	246.53	238.17	446.92	328.88	203.07	109.8	95.42	113.21	200.67	133.58	156.46	153.08
Ero1lb	6	226.89	134.98	179.52	272.94	176.71	184.79	237.8	231.08	175.69	106.02	215.1	30.1	86.83	44.7	51.03
Esd	4	907.54	707.03	1013.43	633.93	1067.91	1409.52	1264.92	497.17	527.06	498.31	566.04	311.04	434.14	379.97	328.02
Esyt1	6	1674.95	1407.63	978.68	5995.95	3242.14	3704.3	2620.9	1512.52	1240.79	1431.33	1381.14	702.35	701.31	754.36	1093.41
Etfa	5	627.27	687.74	625.43	484.25	714.5	446.92	607.16	182.06	230.59	106.02	135.85	140.47	180.34	189.99	255.13
Etfb	4	1121.08	1137.67	1772.06	915.68	1475.1	1581.42	1669.69	560.19	592.94	826.99	769.82	612.05	701.31	653.78	685.2
Ethe1	6	513.83	366.37	335.88	1611.25	2012.9	1392.33	1477.42	308.11	351.37	424.1	237.74	150.5	160.3	201.16	87.47
Evi2b	6	2242.16	2172.5	2009.49	2887.92	4432.98	4572.36	4179.28	637.22	680.79	805.78	645.29	591.98	507.61	514.08	524.84
Exosc6	5	620.6	334.23	324.3	369.79	460.97	287.92	323.82	154.05	153.73	137.83	203.77	301.01	387.39	307.33	357.18
Ext1	6	527.18	404.93	799.16	581.1	591.58	571.54	723.53	406.14	472.16	477.11	498.12	341.14	273.84	245.87	225.97
Ezr	5	2088.68	2063.23	1262.45	1135.8	868.16	644.6	956.28	280.1	241.57	180.24	305.66	60.2	73.47	27.94	51.03
F10	6	667.31	539.91	637.01	2218.76	1598.02	1491.17	1725.34	21.01	10.98	42.41	33.96	0	0	0	29.16
F13a1	6	153.48	347.09	266.39	4877.76	5147.48	5242.74	6430.83	245.08	329.41	360.48	260.38	30.1	0	5.59	14.58
F5	6	0	12.85	40.54	237.73	222.8	124.62	242.86	14.01	10.98	10.6	33.96	0	0	5.59	21.87
F630028O10Rik	5	226.89	269.96	405.37	44.02	215.12	343.79	379.47	105.04	98.82	53.01	101.89	0	6.68	0	0
F7	6	0	0	28.95	79.24	61.46	77.35	20.24	0	0	0	22.64	0	0	0	0
Fabp4	5	2856.09	2320.33	1911.04	96.85	15.37	85.95	35.42	182.06	76.86	21.2	22.64	0	6.68	0	0
Fabp5	4	106.77	44.99	57.91	61.63	69.14	137.51	40.48	35.01	0	10.6	22.64	0	6.68	5.59	0
Faim	4	887.52	944.84	613.85	1118.19	1021.81	807.9	844.96	252.09	340.39	222.65	339.62	401.35	267.17	452.61	510.26
Fam103a1	4	347	347.09	260.6	308.16	299.63	528.57	303.58	91.03	131.76	106.02	113.21	90.3	80.15	117.35	87.47
Fam107b	5	2348.93	1806.13	1407.22	1646.46	960.35	1813.47	1442	210.07	219.61	254.46	283.02	190.64	227.09	257.04	196.81
Fam111a	6	347	707.03	1517.25	220.12	1167.79	1113.01	1634.27	455.16	417.26	424.1	430.19	270.91	347.32	352.03	211.39
Fam117a	6	153.48	173.54	57.91	466.64	437.92	305.11	359.24	175.06	21.96	21.2	33.96	20.07	46.75	83.82	87.47
Fam117b	4	500.48	366.37	295.34	387.4	445.6	541.46	546.44	175.06	131.76	190.84	226.42	391.31	360.67	301.74	277
Fam126a	5	914.22	1099.11	1239.28	299.36	737.55	532.87	829.78	378.13	186.67	275.66	294.34	501.68	307.24	575.55	393.63
Fam129a	4	520.5	674.89	428.54	774.81	530.11	481.3	688.11	161.05	230.59	169.64	226.42	210.71	113.54	134.11	153.08
Fam132a	6	80.08	64.28	23.16	140.87	138.29	98.84	111.31	49.02	120.79	21.2	101.89	20.07	40.08	16.76	58.31
Fam174a	5	2235.49	1941.11	1667.82	2086.7	2450.81	1435.31	1654.51	721.25	812.55	954.22	701.89	561.88	554.37	642.6	641.47
Fam177a	5	73.4	70.7	28.95	35.22	61.46	64.46	35.42	14.01	0	10.6	0	20.07	6.68	0	0
Fam187b	6	46.71	0	5.79	17.61	84.51	51.57	30.36	7	0	0	0	0	0	0	0
Fam189b	6	106.77	89.99	75.28	184.9	169.02	176.19	121.43	70.02	76.86	74.22	45.28	60.2	26.72	27.94	29.16
Fam20a	5	46.71	109.27	69.49	0	7.68	12.89	20.24	35.01	10.98	0	0	0	0	0	0
Fam214b	5	493.81	565.62	364.83	607.52	414.87	412.54	288.4	105.04	208.63	212.05	181.13	220.74	200.37	251.45	277
Fam234a	4	1347.97	1311.21	978.68	2051.48	1144.74	1602.9	1386.35	875.3	702.75	583.13	792.46	260.87	213.73	223.51	277
Fam26f	6	727.37	957.7	712.3	1241.45	1859.24	966.9	1578.61	434.15	680.79	371.08	554.72	120.4	240.45	156.46	204.1
Fam32a	5	1668.28	1619.73	1106.09	1496.79	1106.32	1349.36	1163.72	497.17	362.35	360.48	260.38	361.21	407.43	530.84	415.5
Fam43a	5	513.83	340.66	220.06	449.04	291.95	296.52	146.73	245.08	263.53	148.43	203.77	110.37	153.62	83.82	138.5
Fam49a	5	1768.37	1696.86	1441.97	739.59	791.33	820.79	794.37	154.05	153.73	190.84	237.74	110.37	113.54	195.57	87.47
Fam53c	6	473.79	321.38	115.82	704.37	361.09	348.08	445.25	210.07	252.55	127.23	90.57	210.71	166.98	201.16	145.79
Fam63a	4	360.35	179.97	138.99	422.62	307.31	391.06	263.1	133.04	65.88	63.62	33.96	30.1	120.22	72.64	145.79
Fam65b	5	80.08	179.97	127.4	35.22	23.05	98.84	126.49	119.04	43.92	74.22	90.57	0	13.36	27.94	7.29
Fam69a	5	787.43	681.32	776	281.75	937.3	275.03	890.5	63.02	54.9	31.81	22.64	110.37	93.51	78.23	80.18
Fam78a	4	220.21	179.97	115.82	264.14	161.34	236.35	156.85	63.02	32.94	148.43	113.21	140.47	126.9	61.47	145.79
Fam78b	5	60.06	115.69	57.91	61.63	61.46	34.38	116.37	0	10.98	21.2	0	10.03	0	5.59	0
Fam83a	6	40.04	38.56	28.95	105.65	92.19	94.54	75.89	0	0	0	0	0	0	0	0
Fam89b	6	2328.92	2011.81	1580.95	3037.59	2842.64	1770.5	2064.34	917.31	944.32	1007.23	1064.16	953.19	1115.42	1111.98	1144.44
Fam96a	4	1434.72	1150.53	1227.7	1910.6	2028.26	2470.97	2114.94	378.13	439.22	402.89	373.59	461.55	293.88	463.79	473.81
Fanca	6	113.44	134.98	110.03	299.36	215.12	292.22	252.98	7	0	10.6	22.64	30.1	6.68	0	29.16
Fas	6	93.42	51.42	127.4	79.24	145.97	137.51	212.51	56.02	32.94	0	56.6	10.03	6.68	22.35	14.58
Fau	4	3803.67	4004.34	3051.88	4640.04	3649.33	7859.82	2732.22	224.08	340.39	381.69	316.98	351.18	247.13	307.33	277
Fbl	4	40.04	25.71	57.91	114.46	53.78	81.65	55.66	7	10.98	21.2	0	30.1	13.36	5.59	7.29
Fbxl14	6	387.04	449.93	191.1	528.28	460.97	382.46	485.73	168.06	197.65	159.04	192.45	321.08	320.6	357.62	386.34
Fbxo28	5	480.46	578.48	584.9	246.53	391.82	270.73	409.83	224.08	208.63	95.42	237.74	220.74	293.88	245.87	284.29
Fbxo4	5	640.62	552.77	324.3	246.53	261.21	189.08	217.57	189.07	142.75	222.65	101.89	120.4	93.51	150.87	189.52
Fcer1g	4	22268.2	17476.4	15160.9	14527.6	10356.4	24172.5	9314.83	5889.01	5896.49	7421.69	6871.75	7454.98	8529.25	7660.92	8280.76
Fcho1	4	293.62	224.96	243.22	334.58	322.68	309.41	217.57	112.04	98.82	74.22	90.57	30.1	33.4	0	29.16
Fdps	5	260.25	327.8	260.6	290.55	153.66	159	384.53	203.07	109.8	74.22	33.96	140.47	140.26	173.22	167.66
Fgd4	5	393.71	462.78	903.4	237.73	291.95	494.19	637.52	308.11	241.57	148.43	328.3	170.57	120.22	167.63	153.08
Fgfr1op2	5	987.62	1234.08	1291.4	343.38	960.35	489.9	1345.87	532.18	625.89	466.51	509.44	541.82	374.03	463.79	313.44
Fgr	5	9609.28	9165.64	7279.33	6761.95	5308.82	3687.11	4872.45	70.02	43.92	84.82	79.25	210.71	93.51	162.05	116.63
Fh1	5	440.42	501.35	405.37	457.84	453.29	318	546.44	196.07	186.67	212.05	203.77	250.84	240.45	201.16	262.42
Filip1l	5	1968.57	2198.21	2826.02	942.09	952.67	1254.82	1381.29	315.11	340.39	222.65	498.12	301.01	367.35	391.15	364.47
Fis1	4	2669.24	2262.49	2617.55	2703.02	2512.28	3549.59	2155.41	1043.36	1054.12	996.63	984.91	913.06	1289.07	1246.09	1115.28
Fkbp1b	4	340.33	359.94	202.69	396.21	422.55	343.79	419.95	98.03	109.8	63.62	79.25	0	33.4	44.7	36.45
Flna	4	11270.9	9962.66	4655.99	13920.1	4617.37	10803.5	4498.04	371.13	340.39	371.08	430.19	240.81	287.2	352.03	437.36
Flot2	6	180.17	173.54	312.72	871.66	499.38	494.19	531.26	301.1	263.53	212.05	294.34	311.04	120.22	128.52	167.66
Flt1	5	166.83	353.51	295.34	140.87	169.02	116.03	242.86	70.02	120.79	31.81	56.6	30.1	6.68	0	7.29
Flt3	4	146.81	263.53	127.4	272.94	184.39	249.24	237.8	21.01	10.98	31.81	11.32	0	0	0	7.29
Flt3l	6	313.64	179.97	214.27	352.18	330.36	249.24	273.22	168.06	142.75	95.42	158.49	60.2	146.94	122.93	116.63
Fmc1	4	527.18	539.91	440.12	713.17	484.02	747.74	586.92	147.05	175.69	254.46	192.45	60.2	100.19	89.4	94.76
Fn1	6	1948.55	3798.66	2889.73	16693.6	11570.3	14340.2	11045.2	70.02	10.98	31.81	67.93	20.07	20.04	0	0
Fndc3a	5	547.2	816.29	723.88	140.87	484.02	279.33	425.01	308.11	230.59	381.69	305.66	190.64	247.13	189.99	160.37
Fosl2	4	320.31	289.24	191.1	132.07	253.53	348.08	313.7	133.04	65.88	74.22	135.85	50.17	46.75	27.94	65.61
Foxk1	5	940.91	835.58	457.49	1082.97	468.65	438.33	404.77	252.09	197.65	243.86	362.27	240.81	247.13	156.46	342.6
Foxn2	5	146.81	250.67	382.21	0	215.12	184.79	298.52	175.06	164.71	243.86	215.1	60.2	80.15	39.12	58.31
Foxp1	5	1634.91	1716.15	2021.07	633.93	1421.32	777.82	1664.63	588.2	527.06	540.72	679.25	602.02	507.61	502.9	605.02
Foxred2	6	133.46	25.71	34.75	246.53	130.61	210.57	146.73	35.01	109.8	42.41	101.89	0	0	0	7.29
Fpr1	5	100.1	154.26	214.27	52.83	53.78	55.87	20.24	49.02	0	31.81	0	0	6.68	5.59	0
Fpr2	5	673.98	642.75	822.33	184.9	522.43	588.73	516.09	21.01	10.98	31.81	45.28	10.03	6.68	0	14.58
Frat2	4	106.77	77.13	52.12	211.31	92.19	94.54	126.49	7	10.98	21.2	22.64	10.03	20.04	5.59	0
Frmd8	5	1187.81	1079.82	677.55	704.37	560.84	541.46	521.15	210.07	230.59	212.05	215.1	270.91	407.43	469.38	422.79
Fstl3	5	106.77	64.28	46.33	8.81	30.73	8.6	50.6	7	0	0	0	0	0	0	14.58
Furin	4	453.77	282.81	214.27	801.22	530.11	756.33	354.18	217.07	120.79	137.83	226.42	200.67	287.2	419.09	277
Fut4	5	193.52	212.11	162.15	88.05	38.41	128.92	141.67	56.02	76.86	95.42	67.93	0	20.04	22.35	29.16
Fut7	4	226.89	199.25	179.52	369.79	238.17	137.51	237.8	0	10.98	0	33.96	10.03	6.68	0	29.16
Fut8	4	253.58	186.4	115.82	193.7	192.07	249.24	166.97	91.03	21.96	84.82	22.64	100.34	20.04	78.23	36.45
Fxr1	5	427.08	327.8	428.54	378.6	430.24	236.35	414.89	210.07	296.47	286.27	203.77	160.54	173.66	111.76	174.95
Fxyd5	4	12225.1	11897.3	9549.42	12291.2	13037.7	16402.9	10842.9	882.3	1778.83	1070.84	2083.04	260.87	380.71	452.61	371.76
Fyb	5	5151.64	5919.75	7030.32	2482.9	3318.97	2574.1	4341.19	3914.34	3140.4	2799.04	2954.74	2277.63	1803.36	1911.04	2106.64
Fyn	5	1581.53	1471.9	1146.62	167.29	138.29	210.57	247.92	49.02	54.9	63.62	22.64	70.24	93.51	61.47	58.31
G0s2	5	947.58	1484.76	1210.33	26.41	92.19	77.35	70.83	28.01	0	42.41	0	0	6.68	27.94	0
G6pdx	4	3163.05	2660.99	2287.46	4102.95	3441.9	2793.26	3455.75	623.21	472.16	477.11	600.01	481.61	581.08	441.44	692.49
Gale	5	206.87	128.55	115.82	167.29	84.51	98.84	60.72	105.04	76.86	116.63	56.6	30.1	40.08	55.88	43.74
Galns	6	133.46	173.54	104.24	757.2	499.38	468.41	597.04	161.05	142.75	31.81	101.89	220.74	213.73	139.7	182.24
Galnt9	6	146.81	147.83	133.19	686.76	668.4	562.95	475.61	7	0	0	0	20.07	0	0	0
Gapt	5	540.52	411.36	138.99	272.94	460.97	330.89	328.88	56.02	0	106.02	45.28	0	0	0	0
Gas7	6	73.4	154.26	86.87	316.97	330.36	382.46	602.1	70.02	164.71	127.23	158.49	70.24	0	22.35	7.29
Gatad1	6	447.1	359.94	306.92	387.4	537.8	227.76	657.76	189.07	153.73	296.87	158.49	140.47	113.54	184.4	167.66
Gbp2	6	420.41	334.23	445.91	299.36	560.84	459.81	612.22	77.03	76.86	74.22	45.28	110.37	146.94	145.28	87.47
Gbp3	6	593.91	546.34	608.06	950.9	1083.28	176.19	1295.27	322.11	230.59	159.04	260.38	120.4	260.49	217.93	204.1
Gch1	5	860.83	604.19	521.19	757.2	906.57	472.71	536.32	105.04	21.96	74.22	101.89	100.34	60.11	111.76	116.63
Gcnt2	5	927.56	816.29	509.61	88.05	38.41	146.11	101.19	49.02	21.96	10.6	22.64	50.17	33.4	67.05	94.76
Gda	4	707.35	861.29	1940	290.55	1382.91	1439.61	2028.92	21.01	10.98	10.6	45.28	60.2	6.68	0	14.58
Gfpt1	5	834.14	578.48	474.86	246.53	338.04	167.6	339	91.03	120.79	212.05	45.28	90.3	133.58	245.87	189.52
Ggct	5	333.65	437.07	295.34	140.87	245.85	266.43	237.8	21.01	21.96	10.6	79.25	40.13	46.75	72.64	58.31
Ggh	6	527.18	662.03	463.28	405.01	1313.76	610.22	1103.01	371.13	307.45	296.87	192.45	250.84	353.99	430.26	277
Ghitm	5	1648.26	1317.64	1048.18	862.85	968.03	893.84	1183.96	462.16	538.04	434.7	396.23	712.39	721.35	765.53	714.36
Gk	5	326.98	469.21	602.27	26.41	30.73	17.19	70.83	196.07	98.82	243.86	135.85	40.13	13.36	33.53	21.87
Glipr1	4	1227.85	681.32	1059.76	686.76	1229.25	2479.56	1452.12	448.15	549.02	424.1	373.59	220.74	180.34	279.39	225.97
Glipr2	6	620.6	482.06	324.3	2236.37	1644.12	1955.29	1872.07	28.01	21.96	31.81	56.6	10.03	0	11.18	0
Glrx	6	320.31	302.09	185.31	792.42	960.35	962.6	738.71	147.05	208.63	201.45	124.53	130.44	227.09	229.1	218.68
Glrx2	6	367.02	385.65	434.33	572.3	729.87	477	536.32	77.03	153.73	180.24	135.85	180.6	193.7	145.28	225.97
Gltp	6	1755.03	1587.6	1025.01	2139.52	2481.55	1955.29	1927.73	714.24	735.69	540.72	633.97	642.15	541.01	569.96	736.23
Gltscr2	6	313.64	237.82	515.4	352.18	345.73	378.17	500.91	196.07	362.35	328.67	396.23	170.57	187.02	117.35	138.5
Glud1	4	3650.19	2956.66	1945.79	5379.62	3134.58	4525.09	2944.72	763.26	658.83	583.13	667.93	632.12	614.48	575.55	590.44
Gm11517	4	153.48	263.53	498.03	193.7	307.31	584.44	470.55	21.01	21.96	10.6	0	0	0	16.76	36.45
Gm12191	4	387.04	231.39	932.36	484.25	207.44	1237.63	455.37	161.05	219.61	180.24	316.98	120.4	207.05	145.28	189.52
Gm12250	6	213.54	89.99	214.27	255.33	207.44	189.08	303.58	105.04	197.65	127.23	181.13	40.13	133.58	78.23	102.05
Gm12338	4	700.68	1099.11	1164	968.51	937.3	1865.04	1290.21	476.16	581.96	572.53	735.85	431.45	541.01	603.49	444.65
Gm12504	5	146.81	102.84	86.87	35.22	69.14	64.46	30.36	14.01	10.98	10.6	11.32	0	26.72	11.18	7.29
Gm12657	5	587.23	610.61	266.39	272.94	507.07	262.14	318.76	70.02	43.92	31.81	56.6	0	13.36	44.7	21.87
Gm13363	5	133.46	51.42	127.4	8.81	0	42.97	45.54	0	0	0	0	10.03	6.68	0	0
Gm15417	5	146.81	89.99	167.94	96.85	130.61	116.03	106.25	42.01	43.92	53.01	113.21	40.13	60.11	55.88	36.45
Gm15694	5	213.54	314.95	277.97	220.12	145.97	214.87	182.15	35.01	76.86	53.01	33.96	70.24	33.4	50.29	65.61
Gm15772	4	5972.43	4974.9	5709.96	7880.14	5523.94	10090.1	6562.38	2506.86	4666.68	3668.44	4471.73	2749.21	2604.86	2805.09	2492.98
Gm15987	5	273.6	282.81	202.69	70.44	99.88	60.16	136.61	7	0	0	0	0	0	0	0
Gm1673	6	46.71	115.69	110.03	554.69	499.38	464.11	475.61	49.02	32.94	0	11.32	70.24	66.79	39.12	14.58
Gm17745	6	20.02	32.14	5.79	70.44	61.46	73.06	80.96	0	0	10.6	0	10.03	6.68	11.18	7.29
Gm1966	5	320.31	732.74	1413.01	132.07	760.6	206.27	1173.84	252.09	274.51	265.06	192.45	50.17	60.11	72.64	43.74
Gm19897	5	166.83	70.7	81.07	17.61	53.78	34.38	50.6	0	10.98	0	22.64	50.17	46.75	44.7	29.16
Gm20257	4	80.08	70.7	92.66	114.46	84.51	150.41	80.96	28.01	43.92	53.01	56.6	40.13	26.72	22.35	58.31
Gm20324	6	53.38	96.41	69.49	123.26	145.97	47.27	60.72	0	10.98	0	11.32	0	13.36	22.35	0
Gm21975	6	2242.16	2178.93	2009.49	2896.72	4432.98	4576.66	4179.28	637.22	680.79	805.78	645.29	591.98	507.61	514.08	524.84
Gm2848	5	40.04	141.4	185.31	26.41	115.24	25.78	111.31	7	0	31.81	0	0	0	0	0
Gm2a	5	7206.96	6041.87	5217.72	4886.57	4156.4	4091.06	3825.1	847.29	911.38	805.78	962.27	943.16	1202.24	1111.98	1676.56
Gm4070	5	326.98	359.94	996.06	52.83	430.24	154.7	597.04	49.02	43.92	74.22	11.32	40.13	20.04	16.76	14.58
Gm4737	6	86.75	44.99	40.54	79.24	92.19	77.35	101.19	35.01	0	42.41	22.64	20.07	66.79	16.76	29.16
Gm4763	4	6.67	6.43	0	228.92	192.07	485.6	151.79	0	10.98	0	0	0	0	0	0
Gm4832	5	33.37	64.28	81.07	52.83	53.78	34.38	65.78	0	0	0	11.32	0	0	0	0
Gm5150	4	146.81	96.41	52.12	70.44	38.41	275.03	121.43	0	0	0	11.32	0	0	0	0
Gm5424	6	60.06	44.99	34.75	211.31	99.88	107.43	166.97	14.01	10.98	42.41	0	100.34	33.4	22.35	7.29
Gm5431	5	113.44	64.28	63.7	8.81	76.83	81.65	86.01	49.02	21.96	21.2	45.28	20.07	26.72	16.76	14.58
Gm5523	5	86.75	51.42	28.95	8.81	38.41	38.68	35.42	0	0	10.6	11.32	10.03	0	0	0
Gm5547	5	754.06	912.71	874.45	255.33	268.9	257.84	242.86	49.02	131.76	95.42	135.85	60.2	93.51	67.05	36.45
Gm5643	4	53.38	57.85	69.49	61.63	61.46	73.06	91.07	28.01	10.98	31.81	11.32	10.03	20.04	5.59	7.29
Gm6377	5	53.38	167.12	324.3	0	7.68	12.89	45.54	42.01	43.92	42.41	33.96	0	0	5.59	0
Gm6525	4	20.02	6.43	69.49	79.24	7.68	21.49	40.48	0	0	21.2	0	0	0	5.59	0
Gm6548	6	260.25	257.1	237.43	466.64	460.97	588.73	581.86	133.04	131.76	169.64	158.49	120.4	240.45	223.51	240.55
Gm6578	5	26.69	57.85	34.75	17.61	15.37	47.27	40.48	14.01	0	0	11.32	20.07	20.04	39.12	29.16
Gm6607	4	33.37	38.56	17.37	8.81	23.05	103.14	5.06	0	0	0	0	0	0	0	0
Gm6644	5	60.06	32.14	46.33	26.41	38.41	21.49	5.06	7	0	0	0	10.03	6.68	5.59	7.29
Gm6654	4	867.5	1144.1	1459.34	1144.6	906.57	2105.69	1264.92	245.08	603.92	593.73	611.33	311.04	333.96	592.31	196.81
Gm6981	5	53.38	70.7	34.75	26.41	30.73	60.16	20.24	0	0	0	11.32	20.07	6.68	0	0
Gm8369	5	140.13	141.4	63.7	17.61	46.1	25.78	70.83	35.01	43.92	0	11.32	0	6.68	0	0
Gm8580	5	20.02	38.56	57.91	17.61	7.68	21.49	40.48	0	10.98	0	11.32	0	0	0	0
Gm8801	4	46.71	64.28	17.37	52.83	53.78	103.14	15.18	7	0	0	0	0	0	5.59	14.58
Gm8989	4	53.38	6.43	46.33	0	15.37	51.57	65.78	7	0	0	11.32	0	0	0	0
Gm8994	5	33.37	38.56	23.16	17.61	15.37	30.08	10.12	0	0	0	0	0	6.68	5.59	0
Gm9733	4	20.02	25.71	121.61	79.24	61.46	249.24	141.67	0	0	0	0	0	0	0	0
Gmfg	4	487.14	456.35	521.19	360.99	268.9	782.11	435.13	7	65.88	42.41	33.96	10.03	40.08	33.53	72.89
Gmnn	5	193.52	276.38	144.78	193.7	153.66	120.32	258.04	42.01	131.76	95.42	33.96	40.13	46.75	72.64	65.61
Gnai2	4	18197.6	16769.4	12670.8	23103.3	15680.6	16368.5	16960	8241.82	7367.87	7082.42	7064.21	7153.97	7707.72	7644.16	8718.12
Gnas	6	7226.98	7976.55	6231.15	9403.34	10410.2	5332.99	9330.01	3158.08	2558.44	2067.47	2547.19	3933.18	4581.88	5012.29	5182.76
Gnb1	5	1941.88	1401.2	1111.88	1470.37	983.4	988.39	804.49	749.26	560	487.71	475.48	521.75	721.35	664.95	772.68
Gnb2	4	6112.57	5071.31	3190.86	6973.26	5401.01	5092.34	4745.96	2093.72	2174.12	1866.03	1743.41	2157.23	2344.38	1961.33	2966.79
Gng5	5	727.37	449.93	625.43	193.7	345.73	734.84	268.16	42.01	142.75	106.02	79.25	60.2	73.47	89.4	94.76
Gngt2	5	17964	16512.3	10325.4	8593.31	6952.94	9032.99	5575.74	868.3	889.41	1134.46	1109.44	1444.84	1729.9	2257.49	2208.69
Gnmt	4	100.1	77.13	57.91	96.85	61.46	85.95	25.3	28.01	21.96	21.2	22.64	30.1	13.36	27.94	7.29
Golga7	5	240.23	302.09	272.18	272.94	261.21	137.51	197.33	84.03	32.94	116.63	124.53	70.24	120.22	89.4	109.34
Golph3l	5	420.41	353.51	335.88	334.58	291.95	300.81	384.53	98.03	186.67	63.62	101.89	120.4	160.3	167.63	123.92
Gosr2	4	166.83	392.08	249.01	290.55	353.41	421.14	354.18	98.03	142.75	84.82	67.93	150.5	113.54	173.22	153.08
Gpank1	5	573.89	559.19	399.58	660.35	422.55	296.52	384.53	245.08	219.61	201.45	135.85	250.84	207.05	245.87	233.26
Gpatch11	4	246.9	385.65	341.67	405.01	338.04	313.7	374.42	84.03	98.82	106.02	113.21	170.57	193.7	156.46	174.95
Gpd2	5	420.41	411.36	555.94	17.61	192.07	124.62	258.04	126.04	65.88	127.23	45.28	40.13	33.4	67.05	58.31
Gpi1	4	2275.53	1748.29	1563.58	3724.35	2235.7	3072.59	2216.13	1274.44	1207.85	1505.54	1516.99	1023.43	941.76	1016.99	1071.54
Gpn3	5	160.15	237.82	133.19	132.07	107.56	111.73	197.33	77.03	76.86	42.41	101.89	40.13	73.47	78.23	58.31
Gpr132	4	1775.05	1600.45	1198.74	1937.02	1075.59	1435.31	1062.53	133.04	76.86	84.82	124.53	20.07	0	0	21.87
Gpr141	6	333.65	372.8	764.42	88.05	1021.81	451.22	1148.54	7	0	10.6	0	0	6.68	0	0
Gpr171	6	33.37	12.85	28.95	26.41	92.19	4.3	20.24	14.01	10.98	0	0	0	0	0	0
Gpr18	5	1074.37	906.28	729.67	598.71	891.21	455.52	693.17	14.01	87.84	63.62	45.28	0	20.04	27.94	0
Gpr35	5	894.2	925.56	891.82	757.2	583.89	627.41	769.07	35.01	21.96	31.81	56.6	40.13	86.83	83.82	58.31
Gpsm2	6	53.38	51.42	5.79	105.65	30.73	21.49	65.78	35.01	0	0	0	0	6.68	0	7.29
Gpsm3	5	2735.97	2995.22	4412.77	2253.98	2650.57	2256.1	3056.03	1204.41	1537.26	1208.68	1754.73	1986.66	1743.25	1704.29	2478.4
Gpx1	5	46658.4	50751.7	35105.2	38555.4	46081.5	43205.4	35174.8	4369.49	5523.16	5333.02	6192.5	5097.08	4688.75	5643.71	5088
Gramd4	4	1041.01	842.01	434.33	1126.99	530.11	850.87	561.62	21.01	54.9	31.81	22.64	60.2	26.72	89.4	87.47
Grap2	5	200.19	186.4	364.83	44.02	30.73	4.3	45.54	28.01	43.92	31.81	22.64	0	0	0	14.58
Grk3	5	5345.16	4743.51	3515.16	898.07	1067.91	915.33	946.16	700.24	483.14	551.33	396.23	301.01	380.71	368.8	488.39
Grk5	4	527.18	469.21	382.21	440.23	368.77	485.6	364.3	35.01	32.94	10.6	11.32	10.03	13.36	0	7.29
Grk6	5	1214.51	1176.24	1291.4	1188.62	975.72	1018.47	1077.71	938.32	900.4	975.42	837.74	331.11	233.77	318.51	277
Grpel1	4	827.47	1021.98	735.46	977.31	1190.83	1070.04	855.08	399.14	329.41	540.72	498.12	301.01	454.18	514.08	524.84
Gsap	5	934.23	610.61	492.24	466.64	307.31	391.06	252.98	210.07	131.76	201.45	124.53	270.91	273.84	217.93	357.18
Gsk3a	5	1501.45	1317.64	637.01	1479.18	875.84	825.09	667.88	469.16	472.16	349.88	283.02	591.98	734.7	681.72	852.86
Gskip	6	273.6	199.25	179.52	308.16	361.09	171.89	252.98	84.03	54.9	137.83	135.85	100.34	140.26	117.35	116.63
Gsn	6	533.85	572.05	266.39	1778.53	1037.18	1160.28	733.65	1267.43	450.2	233.25	418.87	110.37	213.73	50.29	51.03
Gsr	4	2168.76	1619.73	781.79	2403.66	1590.34	2097.1	1442	28.01	21.96	21.2	45.28	80.27	73.47	39.12	43.74
Gss	4	93.42	192.83	283.76	272.94	169.02	201.98	283.34	77.03	65.88	106.02	22.64	110.37	53.43	100.58	116.63
Gstm1	6	1187.81	976.98	1053.97	3108.03	3196.05	3575.38	2701.86	441.15	219.61	180.24	260.38	150.5	106.87	72.64	72.89
Gsto1	4	2509.09	2056.81	1470.92	2509.32	2619.84	2299.07	2352.74	378.13	296.47	159.04	283.02	331.11	327.28	463.79	393.63
Gstp1	4	954.26	1285.5	689.13	959.7	898.89	1551.34	683.05	28.01	21.96	10.6	45.28	0	33.4	61.47	43.74
Gtf2h3	5	126.79	102.84	86.87	105.65	115.24	73.06	65.78	0	21.96	42.41	0	10.03	33.4	27.94	14.58
Gtf2h5	4	333.65	424.22	445.91	1100.58	576.21	709.06	516.09	245.08	208.63	180.24	260.38	170.57	260.49	223.51	328.02
Guca1a	6	246.9	449.93	654.39	598.71	676.09	782.11	779.19	238.08	395.3	286.27	181.13	311.04	207.05	329.68	240.55
Gucd1	5	754.06	687.74	341.67	766	514.75	455.52	369.36	161.05	131.76	116.63	203.77	220.74	160.3	184.4	196.81
Gvin1	5	326.98	359.94	996.06	52.83	430.24	154.7	597.04	49.02	43.92	74.22	11.32	40.13	20.04	16.76	14.58
Gyg	6	934.23	642.75	579.1	563.5	1398.27	1022.77	1103.01	133.04	153.73	137.83	90.57	130.44	160.3	111.76	167.66
Gypc	6	46.71	122.12	115.82	193.7	345.73	305.11	394.65	7	0	10.6	11.32	0	6.68	0	7.29
Gzma	5	93.42	44.99	40.54	0	38.41	21.49	35.42	21.01	0	0	0	80.27	6.68	0	29.16
H13	6	2802.71	1960.39	2055.82	4701.67	3242.14	3111.27	2701.86	2121.73	2086.28	1929.64	1766.05	1454.88	1355.86	1430.49	1231.91
H2afj	6	2395.65	2622.43	2652.29	5273.97	5262.72	5388.85	4988.82	2730.93	3480.8	3117.11	2830.21	1224.1	794.82	972.28	721.65
H2afv	4	987.62	784.16	752.84	924.48	1006.45	1022.77	1133.36	574.2	395.3	477.11	645.29	401.35	447.5	419.09	481.1
H2afy	6	3289.84	3117.35	2571.22	4551.99	3902.86	2642.86	4113.5	917.31	746.67	699.76	690.57	722.42	841.57	776.71	830.99
H2afz	6	987.62	1124.82	955.52	1611.25	2028.26	1929.5	1694.99	756.26	768.63	837.59	588.68	591.98	754.74	670.54	532.13
H2-D1	5	57128.5	48887.7	35759.6	39761.7	36769.9	20949.5	26527.8	16490.6	18491	16380.7	15690.7	13234.4	15602.5	15299.5	15708.7
H2-T10	5	420.41	334.23	185.31	308.16	207.44	266.43	212.51	126.04	65.88	95.42	79.25	70.24	46.75	50.29	80.18
H2-T22	4	1167.79	919.14	480.66	1716.9	968.03	618.82	703.29	322.11	318.43	307.47	350.95	361.21	293.88	379.97	408.21
H2-T23	4	3583.46	3059.5	1893.67	3794.79	3925.91	3235.89	2787.87	875.3	1515.3	1494.94	950.95	822.76	915.04	1072.86	962.2
H2-T9	4	1167.79	912.71	480.66	1716.9	968.03	618.82	698.23	322.11	318.43	307.47	350.95	361.21	293.88	379.97	408.21
H2-T-ps	5	66.73	70.7	23.16	26.41	46.1	25.78	35.42	0	21.96	10.6	0	10.03	0	22.35	0
H3f3a	5	9529.2	9686.27	4806.56	5740.61	10940.3	4580.95	8186.53	497.17	625.89	551.33	566.04	301.01	407.43	329.68	699.78
Haao	5	747.39	842.01	828.12	607.52	975.72	580.14	1087.83	175.06	131.76	201.45	124.53	441.48	394.07	340.86	393.63
Hacd4	6	253.58	404.93	712.3	352.18	1805.46	571.54	1421.76	819.28	483.14	731.57	701.89	371.24	313.92	195.57	145.79
Hadhb	5	567.21	443.5	237.43	369.79	353.41	369.57	268.16	175.06	186.67	84.82	124.53	90.3	113.54	117.35	211.39
Haus8	6	133.46	224.96	156.36	281.75	238.17	249.24	222.62	161.05	65.88	307.47	260.38	40.13	53.43	22.35	72.89
Hax1	4	53.38	83.56	57.91	79.24	84.51	116.03	55.66	14.01	0	10.6	33.96	20.07	6.68	11.18	14.58
Hck	5	4991.48	4473.55	3897.37	4895.37	3726.16	3798.84	2954.84	1834.63	1460.4	1706.99	1562.28	1685.65	1683.14	1905.45	2369.05
Hcls1	5	5351.83	4589.25	2814.44	5802.25	4002.74	3424.97	2666.44	1953.67	1701.97	1823.62	1584.92	2267.6	2571.47	2693.34	3003.23
Hcst	5	1041.01	777.73	880.24	810.03	653.04	859.47	834.84	308.11	450.2	222.65	350.95	381.28	327.28	296.15	408.21
Hdac7	5	313.64	334.23	399.58	422.62	307.31	214.87	323.82	147.05	98.82	31.81	90.57	30.1	66.79	16.76	80.18
Hdgf	5	1434.72	1478.33	828.12	1347.11	1551.93	1022.77	1411.65	448.15	274.51	296.87	316.98	441.48	420.79	525.26	546.71
Helb	5	367.02	302.09	295.34	246.53	245.85	201.98	293.46	224.08	87.84	180.24	147.17	50.17	66.79	78.23	87.47
Helz2	4	867.5	591.33	330.09	1021.34	384.14	678.98	445.25	7	43.92	42.41	101.89	40.13	46.75	50.29	65.61
Herc3	5	153.48	57.85	46.33	17.61	38.41	34.38	30.36	7	0	42.41	11.32	30.1	60.11	61.47	29.16
Herc4	5	880.85	636.32	1059.76	202.51	522.43	696.17	708.35	224.08	219.61	402.89	226.42	170.57	220.41	229.1	153.08
Hes1	5	1367.99	1844.7	1395.64	272.94	361.09	236.35	323.82	147.05	65.88	74.22	79.25	250.84	220.41	318.51	225.97
Hgsnat	4	714.02	662.03	480.66	1100.58	860.47	1022.77	910.74	238.08	175.69	106.02	203.77	210.71	260.49	217.93	182.24
Higd1a	4	66.73	51.42	63.7	167.29	76.83	249.24	86.01	14.01	0	21.2	22.64	80.27	73.47	50.29	21.87
Higd2a	4	1187.81	1433.34	1030.8	2518.12	1759.36	3403.49	1401.53	693.24	658.83	657.35	679.25	1013.4	1255.68	1514.3	1224.62
Hikeshi	5	420.41	514.2	393.79	237.73	599.26	442.62	617.28	175.06	164.71	169.64	147.17	150.5	213.73	229.1	182.24
Hint1	4	3736.94	3085.21	3225.61	4816.13	4010.42	4271.55	4907.87	1323.45	1888.63	1335.91	1618.88	1404.71	1215.6	1396.96	1290.22
Hip1	5	2082.01	2069.66	1893.67	677.96	545.48	601.63	844.96	126.04	120.79	190.84	124.53	0	6.68	0	14.58
Hipk1	4	1474.76	1124.82	990.27	1355.91	1252.3	1147.39	1366.11	455.16	483.14	413.49	350.95	491.65	507.61	402.32	437.36
Hist1h2al	6	66.73	32.14	57.91	52.83	99.88	141.81	101.19	35.01	21.96	21.2	0	60.2	26.72	27.94	51.03
Hk1os	6	13.35	19.28	5.79	52.83	38.41	25.78	10.12	0	0	0	0	10.03	0	0	7.29
Hlcs	5	300.29	334.23	347.46	308.16	230.48	197.68	283.34	21.01	21.96	21.2	11.32	20.07	26.72	11.18	14.58
Hmgb2	4	1027.66	462.78	330.09	1135.8	860.47	1070.04	713.41	231.08	153.73	286.27	203.77	130.44	227.09	262.63	277
Hmgb3	6	20.02	25.71	11.58	26.41	23.05	8.6	45.54	35.01	0	0	0	0	0	0	0
Hmgcr	5	80.08	186.4	110.03	70.44	76.83	94.54	80.96	63.02	10.98	42.41	45.28	40.13	80.15	44.7	36.45
Hmgn5	5	153.48	128.55	249.01	167.29	69.14	38.68	192.27	42.01	21.96	31.81	11.32	40.13	13.36	11.18	0
Hn1	5	4063.92	4126.47	3208.23	2474.1	2381.67	2874.91	2372.98	896.31	1152.94	943.61	1018.88	742.49	587.76	804.65	1042.38
Hnrnpa3	5	353.67	212.11	405.37	61.63	184.39	159	303.58	105.04	109.8	74.22	56.6	100.34	106.87	39.12	29.16
Hnrnpab	5	3269.82	2673.85	1777.85	3046.4	1843.87	1250.52	1968.21	994.34	1010.2	1060.24	916.99	1073.6	1142.13	1050.51	1421.43
Hnrnpf	5	1174.47	880.57	474.86	889.27	683.77	610.22	541.38	63.02	263.53	159.04	169.81	160.54	187.02	117.35	218.68
Hnrnpm	4	1821.76	1491.19	1117.67	2808.68	1482.78	1594.31	1330.69	875.3	988.24	1049.64	939.63	772.59	734.7	659.36	809.12
Hnrnpul2	4	1468.08	1156.95	1088.71	1664.07	1144.74	1018.47	1305.39	644.22	724.71	964.82	407.55	471.58	527.65	648.19	539.42
Hopx	6	774.08	1092.68	810.74	2641.39	5800.52	2135.77	4629.59	49.02	76.86	42.41	124.53	90.3	6.68	0	29.16
Hp	6	2242.16	2063.23	2241.13	12916.4	14643.4	11942.3	13782.5	70.02	87.84	169.64	181.13	30.1	33.4	22.35	87.47
Hpcal1	6	1141.1	1047.69	770.21	1558.42	1767.05	885.25	1487.54	413.14	340.39	371.08	350.95	260.87	374.03	346.45	298.86
Hpse	6	520.5	366.37	480.66	1505.59	1475.1	1203.25	1689.93	21.01	54.9	31.81	11.32	0	20.04	0	7.29
Hsd11b1	5	847.48	726.31	747.04	123.26	145.97	107.43	121.43	112.04	10.98	0	11.32	10.03	6.68	0	7.29
Hsd17b10	6	500.48	539.91	428.54	1162.21	891.21	1198.95	920.86	315.11	263.53	222.65	260.38	331.11	260.49	268.22	284.29
Hspa4l	5	146.81	64.28	34.75	52.83	69.14	85.95	121.43	70.02	10.98	21.2	33.96	10.03	13.36	0	7.29
Hspb11	6	53.38	57.85	57.91	105.65	107.56	107.43	146.73	56.02	76.86	53.01	90.57	10.03	46.75	55.88	29.16
Htatip2	6	226.89	250.67	214.27	387.4	361.09	227.76	425.01	210.07	164.71	148.43	271.7	60.2	80.15	67.05	72.89
Iah1	6	380.37	372.8	231.64	1144.6	991.08	1095.82	799.43	196.07	285.49	254.46	147.17	250.84	233.77	251.45	240.55
Ibtk	6	393.71	379.22	301.13	369.79	453.29	296.52	576.8	77.03	131.76	95.42	101.89	100.34	53.43	39.12	87.47
Icam2	5	720.7	842.01	723.88	501.86	799.01	464.11	627.4	56.02	21.96	53.01	56.6	0	26.72	16.76	7.29
Id1	6	166.83	237.82	86.87	211.31	338.04	128.92	258.04	63.02	65.88	31.81	67.93	10.03	26.72	16.76	43.74
Id3	5	493.81	385.65	185.31	96.85	69.14	81.65	50.6	140.05	32.94	31.81	56.6	10.03	26.72	0	14.58
Idh1	6	573.89	629.9	602.27	360.99	1114.01	911.03	1214.32	161.05	120.79	106.02	101.89	150.5	193.7	128.52	138.5
Ifi203	6	520.5	681.32	787.58	1021.34	3549.46	605.92	3435.51	910.31	1098.04	964.82	905.67	10.03	20.04	5.59	21.87
Ifi204	6	1247.87	1163.38	1644.65	1505.59	3511.04	3248.78	3830.16	903.31	713.73	519.52	928.31	200.67	253.81	385.56	247.84
Ifi205	6	60.06	134.98	121.61	440.23	829.74	764.92	981.57	21.01	43.92	31.81	33.96	0	6.68	5.59	0
Ifi207	6	774.08	758.45	1227.7	836.44	1651.8	2260.4	2175.65	1134.39	1339.61	1272.29	1075.48	80.27	126.9	150.87	109.34
Ifi209	6	367.02	295.67	909.19	255.33	1513.51	1718.93	2342.62	371.13	252.55	498.31	181.13	130.44	180.34	318.51	72.89
Ifi211	6	220.21	218.54	324.3	766	1336.81	932.52	1492.6	217.07	175.69	190.84	192.45	20.07	26.72	61.47	14.58
Ifi213	6	33.37	51.42	92.66	35.22	199.75	94.54	258.04	49.02	109.8	190.84	147.17	0	0	22.35	0
Ifi27l2a	6	9329.01	8445.76	8084.29	32374.6	26797.6	30627.1	24610.2	1673.57	1680.01	2427.95	2886.82	461.55	527.65	989.05	736.23
Ifi27l2b	6	26.69	19.28	34.75	17.61	84.51	34.38	161.91	0	0	0	0	0	0	0	0
Ifi30	6	4317.5	5752.63	3434.08	12132.8	12799.5	18375.4	10878.3	2093.72	1636.08	1675.18	1901.9	2468.27	2985.57	3402.99	3404.15
Ifi47	6	400.39	353.51	515.4	501.86	1559.61	678.98	1477.42	462.16	351.37	530.12	305.66	10.03	53.43	67.05	14.58
Ifih1	6	286.94	334.23	359.04	308.16	568.53	292.22	764.01	210.07	197.65	127.23	90.57	180.6	126.9	150.87	138.5
Ifit1bl1	6	60.06	19.28	0	70.44	307.31	98.84	227.68	0	0	0	0	10.03	20.04	16.76	0
Ifitm1	5	714.02	559.19	631.22	132.07	84.51	201.98	172.03	14.01	10.98	0	0	20.07	6.68	0	14.58
Ifitm2	4	5051.54	4917.05	5495.69	4270.24	3902.86	7288.27	4098.32	399.14	483.14	551.33	645.29	20.07	26.72	55.88	72.89
Ifitm3	4	13800	15374.6	21287.8	19440.6	16702.4	26716.5	24144.7	1183.41	1559.22	2120.48	2207.56	371.24	347.32	664.95	466.52
Ifitm5	5	60.06	25.71	46.33	52.83	23.05	30.08	35.42	14.01	0	0	0	0	0	0	0
Ifitm6	4	2375.63	3329.46	5171.39	2209.96	4018.11	8727.88	6830.54	14.01	21.96	95.42	11.32	0	0	5.59	0
Ifngr1	5	6479.59	5135.59	2495.94	4569.6	2519.96	4073.87	2418.52	1729.59	1625.1	1717.59	1777.37	2759.25	2751.8	2872.15	3039.68
Ift20	6	387.04	398.51	405.37	704.37	653.04	464.11	541.38	266.09	230.59	201.45	226.42	280.94	280.52	318.51	313.44
Ift57	6	146.81	89.99	46.33	184.9	268.9	184.79	202.39	14.01	131.76	31.81	90.57	50.17	46.75	22.35	72.89
Igbp1	6	914.22	816.29	550.15	1699.29	1574.97	1388.04	1264.92	532.18	461.18	572.53	441.51	521.75	547.69	704.07	634.18
Igf2bp3	5	86.75	44.99	17.37	61.63	23.05	25.78	10.12	0	0	0	0	0	6.68	0	14.58
Igsf6	4	1501.45	1047.69	1100.3	1672.88	1290.71	2183.04	1649.45	518.18	516.08	614.94	486.8	280.94	247.13	290.57	225.97
Ikbkb	5	1755.03	1362.63	1360.89	1364.72	1244.61	911.03	1315.51	504.17	549.02	583.13	396.23	411.38	394.07	357.62	364.47
Ikbke	4	180.17	128.55	249.01	695.57	399.51	739.14	500.91	35.01	43.92	10.6	56.6	10.03	26.72	33.53	14.58
Il15ra	5	193.52	179.97	133.19	105.65	115.24	107.43	197.33	35.01	98.82	31.81	90.57	130.44	146.94	122.93	131.21
Il17ra	5	6853.28	6343.96	7082.44	10627.2	5639.18	4151.22	5332.88	1260.43	966.28	1441.93	1222.65	2327.8	2003.74	2061.91	2347.19
Il1b	5	1334.62	2506.73	2484.35	158.48	207.44	348.08	344.06	427.15	395.3	307.47	543.4	190.64	153.62	156.46	204.1
Il1rn	4	146.81	173.54	52.12	132.07	176.71	133.22	146.73	56.02	21.96	53.01	45.28	20.07	26.72	16.76	58.31
Il27ra	5	93.42	83.56	57.91	26.41	7.68	0	15.18	0	0	0	0	10.03	6.68	0	7.29
Il2rg	5	4290.81	3875.79	2466.98	1778.53	2220.33	1091.52	1538.14	371.13	461.18	445.3	328.3	280.94	267.17	268.22	342.6
Il31ra	5	774.08	424.22	480.66	132.07	23.05	21.49	70.83	0	0	0	0	0	0	0	0
Il3ra	6	173.5	89.99	306.92	510.67	330.36	275.03	252.98	84.03	98.82	84.82	101.89	80.27	93.51	33.53	72.89
Impa1	5	413.73	353.51	399.58	334.58	407.19	184.79	323.82	203.07	98.82	233.25	124.53	180.6	166.98	189.99	131.21
Impa2	6	120.12	83.56	138.99	616.32	484.02	434.03	409.83	70.02	65.88	84.82	11.32	40.13	33.4	39.12	72.89
Inf2	6	140.13	122.12	63.7	801.22	484.02	567.25	480.67	7	21.96	53.01	56.6	90.3	6.68	22.35	43.74
Ino80c	5	293.62	295.67	347.46	272.94	345.73	266.43	389.59	168.06	120.79	106.02	181.13	170.57	160.3	229.1	167.66
Inpp5f	5	647.29	552.77	538.57	290.55	583.89	434.03	490.79	343.12	230.59	265.06	271.7	130.44	140.26	111.76	58.31
Inpp5j	5	46.71	51.42	63.7	8.81	69.14	42.97	15.18	42.01	21.96	10.6	0	20.07	0	5.59	0
Ints12	4	313.64	276.38	312.72	405.01	399.51	593.03	485.73	224.08	219.61	106.02	237.74	160.54	120.22	245.87	80.18
Ip6k3	5	520.5	482.06	277.97	272.94	184.39	128.92	80.96	28.01	32.94	10.6	56.6	10.03	13.36	0	21.87
Iqgap1	5	6339.45	7828.72	6949.24	4111.76	5255.04	4838.79	5423.95	770.26	735.69	561.93	611.33	40.13	113.54	44.7	80.18
Iqgap2	6	240.23	160.69	260.6	845.24	837.43	713.36	1092.89	308.11	252.55	392.29	316.98	0	13.36	5.59	7.29
Irak3	5	480.46	424.22	463.28	176.09	238.17	206.27	247.92	70.02	98.82	106.02	135.85	30.1	46.75	39.12	51.03
Irak4	5	293.62	224.96	266.39	96.85	184.39	287.92	217.57	168.06	131.76	106.02	113.21	120.4	93.51	117.35	36.45
Irf2	5	1347.97	1002.69	816.54	1091.77	852.79	971.2	617.28	357.12	340.39	296.87	373.59	431.45	434.14	391.15	393.63
Irf4	5	460.44	539.91	347.46	378.6	453.29	373.87	323.82	133.04	87.84	63.62	22.64	70.24	40.08	61.47	72.89
Irf5	4	4023.88	4004.34	2281.67	4235.02	3833.72	3536.7	3526.58	1337.46	1559.22	1335.91	1483.03	1846.19	1863.48	2235.13	2478.4
Irf7	6	2729.3	1908.97	1916.83	9702.69	5969.54	4765.74	5322.76	1155.4	834.51	1176.87	1143.41	491.65	487.58	614.66	634.18
Irf9	6	1167.79	1600.45	932.36	2526.93	1874.6	1963.88	1538.14	924.32	636.86	848.19	679.25	702.35	554.37	519.67	896.6
Iscu	5	226.89	276.38	411.16	255.33	299.63	163.3	419.95	70.02	120.79	180.24	147.17	110.37	146.94	156.46	240.55
Isg20	6	173.5	205.68	347.46	677.96	560.84	550.06	637.52	140.05	98.82	212.05	113.21	110.37	100.19	111.76	80.18
Isg20l2	4	153.48	218.54	127.4	237.73	199.75	219.16	151.79	112.04	120.79	53.01	45.28	100.34	120.22	100.58	123.92
Isoc1	5	407.06	379.22	503.82	237.73	614.62	249.24	632.46	196.07	153.73	95.42	147.17	210.71	240.45	268.22	225.97
Itch	5	500.48	398.51	237.43	114.46	291.95	468.41	308.64	84.03	120.79	169.64	169.81	60.2	153.62	122.93	153.08
Itga4	5	4310.83	4589.25	6543.87	1294.28	4087.25	3751.57	4831.97	882.3	911.38	784.58	679.25	40.13	13.36	16.76	29.16
Itgal	5	11758	8619.3	5275.63	5740.61	2727.4	4168.41	2362.86	147.05	219.61	190.84	249.06	0	13.36	11.18	36.45
Itgam	5	5044.87	4261.45	3289.31	5124.29	4094.94	3674.22	4568.87	1925.66	1701.97	2099.28	2083.04	4214.12	4869.09	5219.04	5386.87
Itgax	5	2602.51	2217.49	1893.67	35.22	69.14	90.24	20.24	70.02	120.79	127.23	135.85	321.08	146.94	273.8	320.73
Itgb1bp1	4	306.96	392.08	289.55	290.55	422.55	382.46	308.64	182.06	197.65	127.23	113.21	190.64	240.45	257.04	255.13
Itgb2	5	17737.1	15310.4	10198	11164.3	8089.99	6785.48	6294.21	1666.57	1855.69	1834.22	1743.41	3020.12	3873.9	4302.63	4497.56
Itgb7	6	2021.95	2011.81	1239.28	5995.95	3856.77	3502.32	3364.67	7	98.82	74.22	192.45	0	26.72	0	14.58
Itpa	6	500.48	398.51	277.97	501.86	637.67	610.22	602.1	203.07	142.75	137.83	158.49	280.94	340.64	368.8	335.31
Itpr1	4	173.5	237.82	243.22	228.92	322.68	343.79	359.24	14.01	21.96	31.81	22.64	50.17	20.04	44.7	36.45
Itprip	4	653.97	353.51	254.81	898.07	353.41	528.57	379.47	133.04	98.82	116.63	237.74	70.24	60.11	61.47	51.03
Jak2	4	587.23	494.92	532.78	554.69	407.19	558.65	450.31	308.11	186.67	286.27	192.45	250.84	280.52	195.57	255.13
Jarid2	5	593.91	784.16	503.82	422.62	468.65	477	576.8	203.07	131.76	159.04	67.93	100.34	133.58	78.23	65.61
Jchain	6	1594.87	122.12	3642.56	343.38	19368.3	644.6	1097.95	0	0	0	0	0	0	0	0
Kansl2	5	113.44	64.28	63.7	96.85	84.51	47.27	55.66	77.03	21.96	63.62	45.28	10.03	60.11	22.35	21.87
Kars	6	487.14	507.77	324.3	1091.77	683.77	597.33	465.49	182.06	186.67	339.28	260.38	341.14	247.13	251.45	357.18
Kbtbd11	5	513.83	449.93	370.63	176.09	199.75	287.92	156.85	175.06	274.51	180.24	181.13	90.3	0	0	7.29
Kcmf1	5	960.93	559.19	648.6	854.05	576.21	532.87	657.76	371.13	384.32	243.86	294.34	451.51	494.26	447.03	444.65
Kcnab2	4	740.72	642.75	254.81	1487.98	653.04	713.36	551.5	91.03	109.8	148.43	113.21	140.47	33.4	11.18	14.58
Kcne3	6	120.12	44.99	133.19	123.26	215.12	193.38	146.73	0	21.96	0	0	0	0	0	0
Kctd1	5	20.02	70.7	23.16	52.83	76.83	8.6	20.24	35.01	0	21.2	11.32	0	6.68	5.59	7.29
Kctd10	6	720.7	957.7	584.9	2535.73	1144.74	1409.52	1335.75	357.12	197.65	243.86	294.34	230.77	333.96	257.04	371.76
Kctd12b	5	33.37	199.25	306.92	26.41	176.71	90.24	399.71	63.02	10.98	10.6	90.57	0	20.04	27.94	21.87
Kctd17	4	193.52	212.11	167.94	308.16	245.85	197.68	263.1	84.03	65.88	42.41	22.64	100.34	26.72	16.76	36.45
Kctd20	4	213.54	199.25	92.66	378.6	238.17	223.46	232.74	49.02	10.98	63.62	45.28	50.17	33.4	67.05	94.76
Khdc3	4	46.71	6.43	5.79	61.63	7.68	34.38	15.18	0	0	0	0	0	13.36	22.35	21.87
Khk	6	420.41	359.94	509.61	1215.04	1167.79	790.71	1067.59	294.1	406.28	455.9	237.74	862.89	955.12	737.59	1086.12
Kif23	5	173.5	83.56	110.03	123.26	61.46	103.14	151.79	56.02	0	21.2	45.28	10.03	0	5.59	7.29
Kifc3	4	220.21	250.67	98.45	316.97	245.85	236.35	187.21	28.01	76.86	42.41	56.6	100.34	60.11	67.05	109.34
Kin	5	447.1	359.94	283.76	193.7	222.8	275.03	263.1	105.04	98.82	148.43	33.96	60.2	113.54	173.22	94.76
Klc1	4	1141.1	906.28	411.16	1857.78	1137.06	1177.47	728.59	434.15	406.28	381.69	566.04	371.24	420.79	430.26	437.36
Klf10	5	907.54	713.46	1071.34	413.82	1083.28	906.74	1042.29	217.07	197.65	116.63	181.13	150.5	173.66	134.11	102.05
Klf11	4	146.81	115.69	46.33	228.92	115.24	184.79	151.79	84.03	10.98	42.41	45.28	60.2	20.04	5.59	14.58
Klf13	5	9615.95	7822.29	7047.69	8980.71	9618.87	5608.02	9203.52	1407.48	1218.83	1060.24	1324.54	1284.3	1148.81	933.17	1129.86
Klf9	5	627.27	327.8	370.63	387.4	207.44	240.65	258.04	70.02	76.86	21.2	79.25	80.27	86.83	44.7	14.58
Klhl2	5	347	186.4	138.99	70.44	107.56	128.92	121.43	35.01	54.9	42.41	22.64	80.27	33.4	44.7	51.03
Klhl20	5	193.52	179.97	150.57	176.09	161.34	133.22	131.55	77.03	54.9	53.01	90.57	50.17	80.15	134.11	80.18
Klhl5	5	1194.49	809.87	967.1	528.28	606.94	446.92	571.74	308.11	208.63	222.65	237.74	270.91	307.24	251.45	335.31
Klra2	5	967.6	976.98	967.1	563.5	1121.69	1052.85	1057.47	231.08	472.16	169.64	203.77	0	0	5.59	0
Klrk1	5	146.81	186.4	144.78	96.85	92.19	81.65	91.07	35.01	153.73	95.42	79.25	30.1	6.68	0	14.58
Kmo	6	66.73	32.14	63.7	52.83	199.75	81.65	166.97	7	10.98	0	11.32	0	0	0	0
Kmt5a	4	1027.66	1362.63	1082.92	1734.51	1452.05	1353.66	1750.64	308.11	274.51	254.46	316.98	391.31	293.88	279.39	415.5
Knstrn	5	60.06	109.27	92.66	79.24	76.83	47.27	121.43	0	0	31.81	33.96	0	13.36	11.18	29.16
Kras	5	1181.14	1124.82	1274.03	334.58	553.16	571.54	480.67	343.12	252.55	275.66	237.74	270.91	260.49	318.51	182.24
Kti12	5	320.31	308.52	185.31	211.31	484.02	73.06	313.7	98.03	98.82	116.63	124.53	110.37	193.7	195.57	182.24
L1cam	5	1568.18	1722.57	1111.88	140.87	153.66	116.03	232.74	175.06	10.98	21.2	22.64	0	6.68	0	7.29
Lage3	4	367.02	237.82	196.9	264.14	199.75	442.62	278.28	133.04	109.8	53.01	147.17	110.37	180.34	201.16	233.26
Lamtor2	4	1508.12	1510.47	822.33	2201.16	2174.23	2720.21	1644.39	581.2	538.04	742.17	622.65	541.82	707.99	827	648.76
Lamtor3	4	467.12	263.53	237.43	396.21	399.51	305.11	328.88	133.04	131.76	74.22	56.6	120.4	160.3	139.7	153.08
Lamtor5	4	847.48	1041.26	839.7	1065.36	952.67	1370.85	733.65	266.09	362.35	307.47	430.19	331.11	287.2	463.79	320.73
Lancl2	4	93.42	64.28	57.91	105.65	107.56	137.51	106.25	14.01	10.98	53.01	0	20.07	0	5.59	14.58
Larp1b	6	66.73	64.28	34.75	61.63	92.19	94.54	141.67	7	21.96	10.6	0	0	6.68	0	21.87
Lats2	5	553.87	437.07	503.82	316.97	230.48	339.49	374.42	147.05	87.84	116.63	101.89	110.37	193.7	111.76	131.21
Lax1	6	46.71	6.43	28.95	26.41	138.29	34.38	15.18	0	0	0	0	0	0	11.18	0
Lbh	5	1027.66	719.88	590.69	871.66	752.91	726.25	571.74	91.03	131.76	74.22	181.13	160.54	146.94	100.58	225.97
Lbhd1	5	647.29	861.29	914.98	642.74	614.62	825.09	672.93	315.11	263.53	318.07	283.02	351.18	394.07	357.62	386.34
Lbp	6	53.38	12.85	28.95	220.12	145.97	98.84	96.13	42.01	10.98	0	33.96	0	0	11.18	21.87
Lbr	6	353.67	353.51	393.79	132.07	668.4	769.22	930.98	203.07	120.79	190.84	271.7	100.34	140.26	240.28	65.61
Ldha	5	3776.98	2686.7	2426.44	2518.12	1813.14	1005.58	1998.56	553.19	768.63	572.53	849.06	1103.7	1102.06	1223.74	1654.69
Ldlr	4	367.02	411.36	220.06	484.25	192.07	369.57	313.7	21.01	21.96	31.81	33.96	70.24	40.08	50.29	51.03
Ldlrad3	5	707.35	424.22	555.94	184.9	238.17	438.33	344.06	49.02	21.96	31.81	67.93	0	0	0	0
Leng9	5	260.25	321.38	179.52	211.31	145.97	120.32	111.31	63.02	65.88	74.22	90.57	50.17	80.15	61.47	102.05
Lfng	5	760.73	835.58	428.54	783.61	422.55	584.44	328.88	238.08	318.43	159.04	215.1	351.18	307.24	458.2	444.65
Lgals1	6	1461.41	1780.42	2026.86	3178.47	4033.47	4911.85	6354.93	819.28	1065.1	1049.64	1369.82	70.24	60.11	55.88	72.89
Lgals3	6	10610.2	11897.3	8767.63	29539.5	36869.8	24305.7	26472.1	833.28	911.38	816.39	1618.88	130.44	133.58	122.93	218.68
Lilra6	6	166.83	141.4	92.66	1012.53	1083.28	666.09	1320.57	0	10.98	10.6	22.64	0	0	0	0
Lima1	5	440.42	739.16	579.1	237.73	238.17	369.57	298.52	329.11	219.61	180.24	181.13	270.91	113.54	134.11	102.05
Limd1	5	1748.35	1754.71	1737.31	1461.57	1736.31	1508.36	1907.49	553.19	735.69	636.15	656.61	240.81	267.17	257.04	233.26
Limd2	5	8721.75	6684.62	5993.72	4780.91	5193.58	2810.45	5165.91	2401.82	2261.97	2152.29	2105.68	3351.23	3686.88	4090.29	4898.48
Lipa	4	1581.53	1581.17	1754.68	1276.67	1475.1	1749.01	1684.87	882.3	900.4	1017.83	928.31	953.19	728.03	648.19	685.2
Llph	4	760.73	469.21	463.28	766	629.99	760.63	617.28	245.08	296.47	318.07	294.34	260.87	307.24	251.45	247.84
Lmnb1	6	80.08	64.28	40.54	246.53	215.12	180.49	207.45	49.02	109.8	42.41	22.64	20.07	46.75	27.94	29.16
Lmo1	6	46.71	0	40.54	484.25	376.46	236.35	268.16	0	0	10.6	0	0	0	5.59	7.29
Lmo4	5	6519.63	7365.94	8588.11	4340.68	8136.09	3807.44	6865.96	3179.09	2624.32	2459.76	2932.1	3260.93	2491.31	3034.19	1866.09
Lmtk2	5	226.89	134.98	115.82	114.46	99.88	116.03	60.72	77.03	10.98	31.81	11.32	10.03	13.36	16.76	36.45
LOC100038947	5	694	771.3	1025.01	228.92	606.94	1009.87	718.47	42.01	21.96	74.22	33.96	0	0	0	0
Lpcat4	5	146.81	250.67	52.12	70.44	84.51	68.76	25.3	7	10.98	10.6	0	0	0	0	0
Lpl	6	367.02	803.44	613.85	669.15	1636.44	966.9	1816.42	371.13	252.55	106.02	305.66	411.38	367.35	357.62	320.73
Lrrc20	6	126.79	96.41	86.87	202.51	184.39	94.54	161.91	28.01	10.98	31.81	22.64	50.17	6.68	16.76	21.87
Lrrc42	4	86.75	102.84	52.12	140.87	99.88	51.57	65.78	42.01	21.96	106.02	45.28	20.07	13.36	44.7	21.87
Lrrc8c	5	313.64	392.08	179.52	202.51	46.1	163.3	65.78	7	10.98	0	0	0	0	0	7.29
Lrrc8d	5	867.5	809.87	399.58	545.89	407.19	356.68	369.36	287.1	109.8	233.25	226.42	290.98	247.13	201.16	225.97
Lrrfip1	5	2282.2	1863.98	1870.5	669.15	729.87	313.7	936.04	371.13	362.35	95.42	226.42	461.55	293.88	324.09	473.81
Lrrfip2	4	540.52	565.62	555.94	818.83	606.94	575.84	511.03	203.07	241.57	190.84	226.42	200.67	213.73	201.16	291.58
Lrrk2	5	326.98	128.55	179.52	228.92	215.12	180.49	247.92	42.01	32.94	42.41	11.32	10.03	0	0	0
Lsm10	4	413.73	353.51	185.31	422.62	368.77	614.52	409.83	105.04	197.65	201.45	90.57	220.74	287.2	229.1	240.55
Lsm4	4	2048.64	2217.49	2356.95	2949.55	3034.71	3111.27	2524.77	1001.34	1196.87	1123.86	1188.69	812.72	714.67	1206.97	933.04
Lsm7	6	40.04	109.27	110.03	88.05	138.29	124.62	141.67	35.01	10.98	63.62	45.28	0	13.36	33.53	7.29
Lsm8	4	460.44	411.36	399.58	510.67	430.24	442.62	430.07	168.06	241.57	148.43	260.38	230.77	247.13	240.28	255.13
Lsp1	5	21827.7	19192.6	16093.3	19405.4	19014.9	15560.6	14733.7	609.21	757.65	710.36	1109.44	1424.77	1235.64	1329.91	1217.33
Lsr	4	160.15	109.27	57.91	308.16	184.39	219.16	136.61	91.03	10.98	10.6	67.93	20.07	13.36	0	0
Lst1	5	9355.7	10811.1	11066.7	9773.13	6023.32	10558.5	7761.52	847.29	1306.67	869.4	1290.58	862.89	1001.87	1044.93	969.49
Lta4h	5	787.43	610.61	498.03	167.29	276.58	292.22	318.76	140.05	230.59	243.86	113.21	120.4	233.77	212.34	131.21
Ltb	5	2769.34	2750.98	2762.32	334.58	291.95	253.54	202.39	133.04	120.79	116.63	90.57	321.08	280.52	234.69	386.34
Ltb4r1	4	1815.08	1729	1216.12	2465.29	2727.4	2191.64	2322.38	21.01	54.9	63.62	79.25	30.1	26.72	22.35	51.03
Ly6c1	6	33.37	12.85	69.49	766	737.55	1865.04	870.26	154.05	76.86	0	11.32	0	6.68	11.18	7.29
Ly6c2	6	253.58	109.27	538.57	25066.8	24654.1	28108.8	30545.2	168.06	230.59	254.46	135.85	80.27	80.15	11.18	116.63
Ly6d	6	33.37	0	23.16	0	192.07	17.19	35.42	42.01	10.98	10.6	45.28	0	6.68	0	0
Ly6e	5	44469.6	42511.6	35174.8	35597.1	42916.2	35517.4	38696.3	16847.8	20456.5	17388	17864.3	20719.4	23210	26290.8	26482.4
Ly6g	4	53.38	12.85	40.54	237.73	169.02	584.44	177.09	7	0	0	0	0	0	0	0
Ly6i	5	120.12	77.13	237.43	0	23.05	17.19	45.54	7	10.98	0	0	0	0	0	0
Lyn	5	3710.25	3329.46	2507.52	3398.58	2128.14	3171.43	2641.14	1554.53	1152.94	1102.65	1335.86	1775.95	1923.59	2162.49	2004.58
Lypla1	5	553.87	559.19	579.1	501.86	591.58	279.33	470.55	147.05	153.73	106.02	147.17	130.44	153.62	240.28	211.39
Lyz1	4	7453.86	9172.07	6474.38	13744	13268.2	22784.5	11369	217.07	439.22	477.11	271.7	30.1	6.68	16.76	21.87
Lyz2	6	18170.9	21198	21855.4	46911	43146.6	30661.5	37517.4	3739.28	5654.92	5364.82	5966.09	642.15	574.41	704.07	794.54
M6pr	5	3089.65	2853.82	2183.22	2324.42	2035.94	2423.69	2054.22	1288.44	1141.96	848.19	1064.16	1585.31	1442.69	1575.77	1457.88
Magohb	4	126.79	96.41	220.06	272.94	192.07	571.54	192.27	154.05	87.84	74.22	192.45	80.27	86.83	106.17	36.45
Magt1	5	1074.37	1279.08	2084.77	959.7	929.62	631.71	1644.39	721.25	516.08	508.92	475.48	702.35	661.23	748.77	699.78
Malt1	5	633.95	565.62	480.66	237.73	407.19	266.43	465.49	147.05	142.75	222.65	124.53	190.64	140.26	212.34	109.34
Man2a1	4	567.21	449.93	503.82	466.64	545.48	636.01	546.44	252.09	274.51	180.24	249.06	100.34	113.54	117.35	131.21
Map1lc3b	4	2362.28	1896.12	972.89	2659	2466.18	2178.75	1553.31	896.31	779.61	837.59	554.72	762.55	975.15	910.82	1115.28
Map2k1	5	2635.88	2095.37	1650.44	1065.36	1183.15	1091.52	1391.41	280.1	428.24	360.48	294.34	561.88	808.17	793.47	663.34
Map2k3	5	673.98	514.2	277.97	801.22	453.29	365.27	384.53	238.08	120.79	190.84	147.17	170.57	273.84	279.39	277
Map3k15	5	560.54	559.19	405.37	704.37	353.41	300.81	516.09	98.03	65.88	21.2	56.6	60.2	6.68	39.12	58.31
Map3k6	6	6.67	51.42	28.95	272.94	122.93	98.84	111.31	42.01	21.96	42.41	0	10.03	13.36	0	7.29
Map4k1	4	587.23	533.48	735.46	924.48	606.94	537.17	677.99	91.03	175.69	63.62	11.32	60.2	33.4	5.59	51.03
Mapk1	5	653.97	533.48	683.34	405.01	514.75	614.52	652.7	357.12	395.3	265.06	294.34	220.74	300.56	257.04	298.86
Mapk13	5	73.4	44.99	40.54	44.02	15.37	47.27	30.36	84.03	32.94	10.6	0	0	13.36	0	0
Mapkap1	5	774.08	784.16	712.3	695.57	245.85	352.38	359.24	294.1	219.61	180.24	305.66	260.87	380.71	251.45	379.05
Mapkapk2	4	4437.62	3991.49	4482.26	10345.4	5431.74	5105.23	6380.23	1246.43	1416.48	1325.3	1052.84	1836.15	1275.71	1531.07	1501.62
Mapkapk3	4	847.48	707.03	393.79	1452.76	929.62	1121.6	839.9	553.19	581.96	360.48	520.76	290.98	140.26	201.16	269.71
Mapre2	5	860.83	964.13	608.06	933.29	637.67	580.14	718.47	350.12	241.57	286.27	316.98	210.71	320.6	251.45	451.94
2002-03-01	5	687.33	848.43	422.75	660.35	783.65	425.44	516.09	301.1	186.67	159.04	169.81	160.54	180.34	245.87	291.58
Marveld1	5	206.87	141.4	46.33	237.73	53.78	81.65	20.24	77.03	21.96	148.43	33.96	40.13	13.36	11.18	7.29
Mbd2	5	2015.28	1651.87	972.89	2033.87	1475.1	1100.12	1543.2	581.2	658.83	434.7	554.72	381.28	487.58	391.15	502.97
Mbnl3	5	53.38	57.85	57.91	17.61	38.41	55.87	55.66	7	0	0	0	0	0	0	0
Mboat1	5	133.46	134.98	28.95	17.61	84.51	55.87	45.54	0	0	0	0	0	0	0	0
Mbp	5	2102.03	2249.63	2223.76	2174.74	1820.82	1860.74	2180.71	378.13	230.59	413.49	294.34	321.08	193.7	273.8	218.68
Mcemp1	4	827.47	931.99	584.9	2069.09	1521.19	2539.72	1350.93	28.01	0	42.41	33.96	10.03	13.36	5.59	29.16
Mcm5	5	353.67	250.67	301.13	264.14	145.97	81.65	217.57	70.02	153.73	106.02	45.28	140.47	126.9	111.76	174.95
Mcm6	5	373.69	289.24	202.69	422.62	238.17	90.24	278.28	140.05	153.73	84.82	124.53	60.2	60.11	83.82	109.34
Mdh2	5	1441.39	1908.97	1094.51	1435.15	1874.6	1224.74	1558.38	644.22	746.67	752.77	611.33	953.19	848.25	933.17	867.44
Mdm1	5	607.25	604.19	492.24	114.46	145.97	150.41	126.49	28.01	43.92	0	22.64	30.1	13.36	11.18	29.16
Me2	4	754.06	713.46	550.15	774.81	614.62	674.68	824.72	105.04	87.84	31.81	79.25	130.44	100.19	122.93	109.34
Med15	4	527.18	385.65	208.48	695.57	391.82	442.62	308.64	280.1	219.61	148.43	79.25	220.74	207.05	201.16	269.71
Med8	4	900.87	1176.24	886.03	1056.56	1167.79	1100.12	1052.41	441.15	428.24	434.7	373.59	461.55	507.61	452.61	707.07
Mefv	6	273.6	263.53	202.69	845.24	775.96	661.79	1016.99	7	0	10.6	0	0	0	5.59	0
Megf9	5	13.35	134.98	81.07	0	30.73	30.08	55.66	7	0	0	0	10.03	6.68	0	0
Met	6	33.37	12.85	23.16	61.63	268.9	159	399.71	0	10.98	0	0	0	0	0	0
Metrnl	5	4077.27	3708.68	2177.43	1831.36	1920.7	1422.42	1426.82	161.05	230.59	180.24	316.98	50.17	53.43	27.94	21.87
Mettl23	5	400.39	539.91	347.46	255.33	384.14	348.08	364.3	147.05	153.73	169.64	135.85	180.6	227.09	307.33	196.81
Mettl7a1	5	1081.04	752.02	613.85	845.24	568.53	584.44	258.04	119.04	120.79	63.62	101.89	260.87	227.09	217.93	255.13
Mettl7a2	5	173.5	122.12	98.45	114.46	53.78	150.41	60.72	7	0	0	0	0	0	11.18	0
Mettl9	4	960.93	758.45	712.3	889.27	1114.01	1379.44	920.86	196.07	219.61	243.86	147.17	150.5	213.73	301.74	247.84
Mfsd14b	5	1074.37	906.28	828.12	246.53	1106.32	283.62	951.22	266.09	175.69	212.05	215.1	180.6	260.49	273.8	277
Mfsd6	5	487.14	494.92	561.73	431.43	338.04	326.6	379.47	49.02	54.9	10.6	22.64	30.1	6.68	5.59	7.29
Mfsd7b	5	213.54	141.4	231.64	35.22	153.66	159	288.4	112.04	98.82	84.82	79.25	20.07	26.72	39.12	80.18
Mgst1	6	1241.2	1349.78	1621.49	4102.95	5762.1	7112.08	6370.11	336.11	274.51	296.87	260.38	0	6.68	0	14.58
Mia2	4	2075.34	1465.47	1401.43	2914.33	1536.56	2311.96	1786.06	588.2	516.08	477.11	747.18	521.75	507.61	670.54	721.65
Mical1	4	734.04	546.34	752.84	1179.82	622.31	704.76	521.15	315.11	307.45	233.25	237.74	391.31	353.99	346.45	430.08
Mier1	5	1034.33	777.73	810.74	633.93	629.99	885.25	743.77	329.11	263.53	392.29	418.87	190.64	387.39	318.51	328.02
Milr1	6	787.43	552.77	694.92	906.88	921.94	648.9	946.16	588.2	560	572.53	622.65	321.08	300.56	296.15	211.39
Mina	5	367.02	192.83	231.64	176.09	153.66	206.27	182.15	140.05	43.92	84.82	124.53	120.4	93.51	106.17	87.47
Mir682	4	5265.08	4589.25	3214.02	7149.35	4294.69	6776.89	4396.84	938.32	1174.91	1028.44	1449.07	762.55	868.29	849.35	1443.3
Mir692-1	4	60.06	70.7	52.12	61.63	76.83	210.57	60.72	7	21.96	10.6	0	0	6.68	0	21.87
Mir692-2	4	2268.86	3181.62	3590.44	2438.88	3733.84	4989.2	3389.97	287.1	395.3	498.31	384.91	250.84	207.05	251.45	415.5
Mir692-3	4	2268.86	3181.62	3607.81	2438.88	3733.84	5002.09	3389.97	287.1	395.3	498.31	384.91	250.84	207.05	251.45	422.79
Mir703	4	3009.57	2211.07	1499.88	1866.58	2543.01	3583.97	2206.01	686.23	746.67	911.81	984.91	541.82	541.01	748.77	692.49
Mir7067	4	433.75	527.06	370.63	845.24	445.6	1220.44	394.65	112.04	263.53	159.04	203.77	160.54	140.26	178.81	204.1
Mirt1	5	447.1	404.93	428.54	61.63	138.29	51.57	156.85	7	0	0	0	30.1	0	11.18	43.74
Mis12	6	40.04	51.42	52.12	44.02	122.93	12.89	106.25	28.01	10.98	0	0	20.07	40.08	33.53	43.74
Mis18a	5	707.35	507.77	370.63	378.6	368.77	446.92	551.5	224.08	120.79	190.84	113.21	100.34	100.19	128.52	87.47
Mkl1	4	1574.85	1234.08	1245.07	2077.89	944.98	1418.12	1113.12	469.16	603.92	413.49	396.23	471.58	460.86	469.38	641.47
Mknk2	5	3203.09	2301.05	1401.43	2694.22	2197.28	1809.18	1603.91	693.24	560	434.7	498.12	672.25	554.37	609.07	663.34
Mlkl	6	13.35	51.42	11.58	167.29	53.78	90.24	111.31	56.02	21.96	21.2	11.32	10.03	6.68	16.76	14.58
Mlx	6	480.46	623.47	364.83	695.57	745.23	412.54	445.25	273.09	186.67	233.25	181.13	290.98	320.6	329.68	313.44
Mmp19	6	33.37	83.56	46.33	228.92	84.51	128.92	166.97	7	0	42.41	22.64	10.03	0	16.76	7.29
Mndal	6	800.77	655.61	1187.16	783.61	1536.56	1714.64	2180.71	1106.38	1043.14	933.01	928.31	10.03	0	33.53	0
Mob3a	4	1101.06	867.72	642.8	1082.97	1006.45	992.68	1133.36	385.13	581.96	392.29	452.83	541.82	581.08	609.07	743.52
Mob3b	5	193.52	179.97	220.06	123.26	261.21	141.81	232.74	21.01	10.98	53.01	11.32	20.07	13.36	0	7.29
Mocos	6	66.73	173.54	86.87	237.73	276.58	356.68	268.16	21.01	32.94	21.2	45.28	10.03	13.36	11.18	14.58
Mocs1	4	306.96	314.95	162.15	704.37	391.82	425.44	278.28	112.04	76.86	63.62	45.28	90.3	106.87	67.05	65.61
Mon1b	4	160.15	147.83	110.03	360.99	130.61	116.03	121.43	63.02	87.84	53.01	33.96	100.34	100.19	117.35	87.47
Morf4l1	5	627.27	623.47	463.28	290.55	314.99	408.25	465.49	84.03	109.8	127.23	56.6	160.54	66.79	44.7	160.37
Morf4l1-ps1	5	146.81	154.26	86.87	105.65	53.78	90.24	70.83	7	32.94	42.41	11.32	30.1	20.04	16.76	21.87
Mpc2	4	1768.37	1799.71	1835.76	1848.97	2297.16	2299.07	1917.61	511.17	538.04	381.69	769.82	662.22	748.06	799.06	641.47
Mplkip	6	333.65	334.23	330.09	369.79	637.67	257.84	394.65	217.07	175.69	243.86	237.74	190.64	193.7	145.28	145.79
Mpo	6	80.08	32.14	196.9	906.88	668.4	85.95	824.72	0	0	0	0	0	0	0	0
Mpp1	6	1995.26	1401.2	1343.52	1928.21	2373.99	1959.58	2236.37	1155.4	1076.08	1166.27	1109.44	200.67	287.2	307.33	240.55
Mpp6	5	420.41	462.78	422.75	193.7	330.36	214.87	404.77	56.02	175.69	95.42	147.17	110.37	153.62	122.93	72.89
Mppe1	6	40.04	38.56	23.16	44.02	69.14	25.78	45.54	42.01	21.96	31.81	0	10.03	0	16.76	0
Mrpl10	5	487.14	507.77	382.21	466.64	507.07	399.65	445.25	252.09	175.69	275.66	67.93	401.35	260.49	363.21	422.79
Mrpl14	5	1401.35	2391.04	2113.73	1655.27	1690.22	1736.12	1563.43	413.14	603.92	477.11	645.29	431.45	527.65	430.26	510.26
Mrpl18	6	573.89	726.31	822.33	713.17	929.62	704.76	885.44	280.1	252.55	339.28	249.06	260.87	273.84	268.22	364.47
Mrpl20	4	1267.89	1144.1	967.1	1708.1	1482.78	1641.58	1148.54	343.12	373.33	349.88	271.7	351.18	554.37	530.84	553.99
Mrpl21	5	66.73	77.13	52.12	44.02	53.78	68.76	75.89	0	10.98	21.2	22.64	0	6.68	16.76	0
Mrpl23	4	33.37	38.56	52.12	88.05	61.46	98.84	45.54	0	0	0	0	10.03	0	5.59	7.29
Mrpl30	6	960.93	906.28	996.06	1796.14	2105.09	1392.33	2008.68	420.14	483.14	498.31	305.66	481.61	380.71	368.8	349.89
Mrpl32	4	427.08	295.67	347.46	369.79	499.38	575.84	425.01	231.08	230.59	180.24	147.17	210.71	213.73	290.57	204.1
Mrpl33	6	1921.85	2333.19	3086.62	4305.46	3979.69	4065.27	5702.23	469.16	549.02	646.75	633.97	301.01	380.71	447.03	335.31
Mrpl34	4	1027.66	1169.81	920.78	1487.98	1551.93	1693.15	1006.87	511.17	647.84	572.53	464.15	571.92	567.73	502.9	422.79
Mrpl36	6	633.95	707.03	683.34	880.46	1190.83	975.49	961.34	357.12	549.02	487.71	464.15	441.48	360.67	374.39	379.05
Mrpl40	4	600.58	591.33	613.85	563.5	653.04	674.68	571.74	273.09	186.67	243.86	407.55	220.74	347.32	268.22	291.58
Mrpl43	6	1294.58	1504.04	978.68	1664.07	2189.6	1568.53	1867.01	805.28	603.92	720.96	679.25	862.89	874.97	1128.74	954.91
Mrpl54	6	854.16	996.27	770.21	1285.47	1444.37	1336.47	1234.56	679.23	461.18	487.71	384.91	622.09	494.26	609.07	444.65
Mrpl57	6	900.87	1330.5	1395.64	1611.25	2012.9	1731.82	1619.09	609.21	581.96	848.19	633.97	551.85	414.11	558.78	524.84
Mrps14	4	400.39	437.07	712.3	493.06	622.31	730.55	753.89	196.07	340.39	275.66	283.02	210.71	320.6	290.57	284.29
Mrps16	4	533.85	488.49	301.13	1135.8	691.45	1237.63	465.49	287.1	329.41	296.87	260.38	270.91	287.2	273.8	255.13
Mrps18b	5	126.79	141.4	92.66	35.22	38.41	154.7	65.78	28.01	32.94	0	22.64	10.03	0	22.35	29.16
Mrps21	4	367.02	578.48	532.78	739.59	722.18	889.55	865.2	98.03	164.71	74.22	135.85	110.37	73.47	55.88	87.47
Mrps23	6	720.7	539.91	538.57	827.64	822.06	670.38	774.13	329.11	318.43	392.29	249.06	260.87	333.96	581.14	313.44
Mrps33	4	126.79	96.41	179.52	79.24	99.88	292.22	136.61	14.01	10.98	21.2	11.32	50.17	33.4	44.7	43.74
Ms4a4b	6	6.67	89.99	63.7	105.65	376.46	283.62	505.97	7	21.96	53.01	11.32	70.24	13.36	22.35	14.58
Ms4a4c	6	627.27	559.19	1331.94	1408.74	3833.72	4718.47	4892.69	483.17	362.35	424.1	566.04	130.44	53.43	106.17	51.03
Ms4a6b	6	1574.85	996.27	1563.58	915.68	3534.09	1439.61	2787.87	1484.51	1240.79	1357.11	1641.52	782.62	748.06	843.76	656.05
Ms4a6c	6	4717.89	3650.83	5252.47	3970.89	6584.16	3407.78	6258.8	2184.75	2349.81	2088.68	2184.92	381.28	260.49	402.32	291.58
Ms4a8a	6	193.52	199.25	277.97	290.55	637.67	339.49	683.05	14.01	10.98	21.2	45.28	0	0	0	0
Msantd3	6	26.69	0	34.75	70.44	199.75	120.32	156.85	0	0	0	0	0	0	0	0
Msn	5	4090.61	2943.8	2779.7	2271.59	1598.02	3330.43	1477.42	616.21	527.06	434.7	430.19	571.92	895	955.52	743.52
Msr1	6	293.62	334.23	225.85	598.71	1283.03	524.27	809.54	539.18	428.24	424.1	543.4	30.1	20.04	94.99	109.34
Msra	5	500.48	501.35	324.3	581.1	330.36	214.87	242.86	98.03	120.79	106.02	56.6	30.1	80.15	50.29	109.34
Msrb1	4	9529.2	10033.4	10597.6	13796.8	15972.5	21168.7	15573.6	588.2	417.26	561.93	373.59	240.81	187.02	357.62	342.6
Mst1r	4	100.1	32.14	34.75	114.46	30.73	51.57	55.66	14.01	0	0	0	0	0	0	0
Mta3	5	373.69	282.81	214.27	378.6	253.53	236.35	177.09	112.04	120.79	137.83	101.89	20.07	73.47	67.05	65.61
Mtfr1	5	133.46	160.69	254.81	220.12	130.61	98.84	232.74	84.03	76.86	106.02	56.6	30.1	66.79	61.47	58.31
Mthfd1l	5	100.1	160.69	133.19	79.24	84.51	55.87	116.37	14.01	10.98	10.6	22.64	40.13	26.72	39.12	29.16
Mthfd2	5	607.25	764.88	579.1	299.36	307.31	189.08	339	77.03	32.94	63.62	169.81	371.24	240.45	229.1	218.68
Mthfsl	4	640.62	636.32	451.7	739.59	361.09	575.84	333.94	140.05	307.45	169.64	90.57	180.6	140.26	212.34	123.92
Mtl5	6	20.02	19.28	40.54	79.24	53.78	51.57	70.83	14.01	0	63.62	33.96	30.1	0	5.59	7.29
Mtpn	5	2869.44	3136.63	3746.8	1804.95	3503.36	2905	3592.36	721.25	592.94	551.33	554.72	702.35	661.23	765.53	473.81
Mvd	4	233.56	141.4	185.31	246.53	199.75	253.54	268.16	42.01	54.9	63.62	101.89	70.24	113.54	100.58	123.92
Mvp	5	1388.01	1291.93	1285.61	1796.14	1190.83	941.11	1001.81	784.27	647.84	434.7	475.48	551.85	514.29	637.01	714.36
Mx1	6	447.1	347.09	249.01	1461.57	1044.86	674.68	971.45	406.14	296.47	318.07	237.74	100.34	120.22	357.62	262.42
Mxi1	5	847.48	475.64	515.4	413.82	338.04	197.68	258.04	175.06	131.76	63.62	101.89	260.87	307.24	240.28	313.44
Myadm	6	2102.03	1722.57	1343.52	1215.04	2996.29	2204.53	2418.52	336.11	219.61	233.25	339.62	421.41	520.97	407.91	437.36
Mycbp	5	300.29	282.81	202.69	167.29	253.53	257.84	172.03	77.03	10.98	10.6	33.96	40.13	26.72	83.82	58.31
Myd88	6	1514.8	1259.79	1042.39	2121.91	2051.31	1559.93	1619.09	469.16	373.33	498.31	305.66	421.41	581.08	642.6	612.31
Myeov2	4	914.22	1047.69	886.03	1831.36	1267.66	2303.37	956.28	357.12	527.06	614.94	554.72	421.41	420.79	676.13	488.39
Myh9	5	2342.26	2455.31	2252.71	1813.75	1882.29	1817.77	1674.75	1330.45	812.55	880	916.99	1083.63	975.15	910.82	874.73
Myl12a	4	6479.59	5868.33	4123.22	5978.34	5462.47	8212.2	4654.89	1148.39	1174.91	1240.48	1018.88	1244.17	1536.2	1547.83	1246.49
Myl12b	5	8067.79	8008.69	5217.72	4772.11	5401.01	7623.46	4710.54	1197.41	1010.2	1282.89	1290.58	1204.04	1536.2	1542.24	1596.38
Myl6	4	2175.43	2153.22	868.66	2280.4	1429	3648.43	1173.84	56.02	109.8	74.22	56.6	40.13	106.87	67.05	51.03
Myo1c	5	3209.76	2095.37	1656.24	1514.4	668.4	893.84	794.37	903.31	691.77	625.54	792.46	471.58	541.01	642.6	677.91
Myo1f	4	6099.22	6170.42	4285.37	7827.31	5231.99	5277.12	4649.83	1540.53	1559.22	2014.46	1607.56	1675.61	1596.31	2000.44	1756.74
Myo1g	5	11778	10663.3	8860.28	9315.29	4048.84	5878.75	4351.31	420.14	856.47	381.69	758.5	521.75	380.71	508.49	495.68
Myo1h	6	13.35	6.43	0	114.46	69.14	30.08	86.01	0	0	0	0	0	0	0	0
Myof	6	126.79	302.09	173.73	501.86	245.85	266.43	313.7	245.08	252.55	116.63	350.95	0	13.36	0	0
Mzb1	6	80.08	0	86.87	0	215.12	47.27	35.42	0	10.98	10.6	0	0	0	0	0
N4bp1	5	1621.56	1092.68	1030.8	1487.98	837.43	1014.17	1097.95	476.16	494.12	487.71	328.3	501.68	647.88	765.53	933.04
Naa60	4	1341.3	1221.23	747.04	2526.93	1482.78	1701.74	1128.3	567.19	592.94	710.36	622.65	892.99	941.76	916.41	1086.12
Naaa	4	1714.99	1896.12	886.03	3248.91	2204.97	2264.69	2109.88	224.08	175.69	233.25	294.34	391.31	440.82	312.92	495.68
Nab1	5	1514.8	1041.26	1627.28	325.77	384.14	266.43	556.56	259.09	153.73	190.84	169.81	150.5	153.62	217.93	153.08
Nabp1	5	1788.39	1626.16	1615.7	123.26	929.62	287.92	905.68	98.03	131.76	127.23	158.49	100.34	73.47	100.58	80.18
Naca	4	1514.8	1324.07	1291.4	1989.84	1828.51	3128.46	1861.95	203.07	428.24	519.52	305.66	200.67	287.2	251.45	349.89
Nadk	5	10703.7	8792.85	6254.32	11692.5	6338.31	6974.57	6147.48	931.32	823.53	720.96	849.06	541.82	547.69	698.48	823.7
Naga	5	1714.99	1066.97	637.01	607.52	430.24	498.49	354.18	364.12	164.71	318.07	158.49	311.04	280.52	262.63	247.84
Naip2	5	1321.28	931.99	926.57	1082.97	960.35	1087.22	1103.01	385.13	417.26	349.88	532.08	862.89	627.84	810.24	787.26
Nap1l1	5	1007.64	925.56	671.76	510.67	706.82	541.46	703.29	287.1	307.45	275.66	271.7	140.47	180.34	162.05	138.5
Napg	5	714.02	758.45	584.9	396.21	222.8	545.76	460.43	203.07	219.61	222.65	237.74	431.45	267.17	452.61	386.34
Napsa	5	16409.2	14397.6	10672.9	12722.7	15089	9574.45	12598.5	84.03	164.71	137.83	271.7	0	0	0	7.29
Nat8l	4	660.64	604.19	359.04	1215.04	806.69	657.49	672.93	112.04	120.79	95.42	33.96	250.84	173.66	178.81	196.81
Nav1	5	894.2	1034.83	1071.34	889.27	883.52	726.25	925.92	273.09	296.47	349.88	249.06	351.18	353.99	329.68	422.79
Ncf2	4	5231.72	4897.77	4088.47	5951.92	4901.63	4941.93	4766.2	1204.41	1065.1	1494.94	1528.31	1685.65	1676.46	1916.63	1785.9
Ncf4	4	3236.46	3168.77	2704.41	3856.43	3987.38	3944.95	3126.87	1344.46	1306.67	1049.64	1120.76	1073.6	1075.34	1279.61	1691.14
Ncoa1	5	814.12	604.19	700.72	633.93	768.28	545.76	743.77	539.18	395.3	339.28	384.91	321.08	240.45	312.92	262.42
Ndc80	5	73.4	44.99	28.95	26.41	69.14	4.3	91.07	35.01	10.98	53.01	22.64	0	13.36	5.59	7.29
Ndel1	4	740.72	662.03	492.24	862.85	668.4	721.95	571.74	301.1	285.49	254.46	215.1	290.98	333.96	307.33	328.02
Ndrg1	6	60.06	6.43	17.37	924.48	606.94	352.38	561.62	21.01	0	0	0	0	6.68	0	0
Ndufa1	4	1394.68	1041.26	868.66	2069.09	1259.98	3283.16	1300.33	315.11	274.51	318.07	373.59	270.91	253.81	234.69	371.76
Ndufa11	4	1054.35	1201.95	1331.94	1532	1290.71	2204.53	1340.81	637.22	724.71	572.53	996.23	571.92	601.12	765.53	481.1
Ndufa13	6	2909.48	3046.65	2658.08	4340.68	4440.66	4941.93	4695.36	1848.63	1800.79	1484.34	2139.64	1555.21	1576.28	1765.76	2033.74
Ndufa3	4	1127.76	1304.79	1129.25	1496.79	1190.83	1766.2	1664.63	504.17	461.18	625.54	554.72	571.92	607.8	530.84	707.07
Ndufa4	4	413.73	192.83	208.48	493.06	153.66	550.06	80.96	70.02	65.88	159.04	79.25	120.4	126.9	94.99	72.89
Ndufa6	4	2802.71	2641.71	3822.08	5106.68	4025.79	7146.46	3809.92	1582.54	1723.93	1675.18	1698.13	1264.24	1422.66	1335.49	1210.04
Ndufa7	4	1521.47	1754.71	1818.39	2500.51	2212.65	3205.81	2200.95	896.31	1021.18	975.42	1449.07	913.06	1148.81	961.11	991.36
Ndufa8	4	1401.35	1279.08	938.15	1690.49	1175.47	1744.72	1391.41	602.21	472.16	816.39	747.18	1093.67	647.88	687.3	714.36
Ndufb11	4	2035.3	2056.81	1326.15	2526.93	3034.71	3760.16	2231.31	595.2	790.59	816.39	962.27	692.32	714.67	748.77	1013.23
Ndufb2	4	387.04	340.66	550.15	625.13	568.53	932.52	612.22	133.04	395.3	286.27	203.77	170.57	207.05	150.87	153.08
Ndufb3	4	920.89	809.87	1187.16	986.12	921.94	1834.96	1497.66	364.12	494.12	318.07	577.36	371.24	320.6	352.03	393.63
Ndufb5	6	900.87	771.3	868.66	1355.91	1490.46	1693.15	1285.15	539.18	560	349.88	735.85	571.92	601.12	670.54	386.34
Ndufb6	4	607.25	681.32	741.25	1003.73	1044.86	1400.93	976.51	196.07	516.08	508.92	566.04	250.84	273.84	329.68	320.73
Ndufb9	4	1835.1	2185.36	1575.16	2588.56	2481.55	2844.83	2550.07	1092.37	1109.02	1081.45	928.31	1013.4	848.25	1212.56	1115.28
Ndufs4	4	540.52	494.92	625.43	757.2	560.84	1237.63	703.29	224.08	219.61	286.27	169.81	250.84	247.13	262.63	204.1
Ndufs5	4	153.48	257.1	231.64	149.68	368.77	352.38	278.28	21.01	54.9	21.2	22.64	40.13	26.72	22.35	58.31
Ndufs6	4	1247.87	1838.27	1320.36	2042.67	1598.02	2397.91	1811.36	735.25	461.18	689.16	667.93	822.76	868.29	653.78	677.91
Neat1	5	9175.52	7288.81	6462.79	2782.26	4141.03	2290.48	3562	3053.04	2547.46	2438.56	3022.67	1414.74	1816.72	1793.69	1975.43
Nectin1	5	487.14	237.82	214.27	405.01	169.02	133.22	80.96	56.02	10.98	0	11.32	30.1	0	5.59	29.16
Nedd8	4	2168.76	1799.71	1702.56	2315.62	1674.85	3463.65	1932.79	742.25	955.3	731.57	826.42	903.03	1055.3	938.76	1042.38
Nedd9	5	1334.62	1144.1	1036.59	440.23	683.77	816.49	733.65	70.02	98.82	21.2	101.89	0	13.36	16.76	7.29
Net1	6	66.73	32.14	28.95	96.85	46.1	38.68	75.89	42.01	10.98	0	0	0	0	0	7.29
Nfam1	5	5245.06	4267.87	2889.73	5731.81	3034.71	3330.43	3283.72	1176.4	1130.98	1208.68	984.91	1434.81	1542.88	1503.13	1844.22
Nfatc3	5	1394.68	1504.04	1470.92	695.57	422.55	494.19	627.4	378.13	230.59	318.07	316.98	411.38	440.82	363.21	422.79
Nfe2	4	1421.37	1369.06	1071.34	2033.87	1705.58	1654.47	1553.31	14.01	10.98	31.81	22.64	0	0	5.59	7.29
Nfil3	4	240.23	212.11	214.27	537.08	169.02	360.98	268.16	105.04	43.92	31.81	33.96	0	73.47	22.35	43.74
Nfkb1	5	3049.61	2757.41	1615.7	1884.19	1405.95	1366.55	1457.18	693.24	636.86	561.93	566.04	642.15	988.51	1000.22	991.36
Nhej1	4	53.38	57.85	69.49	88.05	99.88	111.73	70.83	49.02	21.96	42.41	56.6	0	13.36	39.12	72.89
Nhp2	6	580.56	784.16	625.43	1012.53	998.77	1001.28	1092.89	322.11	516.08	392.29	532.08	351.18	394.07	441.44	422.79
Nhp2l1	5	560.54	797.01	347.46	431.43	437.92	558.65	485.73	161.05	186.67	159.04	158.49	200.67	240.45	201.16	349.89
Nhsl2	6	360.35	379.22	364.83	572.3	484.02	614.52	774.13	42.01	32.94	42.41	33.96	110.37	73.47	39.12	153.08
Nin	4	360.35	520.63	718.09	660.35	499.38	966.9	627.4	154.05	208.63	159.04	101.89	100.34	93.51	139.7	116.63
Nkiras2	4	1234.53	1291.93	1146.62	1945.82	1436.68	1233.33	1442	420.14	340.39	233.25	362.27	471.58	480.9	447.03	430.08
Nlrc5	4	440.42	398.51	474.86	563.5	437.92	489.9	399.71	280.1	252.55	286.27	181.13	140.47	173.66	212.34	138.5
Nme1	4	1147.78	1407.63	833.91	2165.94	1498.15	1834.96	1330.69	350.12	592.94	349.88	509.44	501.68	407.43	486.14	553.99
Nme2	4	2762.67	3567.27	2565.43	6533.03	6276.85	8916.96	5363.24	994.34	812.55	933.01	1086.8	1053.53	1148.81	1301.96	1173.59
Nmi	6	627.27	449.93	498.03	757.2	799.01	558.65	688.11	273.09	208.63	212.05	215.1	190.64	347.32	368.8	255.13
Noa1	6	120.12	83.56	69.49	255.33	199.75	146.11	116.37	70.02	32.94	42.41	33.96	150.5	73.47	111.76	109.34
Noct	5	266.92	469.21	249.01	35.22	176.71	90.24	177.09	21.01	10.98	0	0	20.07	0	5.59	21.87
Nod1	5	1081.04	1189.09	776	959.7	507.07	618.82	713.41	126.04	241.57	127.23	260.38	160.54	126.9	128.52	167.66
Nod2	5	266.92	96.41	150.57	202.51	130.61	163.3	116.37	63.02	54.9	63.62	33.96	10.03	26.72	33.53	29.16
Nol10	5	86.75	154.26	57.91	105.65	61.46	73.06	111.31	35.01	0	53.01	79.25	50.17	73.47	72.64	87.47
Nol7	5	914.22	1189.09	1129.25	739.59	1467.42	777.82	1113.12	511.17	450.2	371.08	679.25	632.12	594.44	754.36	641.47
Nop10	5	113.44	353.51	260.6	176.09	76.83	223.46	166.97	56.02	109.8	106.02	56.6	20.07	106.87	72.64	29.16
Nop9	6	300.29	437.07	202.69	413.82	514.75	201.98	298.52	175.06	98.82	116.63	124.53	120.4	200.37	223.51	138.5
Nostrin	5	106.77	141.4	104.24	35.22	53.78	51.57	111.31	42.01	32.94	0	22.64	0	0	0	0
Nqo2	6	146.81	96.41	185.31	167.29	184.39	270.73	344.06	42.01	32.94	106.02	33.96	30.1	40.08	33.53	51.03
Nr1h3	5	560.54	340.66	440.12	79.24	53.78	30.08	30.36	28.01	43.92	10.6	22.64	10.03	6.68	27.94	29.16
Nr4a1	5	11317.6	12058	8032.17	3011.18	2942.51	1409.52	2302.15	1764.6	1229.81	1229.88	1358.5	581.95	487.58	402.32	954.91
Nsa2	4	433.75	295.67	335.88	325.77	353.41	446.92	237.8	42.01	65.88	74.22	67.93	20.07	26.72	16.76	14.58
Nsf	4	613.93	809.87	584.9	977.31	660.72	958.3	753.89	252.09	263.53	137.83	226.42	321.08	140.26	212.34	247.84
Nsl1	5	46.71	186.4	156.36	105.65	46.1	34.38	126.49	7	21.96	31.81	11.32	0	6.68	16.76	14.58
Nt5c	4	1281.24	1478.33	961.31	1796.14	2151.19	1920.91	1442	462.16	636.86	508.92	339.62	321.08	307.24	458.2	488.39
Ntan1	5	120.12	134.98	127.4	52.83	161.34	128.92	121.43	112.04	131.76	137.83	79.25	50.17	33.4	27.94	58.31
Nuak2	5	700.68	662.03	665.97	255.33	307.31	206.27	404.77	231.08	208.63	296.87	203.77	220.74	187.02	117.35	196.81
Nubp2	5	834.14	649.18	526.98	766	676.09	562.95	657.76	308.11	351.37	243.86	305.66	361.21	387.39	480.55	379.05
Nudt19	5	253.58	334.23	214.27	290.55	253.53	154.7	217.57	77.03	120.79	53.01	45.28	190.64	126.9	117.35	153.08
Nudt21	6	206.87	96.41	75.28	202.51	222.8	90.24	141.67	21.01	21.96	21.2	33.96	60.2	33.4	16.76	21.87
Nup107	5	293.62	276.38	179.52	132.07	46.1	176.19	80.96	56.02	54.9	84.82	90.57	60.2	53.43	78.23	51.03
Nup210	5	547.2	572.05	376.42	607.52	291.95	391.06	344.06	189.07	142.75	63.62	79.25	40.13	93.51	55.88	58.31
Nupr1	5	4697.87	3933.64	3908.95	2509.32	2181.92	3893.38	2362.86	581.2	669.81	371.08	486.8	913.06	734.7	899.64	809.12
Nutf2-ps1	5	93.42	57.85	52.12	35.22	46.1	47.27	40.48	0	21.96	10.6	11.32	0	20.04	33.53	14.58
Nxn	4	100.1	83.56	46.33	96.85	53.78	141.81	45.54	7	21.96	10.6	22.64	0	20.04	0	14.58
Nxpe4	5	1648.26	1266.22	1667.82	246.53	991.08	511.38	1067.59	28.01	10.98	10.6	33.96	0	0	0	0
Nxpe5	4	26.69	19.28	34.75	61.63	38.41	12.89	20.24	0	0	0	11.32	0	0	0	0
Oas1a	6	33.37	51.42	63.7	132.07	122.93	81.65	141.67	21.01	54.9	95.42	135.85	10.03	0	0	0
Oas1b	4	126.79	128.55	75.28	255.33	153.66	150.41	126.49	56.02	32.94	63.62	90.57	30.1	46.75	78.23	29.16
Oas1g	6	640.62	552.77	579.1	1496.79	1098.64	1194.66	996.75	56.02	109.8	116.63	124.53	20.07	26.72	39.12	29.16
Oas2	6	847.48	623.47	388	3072.81	1221.57	1899.42	1553.31	497.17	362.35	583.13	554.72	210.71	213.73	318.51	189.52
Oas3	6	754.06	392.08	469.07	2218.76	1690.22	1039.95	1183.96	140.05	98.82	137.83	169.81	50.17	80.15	94.99	87.47
Oasl2	6	493.81	353.51	382.21	713.17	1759.36	438.33	1431.88	602.21	516.08	667.95	645.29	311.04	160.3	307.33	204.1
Oaz2	5	980.95	809.87	550.15	933.29	560.84	588.73	430.07	133.04	241.57	222.65	373.59	150.5	153.62	139.7	196.81
Obfc1	6	220.21	244.25	127.4	484.25	414.87	365.27	344.06	147.05	197.65	74.22	45.28	90.3	113.54	72.64	153.08
Ola1	5	427.08	366.37	202.69	211.31	476.33	326.6	369.36	105.04	164.71	95.42	169.81	210.71	146.94	156.46	189.52
Olfm1	4	440.42	649.18	306.92	598.71	537.8	605.92	612.22	49.02	98.82	42.41	124.53	180.6	13.36	5.59	14.58
Olr1	6	33.37	32.14	34.75	17.61	38.41	38.68	86.01	0	0	0	0	0	13.36	0	21.87
Osbpl8	5	320.31	443.5	538.57	184.9	238.17	498.49	303.58	343.12	285.49	233.25	328.3	160.54	86.83	195.57	94.76
Osbpl9	4	1167.79	764.88	891.82	1003.73	998.77	928.22	930.98	455.16	560	371.08	407.55	541.82	547.69	542.02	590.44
Oser1	5	126.79	77.13	57.91	26.41	30.73	68.76	65.78	21.01	32.94	10.6	0	70.24	20.04	33.53	29.16
Ost4	4	1027.66	1034.83	816.54	1479.18	852.79	1950.99	774.13	266.09	274.51	402.89	532.08	371.24	387.39	368.8	408.21
Ostc	4	1061.02	816.29	648.6	1567.22	1060.23	1740.42	1042.29	553.19	472.16	508.92	407.55	682.29	694.63	827	707.07
Ostf1	5	6699.8	6054.72	4001.6	5185.92	5224.31	4048.08	4958.46	1141.39	1383.53	1346.51	1245.29	1364.57	1582.95	1894.28	1968.14
Otof	4	6.67	38.56	0	26.41	53.78	81.65	30.36	0	0	0	0	0	0	0	0
Oxsm	6	106.77	96.41	127.4	79.24	192.07	60.16	192.27	7	54.9	74.22	11.32	80.27	46.75	111.76	94.76
Pabpc1	5	4410.92	4338.58	5321.96	4094.15	4893.95	2956.56	5955.22	1106.38	1141.96	1007.23	1426.43	1163.9	1342.51	1614.88	1239.2
Pabpc1l	6	13.35	0	0	114.46	76.83	159	50.6	0	0	10.6	0	0	0	0	0
Padi2	6	293.62	494.92	457.49	1769.73	737.55	1276.31	1047.35	154.05	98.82	116.63	192.45	371.24	360.67	385.56	408.21
Padi4	6	20.02	38.56	46.33	1179.82	576.21	631.71	581.86	7	0	21.2	11.32	0	0	0	0
Palm	4	253.58	379.22	584.9	413.82	299.63	369.57	465.49	70.02	43.92	42.41	45.28	60.2	33.4	27.94	7.29
Panx1	6	220.21	167.12	121.61	475.45	268.9	176.19	212.51	70.02	54.9	21.2	56.6	100.34	33.4	78.23	102.05
Papss2	6	20.02	44.99	17.37	44.02	53.78	94.54	91.07	14.01	10.98	0	0	0	0	0	0
Parl	5	1381.33	931.99	677.55	713.17	814.38	558.65	677.99	266.09	263.53	307.47	350.95	321.08	287.2	229.1	284.29
Parp14	6	1187.81	1105.53	1001.85	2500.51	1513.51	1568.53	1735.46	637.22	845.49	678.55	826.42	481.61	460.86	553.2	481.1
Parp3	5	440.42	475.64	579.1	422.62	614.62	275.03	500.91	245.08	164.71	243.86	215.1	280.94	273.84	430.26	233.26
Pbdc1	5	373.69	263.53	167.94	308.16	261.21	240.65	227.68	84.03	87.84	127.23	101.89	40.13	80.15	156.46	102.05
Pcbd2	4	533.85	604.19	642.8	669.15	484.02	795.01	490.79	266.09	318.43	307.47	339.62	260.87	213.73	229.1	189.52
Pcbp2	4	3289.84	2069.66	1216.12	4798.52	2919.47	3846.11	1998.56	868.3	801.57	901.21	1030.2	852.86	908.36	1005.81	1093.41
Pcgf5	5	353.67	186.4	167.94	114.46	230.48	223.46	288.4	63.02	65.88	148.43	67.93	60.2	100.19	55.88	167.66
Pcnx	5	767.41	539.91	474.86	510.67	384.14	537.17	384.53	322.11	340.39	318.07	328.3	130.44	100.19	195.57	233.26
Pdap1	6	653.97	803.44	451.7	695.57	860.47	580.14	738.71	350.12	318.43	233.25	283.02	270.91	374.03	514.08	546.71
Pdcd4	5	440.42	250.67	561.73	132.07	330.36	300.81	308.64	231.08	142.75	116.63	79.25	140.47	187.02	150.87	131.21
Pdcd6	5	887.52	880.57	735.46	792.42	952.67	756.33	652.7	378.13	241.57	222.65	373.59	200.67	273.84	273.8	284.29
Pdha1	5	874.18	983.41	938.15	422.62	553.16	442.62	642.58	175.06	131.76	116.63	158.49	150.5	106.87	178.81	102.05
Pdk3	5	253.58	173.54	121.61	105.65	322.68	103.14	207.45	91.03	43.92	74.22	22.64	90.3	86.83	67.05	58.31
Pdlim1	6	774.08	919.14	503.82	2342.03	1544.24	1688.85	1310.45	28.01	0	10.6	11.32	30.1	0	0	0
Pdlim7	5	213.54	128.55	179.52	35.22	69.14	47.27	55.66	98.03	43.92	95.42	56.6	10.03	26.72	11.18	0
Pdxk	4	427.08	559.19	411.16	1030.14	430.24	597.33	591.98	308.11	417.26	371.08	407.55	260.87	253.81	229.1	225.97
Pecam1	5	720.7	437.07	208.48	96.85	84.51	38.68	55.66	21.01	21.96	0	0	70.24	120.22	83.82	145.79
Pepd	6	707.35	713.46	584.9	1206.23	914.25	812.2	829.78	301.1	340.39	371.08	532.08	431.45	487.58	519.67	634.18
Pet100	4	427.08	475.64	544.36	950.9	468.65	1155.98	536.32	126.04	175.69	201.45	192.45	210.71	180.34	150.87	174.95
Pfdn6	4	1174.47	1356.21	1192.95	1461.57	1490.46	1667.36	1183.96	602.21	669.81	636.15	418.87	742.49	561.05	849.35	641.47
Pfkp	5	507.16	578.48	411.16	422.62	338.04	330.89	323.82	84.03	87.84	31.81	45.28	30.1	13.36	16.76	7.29
Pfn1	5	3036.26	2043.95	1065.55	757.2	998.77	1349.36	516.09	483.17	208.63	349.88	350.95	602.02	534.33	441.44	714.36
Pgam1	5	313.64	218.54	104.24	140.87	230.48	90.24	207.45	28.01	0	0	11.32	10.03	0	22.35	21.87
Pgd	6	1568.18	1497.61	1227.7	4446.33	3119.22	2367.83	2701.86	1092.37	966.28	964.82	1030.2	1173.93	1228.96	1246.09	1625.54
Pgghg	5	313.64	411.36	405.37	272.94	176.71	184.79	222.62	14.01	54.9	31.81	67.93	80.27	60.11	67.05	160.37
Pgk1	4	273.6	192.83	179.52	334.58	169.02	292.22	232.74	0	0	0	22.64	10.03	13.36	22.35	0
Pglyrp1	5	2942.84	2770.26	2189.01	299.36	338.04	601.63	242.86	42.01	87.84	21.2	45.28	0	6.68	0	0
Pgm1	4	126.79	134.98	98.45	167.29	107.56	313.7	182.15	49.02	87.84	42.41	56.6	70.24	46.75	61.47	51.03
Phf11a	5	360.35	372.8	451.7	299.36	361.09	421.14	409.83	70.02	109.8	84.82	33.96	170.57	126.9	134.11	131.21
Phf11b	6	1187.81	1381.92	1326.15	1303.08	1705.58	1375.15	1947.97	434.15	274.51	561.93	452.83	321.08	467.54	625.84	459.23
Phf11c	6	73.4	89.99	92.66	52.83	145.97	154.7	151.79	21.01	54.9	42.41	0	0	46.75	22.35	14.58
Phyh	5	1267.89	1388.34	1372.47	660.35	906.57	481.3	1108.06	329.11	219.61	222.65	192.45	260.87	380.71	290.57	335.31
Pi16	6	580.56	797.01	416.95	2051.48	1352.17	1504.07	1320.57	154.05	0	0	33.96	10.03	20.04	0	0
Pid1	5	847.48	1201.95	613.85	537.08	837.43	309.41	829.78	336.11	384.32	201.45	418.87	170.57	200.37	173.22	174.95
Pigf	4	166.83	237.82	133.19	158.48	192.07	352.38	177.09	133.04	54.9	53.01	67.93	80.27	106.87	134.11	145.79
Pilra	5	6185.97	6286.12	5582.56	1188.62	1352.17	1551.34	1558.38	336.11	175.69	392.29	294.34	250.84	333.96	592.31	502.97
Pilrb1	5	2242.16	2243.21	1650.44	572.3	760.6	1018.47	966.4	28.01	21.96	10.6	45.28	10.03	6.68	16.76	7.29
Pilrb2	5	2122.05	2076.09	1650.44	457.84	599.26	850.87	627.4	14.01	54.9	21.2	22.64	30.1	20.04	11.18	7.29
Pim1	5	440.42	1105.53	880.24	158.48	460.97	210.57	632.46	273.09	208.63	201.45	294.34	100.34	46.75	89.4	51.03
Pink1	6	787.43	552.77	486.45	1787.34	1336.81	1087.22	677.99	462.16	461.18	286.27	339.62	471.58	420.79	273.8	269.71
Pira1	6	100.1	83.56	63.7	88.05	138.29	206.27	293.46	0	0	0	0	0	13.36	5.59	0
Pira11	6	26.69	51.42	40.54	8.81	92.19	34.38	141.67	0	0	0	0	0	13.36	0	0
Pira2	6	100.1	77.13	46.33	123.26	122.93	210.57	232.74	0	0	0	0	0	6.68	5.59	0
Pira4	6	26.69	57.85	40.54	35.22	99.88	42.97	166.97	0	0	0	0	0	13.36	0	0
Pira6	5	33.37	122.12	115.82	35.22	38.41	30.08	80.96	14.01	0	10.6	45.28	0	0	0	0
Pira7	6	26.69	57.85	46.33	44.02	99.88	42.97	166.97	0	0	0	0	0	13.36	0	0
Pirb	4	4924.75	4415.71	3370.38	11595.7	6853.06	9032.99	7351.68	455.16	1054.12	604.34	1018.88	682.29	667.91	810.24	830.99
Pitpna	4	3610.15	3599.41	2397.49	3926.86	4263.96	3764.46	3668.25	833.28	1010.2	911.81	1098.12	1063.56	881.65	860.53	1020.52
Pitpnm1	5	2395.65	2133.94	2322.21	3108.03	1590.34	1783.39	1426.82	735.25	867.45	933.01	724.53	832.79	995.19	894.05	1355.83
Pkm	4	5285.1	3978.64	3555.7	7351.86	5093.7	5045.07	5307.58	1645.56	1361.57	2003.86	1981.15	2538.51	1836.76	1765.76	2689.79
Pkp3	5	280.27	314.95	225.85	202.51	322.68	171.89	182.15	112.04	10.98	0	0	0	0	5.59	0
Pla2g7	4	3029.59	1825.42	1233.49	2095.5	2143.5	2995.24	1892.31	847.29	570.98	498.31	690.57	50.17	26.72	50.29	29.16
Plac8	4	5838.97	4332.15	7088.23	22354.9	11424.3	23420.5	15219.5	210.07	65.88	148.43	124.53	10.03	13.36	5.59	21.87
Plagl2	5	940.91	1304.79	781.79	792.42	460.97	507.08	455.37	161.05	120.79	296.87	215.1	220.74	180.34	212.34	277
Platr17	6	100.1	109.27	98.45	105.65	199.75	210.57	172.03	14.01	10.98	21.2	22.64	0	0	5.59	7.29
Plaur	4	2469.05	1356.21	996.06	2253.98	2151.19	1912.31	1578.61	161.05	65.88	180.24	113.21	150.5	160.3	201.16	196.81
Plbd1	4	7914.31	7905.85	6312.23	7527.95	7690.49	6837.05	7290.97	644.22	812.55	519.52	747.18	0	20.04	5.59	0
Plcb1	6	33.37	0	40.54	220.12	153.66	150.41	349.12	7	10.98	0	11.32	40.13	0	0	0
Plcg2	4	2048.64	2069.66	2015.28	2623.78	1905.34	2853.43	2347.68	875.3	746.67	667.95	758.5	1274.27	1162.17	1408.13	1610.96
Plec	6	600.58	854.86	1129.25	1875.39	1513.51	1413.82	1350.93	371.13	164.71	95.42	203.77	150.5	73.47	33.53	43.74
Plekhg3	4	353.67	269.96	191.1	801.22	261.21	249.24	303.58	161.05	131.76	84.82	101.89	30.1	0	0	0
Plekhj1	4	820.79	745.59	422.75	633.93	860.47	795.01	511.03	357.12	494.12	519.52	475.48	180.6	374.03	234.69	240.55
Plekhm1	4	453.77	411.36	225.85	651.54	245.85	287.92	374.42	210.07	208.63	233.25	350.95	120.4	93.51	100.58	218.68
Plekhm3	4	660.64	398.51	515.4	537.08	391.82	605.92	344.06	245.08	120.79	254.46	135.85	351.18	333.96	279.39	349.89
Plekho2	5	2275.53	2693.13	1893.67	2209.96	2074.36	2011.15	1654.51	322.11	362.35	286.27	452.83	311.04	313.92	335.27	466.52
Plin2	5	1628.24	1696.86	1013.43	1065.36	1283.03	889.55	1042.29	203.07	263.53	265.06	249.06	170.57	113.54	100.58	102.05
Plin3	5	427.08	623.47	231.64	352.18	484.02	322.3	470.55	392.13	208.63	392.29	203.77	100.34	93.51	67.05	94.76
Plod3	4	2682.59	2063.23	1302.98	3882.84	2688.98	2595.59	2008.68	1120.38	1065.1	1070.84	679.25	1414.74	2097.25	1592.53	2434.66
Plp2	4	347	417.79	283.76	343.38	591.58	494.19	490.79	14.01	10.98	10.6	22.64	0	0	0	0
Plppr3	6	53.38	6.43	40.54	255.33	169.02	77.35	166.97	0	10.98	10.6	0	10.03	13.36	5.59	14.58
Plxnc1	5	186.85	167.12	162.15	44.02	115.24	167.6	106.25	70.02	131.76	42.41	90.57	0	6.68	0	0
Plxnd1	6	513.83	790.59	550.15	1672.88	1029.5	782.11	1163.72	119.04	197.65	106.02	181.13	10.03	46.75	11.18	7.29
Pnkp	6	647.29	842.01	469.07	1109.38	829.74	666.09	743.77	364.12	329.41	296.87	407.55	521.75	414.11	419.09	473.81
Pnrc2	5	1474.76	1227.66	1135.04	281.75	1306.08	532.87	1558.38	595.2	439.22	371.08	350.95	561.88	641.2	676.13	517.55
Polr1d	4	994.29	867.72	857.07	854.05	868.16	1237.63	991.69	434.15	384.32	402.89	418.87	321.08	440.82	637.01	583.15
Polr2a	5	1261.22	1156.95	619.64	1074.16	453.29	902.44	425.01	525.18	362.35	254.46	226.42	361.21	507.61	447.03	561.28
Polr2j	4	653.97	771.3	590.69	827.64	676.09	825.09	789.31	350.12	340.39	296.87	271.7	301.01	320.6	296.15	400.92
Polr2m	5	907.54	758.45	781.79	854.05	752.91	756.33	779.19	448.15	505.1	339.28	373.59	461.55	353.99	324.09	284.29
Polr3k	5	553.87	366.37	330.09	202.51	614.62	335.19	344.06	98.03	87.84	95.42	67.93	110.37	160.3	145.28	160.37
Pomp	4	3383.27	2410.32	3260.35	4789.71	3142.27	5797.1	3415.27	973.33	1273.73	1282.89	1245.29	1394.67	1389.26	1626.06	1304.8
Pot1b	5	1401.35	1015.55	613.85	308.16	276.58	408.25	430.07	49.02	142.75	95.42	56.6	50.17	53.43	78.23	87.47
Pparg	5	1728.33	1465.47	909.19	132.07	92.19	107.43	60.72	14.01	0	0	45.28	0	0	0	0
Ppdpf	5	613.93	861.29	781.79	360.99	361.09	511.38	435.13	133.04	120.79	63.62	90.57	80.27	113.54	67.05	116.63
Ppib	6	3389.94	3065.93	2200.59	3874.03	4479.08	4984.9	4057.85	1652.56	1559.22	1590.36	1686.81	1976.62	2257.55	2196.02	2886.6
Ppp1ca	6	3570.11	3470.86	3798.92	4833.74	4440.66	3790.25	4670.06	1827.62	1822.75	1897.83	1743.41	2076.96	1816.72	1821.63	2157.66
Ppp1r15b	4	1374.66	1086.25	1152.42	1347.11	1137.06	1783.39	1290.21	546.19	538.04	519.52	532.08	481.61	728.03	637.01	502.97
Ppp1r2	5	480.46	488.49	359.04	290.55	361.09	249.24	359.24	210.07	131.76	95.42	169.81	110.37	280.52	268.22	233.26
Ppp2cb	4	1314.6	1047.69	579.1	1215.04	1206.2	919.63	1183.96	343.12	208.63	307.47	339.62	551.85	474.22	609.07	546.71
Ppp2r3c	5	120.12	122.12	121.61	44.02	161.34	120.32	91.07	126.04	32.94	31.81	79.25	20.07	40.08	44.7	72.89
Ppp2r5a	4	4144	3200.91	1951.58	5494.08	3173	3364.81	3273.6	462.16	614.9	424.1	407.55	351.18	494.26	480.55	451.94
Ppp2r5c	5	2082.01	1671.16	1528.83	1109.38	921.94	863.76	1290.21	371.13	351.37	254.46	373.59	461.55	460.86	402.32	473.81
Ppp4c	4	1000.97	803.44	613.85	1047.75	775.96	889.55	667.88	322.11	252.55	233.25	350.95	190.64	347.32	340.86	240.55
Pqlc1	5	1254.54	976.98	729.67	924.48	714.5	537.17	607.16	364.12	164.71	180.24	169.81	100.34	73.47	83.82	58.31
Pqlc3	5	874.18	642.75	428.54	466.64	1152.42	313.7	865.2	28.01	65.88	42.41	67.93	40.13	26.72	16.76	14.58
Pram1	6	273.6	276.38	364.83	378.6	399.51	283.62	516.09	28.01	10.98	42.41	11.32	10.03	20.04	55.88	21.87
Prcp	4	1654.93	1298.36	370.63	1681.68	1106.32	1302.09	748.83	539.18	263.53	392.29	260.38	521.75	520.97	625.84	524.84
Prdx1	4	340.33	527.06	1175.58	61.63	722.18	2690.13	844.96	609.21	713.73	805.78	781.14	301.01	287.2	413.5	298.86
Prdx2	4	1835.1	1754.71	1204.54	2535.73	2373.99	3184.32	1755.7	693.24	768.63	466.51	600.01	612.05	694.63	776.71	677.91
Prdx5	6	4404.25	4235.74	4922.38	11560.5	12945.5	10472.6	14197.4	1456.5	1800.79	1876.63	1607.56	862.89	1128.77	949.93	1596.38
Prdx6	6	760.73	674.89	584.9	1056.56	1713.27	1473.98	1725.34	413.14	329.41	328.67	362.27	260.87	260.49	307.33	328.02
Prelid1	6	2148.74	2346.04	1777.85	3160.86	2750.44	2415.1	2706.92	952.33	977.26	1113.25	928.31	1013.4	1068.66	1262.85	1246.49
Prep	4	226.89	276.38	167.94	572.3	338.04	373.87	197.33	98.03	54.9	106.02	45.28	110.37	126.9	94.99	87.47
Prg4	5	46.71	109.27	98.45	17.61	0	42.97	15.18	0	0	0	11.32	0	0	0	0
Prkab2	5	507.16	392.08	550.15	202.51	291.95	180.49	475.61	140.05	54.9	95.42	33.96	30.1	133.58	94.99	43.74
Prkag2	5	286.94	212.11	173.73	176.09	176.71	197.68	161.91	133.04	65.88	31.81	45.28	30.1	40.08	27.94	21.87
Prkar2b	6	6.67	6.43	46.33	70.44	145.97	51.57	131.55	14.01	0	0	0	10.03	0	5.59	0
Prkcd	4	8101.15	7185.97	5362.5	8945.5	6975.99	6179.56	7194.83	3781.29	3294.13	3498.8	3113.23	2919.78	3800.43	3782.96	4359.06
Prkch	5	734.04	578.48	781.79	413.82	368.77	545.76	409.83	140.05	208.63	148.43	124.53	80.27	153.62	173.22	145.79
Prkx	6	647.29	732.74	1025.01	537.08	968.03	489.9	1482.48	175.06	186.67	106.02	181.13	321.08	260.49	184.4	211.39
Prmt3	6	120.12	122.12	150.57	475.45	245.85	266.43	247.92	91.03	120.79	74.22	147.17	50.17	106.87	150.87	65.61
Prr13	5	9369.04	8612.88	6590.2	4921.78	7705.85	5204.07	5540.33	1442.49	1174.91	1187.47	1211.33	1053.53	1275.71	1329.91	1312.09
Prr5l	5	700.68	771.3	694.92	413.82	530.11	266.43	586.92	154.05	153.73	137.83	113.21	120.4	146.94	201.16	131.21
Prtn3	6	326.98	96.41	272.18	1391.13	537.8	485.6	1619.09	7	0	21.2	22.64	0	0	0	0
Psap	6	6693.13	7102.41	7308.29	18586.6	9580.46	10670.3	12922.4	3284.12	4480.02	4749.88	4211.36	2438.17	2471.28	2324.54	4417.38
Psip1	5	106.77	89.99	115.82	26.41	61.46	64.46	80.96	28.01	43.92	10.6	33.96	0	13.36	16.76	29.16
Psma2	4	1054.35	854.86	1337.73	1179.82	929.62	1435.31	951.22	567.19	494.12	466.51	532.08	461.55	567.73	637.01	415.5
Psma4	6	133.46	186.4	434.33	105.65	353.41	206.27	460.43	105.04	76.86	74.22	113.21	90.3	86.83	94.99	65.61
Psma7	6	3543.42	3226.61	2744.95	5115.49	6169.29	4671.2	6471.3	840.29	757.65	901.21	871.71	872.92	788.14	771.12	984.07
Psmb1	6	3076.3	3258.75	2594.38	4798.52	4655.78	3992.22	4078.08	1477.51	1449.42	1908.44	1516.99	1625.45	1756.61	2151.32	1720.3
Psmb2	4	627.27	552.77	364.83	695.57	499.38	1014.17	521.15	224.08	296.47	392.29	373.59	170.57	333.96	257.04	247.84
Psmb3	4	533.85	520.63	509.61	466.64	530.11	691.87	672.93	196.07	197.65	169.64	226.42	160.54	193.7	167.63	204.1
Psmb4	6	2549.13	2268.92	1534.62	2553.34	4141.03	2088.5	2838.47	994.34	933.34	1113.25	871.71	943.16	1188.89	1145.51	1180.88
Psmb5	4	560.54	764.88	660.18	660.35	975.72	726.25	743.77	189.07	153.73	63.62	226.42	130.44	100.19	145.28	298.86
Psmb8	4	6719.82	5829.76	6706.02	7492.73	7337.08	5960.4	6911.49	3760.29	3887.07	3551.81	3554.75	2398.04	2851.99	3140.36	2988.65
Psmb9	6	1841.78	1960.39	2264.29	2069.09	2581.42	1787.69	2509.59	1211.41	1833.73	1367.71	1279.26	792.66	1008.55	1039.34	903.89
Psmc2	5	1341.3	1272.65	949.73	1144.6	1206.2	1091.52	1280.09	665.23	625.89	508.92	430.19	933.13	1061.98	1106.39	1078.83
Psmd13	6	994.29	893.42	700.72	1285.47	1236.93	915.33	996.75	469.16	461.18	349.88	566.04	692.32	687.95	726.42	882.02
Psmd2	4	593.91	610.61	277.97	889.27	384.14	640.3	425.01	210.07	252.55	148.43	147.17	230.77	260.49	206.75	277
Psmd8	4	1868.47	1876.84	1291.4	2808.68	2435.45	2251.8	2130.12	721.25	746.67	911.81	792.46	732.45	915.04	1011.4	1122.57
Psme1	4	4717.89	4120.04	4117.43	6092.8	5908.08	6342.86	5004	2611.89	3041.58	3000.49	2852.85	2277.63	2591.5	2726.86	2573.16
Psme2	4	193.52	269.96	301.13	184.9	291.95	386.76	177.09	14.01	21.96	53.01	33.96	40.13	13.36	39.12	21.87
Psme2b	5	3056.28	3599.41	4105.84	2887.92	3933.6	3029.62	4665	1449.5	1658.05	1367.71	1732.09	1244.17	1302.43	1592.53	1421.43
Psmg4	6	627.27	533.48	463.28	1294.28	1390.59	1211.85	910.74	217.07	373.33	233.25	464.15	200.67	146.94	268.22	291.58
Pstpip1	6	1187.81	880.57	1320.36	2236.37	1997.53	1873.64	2104.82	364.12	724.71	477.11	724.53	210.71	240.45	368.8	335.31
Ptger2	5	126.79	192.83	86.87	61.63	192.07	64.46	111.31	0	0	0	11.32	0	0	0	0
Ptgir	6	460.44	430.64	277.97	792.42	614.62	472.71	627.4	0	0	21.2	0	0	0	0	7.29
Ptgr1	6	73.4	96.41	23.16	237.73	176.71	141.81	263.1	35.01	21.96	53.01	11.32	80.27	26.72	83.82	80.18
Ptk2b	5	3056.28	2423.18	1870.5	1452.76	960.35	1095.82	910.74	462.16	439.22	434.7	283.02	622.09	667.91	547.61	634.18
[truncated: 3,122 more rows]

## Sheet: Fig 3D non treated Significant
Annotation/Divergence	Kmeans 4	CD45.1 nt1	CD45.1 nt2	CD45.1 nt3	CD45.1 nt4	CD45.2 nt1	CD45.2 nt2	CD45.2 nt3	CD45.2 nt4	max	CD45.1 nt1	CD45.1 nt2	CD45.1 nt3	CD45.1 nt4	CD45.2 nt1	CD45.2 nt2	CD45.2 nt3	CD45.2 nt4	D	average 45.1 nt	average 45.2 nt	FC 45.1-45.2 nt	p value 45.1-45.2 nt	comparison1	filter
Ahr	1	406.139	285.491	180.241	283.021	0	0	0	0	486.761	8.78182	8.31963	7.74309	8.30843	5.08746	5.08746	5.08746	5.08746	3.74458	8.28824	5.08746	3.20078	5.40646e-06	1	1
Arntl	1	182.062	175.687	116.627	181.134	80.269	60.112	78.23	36.447	182.062	7.7553	7.71209	7.23484	7.74909	6.83629	6.55631	6.81031	6.13847	2.01173	7.61283	6.58534	1.02749	0.00244003	1	1
Esr1	1	154.053	76.863	148.434	101.888	30.101	6.679	27.939	21.868	154.053	7.555	6.79263	7.51123	7.08627	6.00227	5.34621	5.95278	5.80395	2.11524	7.23628	5.7763	1.45998	0.000808414	1	1
Nr4a1	1	1764.6	1229.81	1229.88	1358.5	581.95	487.576	402.324	954.911	2410.62	10.8127	10.3036	10.3036	10.4435	9.26667	9.02673	8.76926	9.9497	3.65726	10.4658	9.25309	1.21274	0.00496421	1	1
Pbx3	1	91.031	131.765	95.422	271.7	20.067	66.791	22.351	51.026	271.7	6.96614	7.373	7.01594	8.25597	5.75668	6.65522	5.81637	6.40983	1.88213	7.40276	6.15953	1.24324	0.0155127	1	1
Rara	1	203.069	153.726	127.229	181.134	10.034	6.679	5.588	7.289	1035.33	7.88916	7.55248	7.33297	7.74909	5.46055	5.34621	5.30699	5.36769	4.33253	7.63093	5.37036	2.26057	1.86352e-06	1	1
Rarg	1	126.043	252.55	74.217	113.208	40.134	33.396	22.351	36.447	256.348	7.32232	8.16264	6.75778	7.20171	6.21206	6.07459	5.81637	6.13847	3.07518	7.36111	6.06037	1.30074	0.00535967	1	1
Runx2	1	49.017	43.922	74.217	113.208	0	0	27.939	0	113.208	6.37533	6.28396	6.75778	7.20171	5.08746	5.08746	5.95278	5.08746	1.67032	6.6547	5.30379	1.35091	0.0041538	1	1
Runx3	1	378.129	285.491	307.47	226.417	0	6.679	11.176	21.868	899.549	8.68695	8.31963	8.41562	8.02468	5.08746	5.34621	5.49748	5.80395	4.42156	8.36172	5.43378	2.92794	6.8852e-06	1	1
Spic	1	168.057	164.706	190.844	79.246	0	0	5.588	0	215.001	7.65862	7.63449	7.81278	6.82332	5.08746	5.08746	5.30699	5.08746	2.72532	7.4823	5.14234	2.33996	5.22785e-05	1	1
Bhlhe41	4	294.101	131.765	180.241	203.775	662.219	507.614	597.898	481.1	662.219	8.358	7.373	7.74309	7.89345	9.4434	9.08112	9.30355	9.00871	2.72259	7.84188	9.20919	1.36731	0.000947646	1	1
Egr2	4	140.048	164.706	106.024	113.208	401.345	587.763	368.797	656.046	656.046	7.44334	7.63449	7.12953	7.20171	8.76602	9.28022	8.65391	9.43055	2.63414	7.35227	9.03267	1.6804	0.000280053	1	1
Erf	4	595.204	472.159	614.94	430.192	872.925	1182.21	1072.86	1501.62	1501.62	9.29738	8.98345	9.34194	8.85858	9.82484	10.2482	10.1123	10.5846	1.59586	9.12034	10.1925	1.07213	0.00160294	1	1
Etv4	4	7.002	0	0	11.321	130.437	86.829	156.459	123.92	194.157	5.35762	5.08746	5.08746	5.50211	7.36139	6.91682	7.57334	7.30305	2.48587	5.25866	7.28865	2.02999	2.18993e-05	1	1
Glis3	4	0	0	0	0	50.168	100.187	55.878	7.289	100.187	5.08746	5.08746	5.08746	5.08746	6.3952	7.0681	6.4899	5.36769	1.40243	5.08746	6.33022	1.24276	0.0126058	1	1
Hes1	4	147.05	65.883	74.217	79.246	250.841	220.411	318.507	225.971	318.507	7.50024	6.64217	6.75778	6.82332	8.15401	7.99102	8.46151	8.02221	1.66668	6.93088	8.15719	1.22631	0.00145662	1	1
Klf12	4	0	43.922	0	11.321	130.437	153.62	162.047	138.499	162.047	5.08746	6.28396	5.08746	5.50211	7.36139	7.55167	7.61506	7.43044	2.46421	5.49025	7.48964	1.99939	0.00044145	1	1
Lbx2	4	84.029	32.941	95.422	45.283	160.538	146.941	206.75	153.077	206.75	6.883	6.06482	7.01594	6.30894	7.60391	7.49938	7.91139	7.54749	1.94458	6.56817	7.64054	1.07237	0.00473223	1	1
Maff	4	35.012	32.941	10.602	11.321	120.403	126.903	100.581	65.605	194.157	6.10878	6.06482	5.47904	5.50211	7.27056	7.33005	7.07233	6.63815	2.31165	5.78868	7.07777	1.28909	0.00146596	1	1
Mlxipl	4	315.108	285.491	392.289	373.588	2929.82	2978.89	3162.71	4111.22	4111.22	8.44753	8.31963	8.73569	8.67097	11.5332	11.5569	11.6424	12.0172	3.98729	8.54345	11.6874	3.14399	7.19653e-07	1	1
Mxi1	4	175.06	131.765	63.615	101.888	260.874	307.24	240.277	313.444	313.444	7.70777	7.373	6.60903	7.08627	8.20395	8.41464	8.09949	8.44064	1.32837	7.19402	8.28968	1.09566	0.0043897	1	1
Rxrg	4	0	0	0	0	321.076	474.218	452.615	539.416	539.416	5.08746	5.08746	5.08746	5.08746	8.47198	8.9893	8.92664	9.16344	3.90184	5.08746	8.88784	3.80038	2.24353e-07	1	1
Smad3	4	280.096	351.374	318.073	226.417	682.286	681.271	631.425	954.911	954.911	8.29506	8.59012	8.45973	8.02468	9.48439	9.48235	9.37813	9.9497	2.07979	8.3424	9.57364	1.23124	0.000432833	1	1
Zbtb18	4	385.132	296.472	201.446	215.096	632.118	534.33	530.844	597.731	632.118	8.71126	8.36838	7.87925	7.96056	9.37963	9.15059	9.14171	9.30317	1.5863	8.22986	9.24377	1.01391	0.00237903	1	1

## Sheet: Fig 3H alll shared genes
Gene.Name	Sall1 KO vs WT MG.p.value	Sall1 KO vs WT MG.log2foldchange	SAll1_comparison	CD45.1.nt1	CD45.1.nt2	CD45.1.nt3	CD45.1.nt4	CD45.2.nt1	CD45.2.nt2	CD45.2.nt3	CD45.2.nt4	CD45.1.nt1.1	CD45.1.nt2.1	CD45.1.nt3.1	CD45.1.nt4.1	CD45.2.nt1.1	CD45.2.nt2.1	CD45.2.nt3.1	CD45.2.nt4.1	average.45.1.nt	average.45.2.nt	FC.45.1.45.2.nt	p.value.45.1.45.2.nt	NT_comparison
Gnai3	0.9995	-0.2	0	287.098	186.667	286.265	271.7	240.807	227.09	262.628	233.261	8.32687	7.78573	8.32312	8.25597	8.10227	8.0284	8.21251	8.06211	8.17292	8.10132	0.0715993	0.617717	0
Pbsn	NA	0	0	0	0	0	0	0	0	0	0	5.08746	5.08746	5.08746	5.08746	5.08746	5.08746	5.08746	5.08746	5.08746	5.08746	0	NA	NA
Cdc45	0.9995	0.1	0	0	10.98	21.205	11.321	20.067	0	0	7.289	5.08746	5.49121	5.78673	5.50211	5.75668	5.08746	5.08746	5.36769	5.46688	5.32482	0.142055	0.531315	0
H19	NA	0	0	21.007	0	0	0	0	6.679	0	0	5.78154	5.08746	5.08746	5.08746	5.08746	5.34621	5.08746	5.08746	5.26098	5.15215	0.108833	0.578168	0
Scml2	NA	0	0	0	0	0	0	0	0	0	0	5.08746	5.08746	5.08746	5.08746	5.08746	5.08746	5.08746	5.08746	5.08746	5.08746	0	NA	NA
Apoh	NA	-0.1	0	0	0	0	0	0	0	0	0	5.08746	5.08746	5.08746	5.08746	5.08746	5.08746	5.08746	5.08746	5.08746	5.08746	0	NA	NA
Narf	0.98152	-0.3	0	133.045	87.843	116.627	158.492	150.504	153.62	128.52	138.499	7.38409	6.92888	7.23484	7.58865	7.52751	7.55167	7.34447	7.43044	7.28412	7.46352	0.179408	0.267397	0
Cav2	0.9995	0.2	0	91.031	43.922	74.217	124.529	80.269	80.15	55.878	109.341	6.96614	6.28396	6.75778	7.3086	6.83629	6.83479	6.4899	7.16331	6.82912	6.83107	0.00194845	0.994142	0
Klf6	0.9995	0	0	13024.5	12748.3	10560	10483.1	6220.85	7280.25	5241.39	6298.04	13.6727	13.6419	13.371	13.3605	12.6108	12.8365	12.3651	12.6285	13.5115	12.6102	0.901299	0.000413392	0
Scmh1	0.9995	-0.2	0	329.113	296.472	360.482	215.096	270.908	207.053	284.98	255.129	8.50427	8.36838	8.62382	7.96056	8.25223	7.91321	8.31732	8.17557	8.36426	8.16458	0.199676	0.283087	0
Cox5a	0.9995	0.1	0	637.218	724.708	614.94	792.459	461.547	507.614	894.054	415.496	9.39064	9.5674	9.34194	9.6908	8.95288	9.08112	9.85806	8.81216	9.49769	9.17606	0.321638	0.241215	0
Tbx2	NA	0.1	0	42.014	43.922	10.602	11.321	0	6.679	0	0	6.24819	6.28396	5.47904	5.50211	5.08746	5.34621	5.08746	5.08746	5.87832	5.15215	0.726174	0.0207402	0
Tbx4	NA	-0.1	0	0	0	0	0	0	0	0	0	5.08746	5.08746	5.08746	5.08746	5.08746	5.08746	5.08746	5.08746	5.08746	5.08746	0	NA	NA
Zfy2	NA	0	0	0	0	0	0	0	0	0	0	5.08746	5.08746	5.08746	5.08746	5.08746	5.08746	5.08746	5.08746	5.08746	5.08746	0	NA	NA
Ngfr	NA	-0.1	0	7.002	0	10.602	0	0	13.358	0	0	5.35762	5.08746	5.47904	5.08746	5.08746	5.56554	5.08746	5.08746	5.2529	5.20698	0.0459149	0.777028	0
Wnt3	NA	0	0	0	0	0	0	0	0	0	0	5.08746	5.08746	5.08746	5.08746	5.08746	5.08746	5.08746	5.08746	5.08746	5.08746	0	NA	NA
Wnt9a	NA	0	0	0	0	0	0	0	0	0	0	5.08746	5.08746	5.08746	5.08746	5.08746	5.08746	5.08746	5.08746	5.08746	5.08746	0	NA	NA
Fer	0.9995	-0.1	0	140.048	32.941	95.422	45.283	20.067	53.433	61.466	94.762	7.44334	6.06482	7.01594	6.30894	5.75668	6.45011	6.57692	7.00856	6.70826	6.44807	0.260194	0.5491	0
Xpo6	0.9995	-0.1	0	259.089	208.628	328.675	362.267	250.841	240.449	340.858	400.917	8.1952	7.9226	8.50253	8.63033	8.15401	8.10039	8.5502	8.7646	8.31266	8.3923	0.079636	0.735685	0
Tfe3	0.999666	0	0	945.323	1076.08	986.025	611.326	1284.3	1102.06	1084.04	1494.33	9.93564	10.1165	9.99439	9.33388	10.3645	10.1498	10.1268	10.5777	9.84509	10.3047	0.459604	0.0651432	0
Axin2	0.9995	-0.1	0	14.005	0	0	11.321	10.034	6.679	0	0	5.58511	5.08746	5.08746	5.50211	5.46055	5.34621	5.08746	5.08746	5.31554	5.24542	0.0701156	0.68165	0
Brat1	0.9995	-0.1	0	154.053	87.843	190.844	67.925	190.639	207.053	217.926	116.63	7.555	6.92888	7.81278	6.67136	7.81146	7.91321	7.97686	7.23487	7.242	7.7341	0.492093	0.169717	0
Gna12	0.9995	-0.1	0	49.017	0	21.205	45.283	70.235	20.037	27.939	21.868	6.37533	5.08746	5.78673	6.30894	6.7037	5.75588	5.95278	5.80395	5.88962	6.05407	0.164458	0.672899	0
Slc22a18	NA	-0.1	0	14.005	0	42.41	22.642	0	13.358	0	7.289	5.58511	5.08746	6.25569	5.8238	5.08746	5.56554	5.08746	5.36769	5.68802	5.27704	0.410979	0.178897	0
Itgb2l	NA	0.1	0	0	0	0	11.321	0	0	0	0	5.08746	5.08746	5.08746	5.50211	5.08746	5.08746	5.08746	5.08746	5.19112	5.08746	0.103661	0.355918	0
Igsf5	NA	0	0	0	0	0	0	0	0	0	0	5.08746	5.08746	5.08746	5.08746	5.08746	5.08746	5.08746	5.08746	5.08746	5.08746	0	NA	NA
Pih1d2	NA	0	0	7.002	0	0	0	0	13.358	5.588	0	5.35762	5.08746	5.08746	5.08746	5.08746	5.56554	5.30699	5.08746	5.155	5.26186	0.106861	0.449862	0
Dlat	0.9995	-0.1	0	175.06	208.628	243.856	249.059	200.672	166.978	290.567	138.499	7.70777	7.9226	8.11819	8.14496	7.8745	7.65089	8.34237	7.43044	7.97338	7.82455	0.148829	0.523536	0
Sdhd	0.9995	0.3	0	595.204	428.237	572.531	441.513	501.681	574.405	664.952	597.731	9.29738	8.85249	9.24444	8.89334	9.06523	9.24889	9.44905	9.30317	9.07191	9.26658	0.194671	0.214546	0
Fgf23	NA	0	0	0	0	0	0	0	0	0	0	5.08746	5.08746	5.08746	5.08746	5.08746	5.08746	5.08746	5.08746	5.08746	5.08746	0	NA	NA
Fgf6	NA	0	0	0	0	0	0	0	0	0	0	5.08746	5.08746	5.08746	5.08746	5.08746	5.08746	5.08746	5.08746	5.08746	5.08746	0	NA	NA
Ccnd2	0.9995	0.3	0	658.225	757.65	752.772	656.609	632.118	427.464	687.304	561.284	9.4351	9.62872	9.6198	9.43173	9.37963	8.85007	9.49446	9.21743	9.52884	9.2354	0.293434	0.0997768	0
Gpr107	0.9995	0.1	0	805.275	669.806	614.94	633.968	742.488	728.025	776.709	1035.1	9.713	9.45903	9.34194	9.38364	9.60082	9.57369	9.66304	10.0622	9.4744	9.72493	0.25053	0.126073	0
Nalcn	NA	0	0	0	0	0	0	10.034	0	0	0	5.08746	5.08746	5.08746	5.08746	5.46055	5.08746	5.08746	5.08746	5.08746	5.18073	0.0932708	0.355918	0
Btbd17	0.9995	-0.3	0	14.005	10.98	31.807	0	40.134	33.396	11.176	36.447	5.58511	5.49121	6.04017	5.08746	6.21206	6.07459	5.49748	6.13847	5.55099	5.98065	0.429662	0.142835	0
Slfn4	NA	0.6	0	7.002	0	31.807	0	0	0	11.176	0	5.35762	5.08746	6.04017	5.08746	5.08746	5.08746	5.49748	5.08746	5.39318	5.18997	0.203211	0.442358	0
Th	NA	0	0	0	0	0	0	10.034	6.679	0	0	5.08746	5.08746	5.08746	5.08746	5.46055	5.34621	5.08746	5.08746	5.08746	5.24542	0.157958	0.144361	0
Ins2	NA	0	0	0	0	0	0	0	0	0	7.289	5.08746	5.08746	5.08746	5.08746	5.08746	5.08746	5.08746	5.36769	5.08746	5.15752	0.0700557	0.355918	0
Scnn1g	NA	0	0	0	0	0	0	0	0	0	0	5.08746	5.08746	5.08746	5.08746	5.08746	5.08746	5.08746	5.08746	5.08746	5.08746	0	NA	NA
Drp2	NA	0	0	0	10.98	0	0	10.034	0	0	0	5.08746	5.49121	5.08746	5.08746	5.46055	5.08746	5.08746	5.08746	5.1884	5.18073	0.00766644	0.957326	0
Tspan32	0.754185	-0.6	0	140.048	142.746	106.024	169.813	130.437	146.941	156.459	167.656	7.44334	7.46553	7.12953	7.6711	7.36139	7.49938	7.57334	7.65575	7.42738	7.52246	0.095087	0.485671	0
Lhx2	NA	0	0	0	0	0	0	0	0	0	7.289	5.08746	5.08746	5.08746	5.08746	5.08746	5.08746	5.08746	5.36769	5.08746	5.15752	0.0700557	0.355918	0
Clec2g	NA	0	0	0	10.98	0	0	0	0	0	0	5.08746	5.49121	5.08746	5.08746	5.08746	5.08746	5.08746	5.08746	5.1884	5.08746	0.100937	0.355918	0
0610040J01Rik	0.126737	-0.8	0	371.127	373.335	254.458	181.134	712.387	1228.96	1061.69	976.78	8.66223	8.67007	8.17222	7.74909	9.54378	10.3026	10.0976	9.98125	8.3134	9.98131	1.66791	0.000879856	1
Glra1	NA	0.1	0	0	0	0	0	0	0	0	0	5.08746	5.08746	5.08746	5.08746	5.08746	5.08746	5.08746	5.08746	5.08746	5.08746	0	NA	NA
Mid2	NA	0.4	0	0	0	0	0	0	0	0	0	5.08746	5.08746	5.08746	5.08746	5.08746	5.08746	5.08746	5.08746	5.08746	5.08746	0	NA	NA
Trim25	0.642863	0.5	0	336.115	263.53	445.302	339.625	190.639	173.657	178.811	182.235	8.53183	8.21689	8.90479	8.54545	7.81146	7.69806	7.73343	7.75646	8.54974	7.74985	0.799888	0.00136857	0
Dgke	0.886485	0.4	0	63.022	65.883	42.41	79.246	50.168	20.037	16.764	29.158	6.60024	6.64217	6.25569	6.82332	6.3952	5.75588	5.66573	5.98089	6.58035	5.94943	0.630928	0.0202181	0
Scpep1	0.9995	0.2	0	455.156	450.198	572.531	747.176	672.253	748.063	720.831	612.31	8.93415	8.91945	9.24444	9.6095	9.46404	9.61114	9.56001	9.33608	9.17689	9.49282	0.315932	0.118299	0
Mnt	0.9995	-0.1	0	350.12	208.628	307.47	316.984	461.547	340.636	340.858	335.312	8.58541	7.9226	8.41562	8.45526	8.95288	8.54935	8.5502	8.5287	8.34472	8.64528	0.300557	0.142104	0
1700001C19Rik	NA	-0.3	0	7.002	10.98	0	0	60.202	66.791	100.581	36.447	5.35762	5.49121	5.08746	5.08746	6.55769	6.65522	7.07233	6.13847	5.25594	6.60593	1.34999	0.000790347	1
Hddc2	0.9995	0.1	0	70.024	87.843	127.229	56.604	40.134	80.15	83.818	29.158	6.70077	6.92888	7.33297	6.5015	6.21206	6.83479	6.88042	5.98089	6.86603	6.47704	0.388991	0.224265	0
Tpd52l1	NA	0.1	0	0	0	0	0	0	6.679	0	0	5.08746	5.08746	5.08746	5.08746	5.08746	5.34621	5.08746	5.08746	5.08746	5.15215	0.0646874	0.355918	0
Pemt	NA	0.3	0	14.005	0	0	33.963	0	13.358	5.588	0	5.58511	5.08746	5.08746	6.08668	5.08746	5.56554	5.30699	5.08746	5.46168	5.26186	0.199816	0.478952	0
Cdh1	NA	0.3	0	56.019	21.961	0	11.321	10.034	0	0	0	6.49216	5.80635	5.08746	5.50211	5.46055	5.08746	5.08746	5.08746	5.72202	5.18073	0.541286	0.131736	0
Cdh4	NA	0.3	0	21.007	0	0	0	0	6.679	11.176	0	5.78154	5.08746	5.08746	5.08746	5.08746	5.34621	5.49748	5.08746	5.26098	5.25466	0.00632731	0.975902	0
Ckmt1	NA	0	0	119.041	32.941	0	11.321	70.235	13.358	11.176	7.289	7.25777	6.06482	5.08746	5.50211	6.7037	5.56554	5.49748	5.36769	5.97804	5.7836	0.19444	0.741938	0
Bcl6b	0.9995	-0.3	0	0	0	0	0	0	0	0	0	5.08746	5.08746	5.08746	5.08746	5.08746	5.08746	5.08746	5.08746	5.08746	5.08746	0	NA	NA
1700003F12Rik	0.9995	-0.1	0	133.045	120.785	159.036	147.171	411.379	260.486	368.797	298.865	7.38409	7.27412	7.59273	7.50121	8.79889	8.20206	8.65391	8.37879	7.43804	8.50841	1.07037	0.000396656	1
Alox12	0.254459	1.1	0	28.01	0	0	0	0	6.679	0	7.289	5.95443	5.08746	5.08746	5.08746	5.08746	5.34621	5.08746	5.36769	5.3042	5.22221	0.0819985	0.734011	0
Arvcf	0.00643719	-1.1	1	161.055	131.765	84.819	67.925	551.849	454.181	525.256	583.152	7.60774	7.373	6.89262	6.67136	9.19439	8.93127	9.12737	9.26948	7.13618	9.13063	1.99445	0.000119754	1
Comt	0.9352	-0.4	0	1246.43	1559.22	1399.52	1664.16	2929.82	2317.66	2386.01	2711.66	10.3224	10.6377	10.4853	10.7298	11.5332	11.1995	11.2408	11.4229	10.5438	11.3491	0.805297	0.000503532	0
Rtca	0.9995	0	0	252.086	329.413	307.47	181.134	270.908	387.39	335.27	437.364	8.16031	8.50547	8.41562	7.74909	8.25223	8.71901	8.52853	8.8807	8.20762	8.59512	0.387499	0.123928	0
Dbt	0.9995	-0.1	0	91.031	21.961	53.012	56.604	130.437	160.299	145.284	102.052	6.96614	5.80635	6.44314	6.5015	7.36139	7.60213	7.4861	7.08801	6.42928	7.38441	0.955126	0.0108796	0
Dazap2	0.9995	0.1	0	1449.5	1295.69	1272.29	1267.93	1444.84	1482.77	1458.42	1341.25	10.5348	10.3769	10.3513	10.3464	10.5303	10.5668	10.5434	10.4255	10.4023	10.5165	0.114149	0.0811265	0
Mcts1	0.9995	-0.2	0	238.081	131.765	296.868	169.813	210.706	233.77	307.331	189.524	8.08789	7.373	8.37011	7.6711	7.93491	8.06485	8.41503	7.80429	7.87553	8.05477	0.179242	0.511236	0
Rem1	NA	0	0	14.005	0	0	0	0	0	0	7.289	5.58511	5.08746	5.08746	5.08746	5.08746	5.08746	5.08746	5.36769	5.21188	5.15752	0.0543568	0.716539	0
Rnf17	0.9995	0.2	0	0	0	0	11.321	10.034	6.679	33.527	0	5.08746	5.08746	5.08746	5.50211	5.46055	5.34621	6.07739	5.08746	5.19112	5.4929	0.301779	0.244792	0
Trappc10	0.9995	-0.1	0	483.165	417.256	424.097	316.984	551.849	541.01	508.493	517.547	9.01448	8.8178	8.83951	8.45526	9.19439	9.16744	9.08346	9.10734	8.78176	9.13816	0.356394	0.0251135	0
Ccm2	0.9995	-0.1	0	1260.43	1526.28	1049.64	1041.52	1535.14	1442.69	1419.31	1764.04	10.3381	10.6076	10.0817	10.0708	10.6158	10.5282	10.5051	10.8122	10.2745	10.6153	0.340768	0.0570015	0
Wap	NA	0	0	0	0	0	0	0	0	0	0	5.08746	5.08746	5.08746	5.08746	5.08746	5.08746	5.08746	5.08746	5.08746	5.08746	0	NA	NA
Tbrg4	0.9995	0.2	0	252.086	241.569	201.446	407.551	260.874	247.128	279.392	262.418	8.16031	8.10627	7.87925	8.78644	8.20395	8.13508	8.29182	8.21149	8.23307	8.21059	0.0224779	0.912825	0
Tmprss2	NA	0.3	0	7.002	0	0	0	0	0	0	0	5.35762	5.08746	5.08746	5.08746	5.08746	5.08746	5.08746	5.08746	5.155	5.08746	0.0675399	0.355918	0
Mx1	3e-12	3	1	406.139	296.472	318.073	237.738	100.336	120.224	357.621	262.418	8.78182	8.36838	8.45973	8.08607	7.0697	7.26888	8.61331	8.21149	8.424	7.79085	0.633153	0.161968	0
1700025G04Rik	0.9995	-0.4	0	77.026	87.843	106.024	135.85	90.303	13.358	27.939	14.579	6.79475	6.92888	7.12953	7.40812	6.95772	5.56554	5.95278	5.60226	7.06532	6.01957	1.04575	0.0246551	1
Gcg	NA	0	0	0	0	0	0	0	0	0	0	5.08746	5.08746	5.08746	5.08746	5.08746	5.08746	5.08746	5.08746	5.08746	5.08746	0	NA	NA
Ndufa9	0.9995	-0.1	0	651.223	691.767	996.627	679.251	1334.47	995.19	966.695	1341.25	9.42043	9.50336	10.0093	9.47827	10.4184	10.0073	9.96679	10.4255	9.60284	10.2045	0.601636	0.0176951	0
Egfl6	NA	0	0	0	0	0	0	0	0	0	0	5.08746	5.08746	5.08746	5.08746	5.08746	5.08746	5.08746	5.08746	5.08746	5.08746	0	NA	NA
Lck	0.9995	0.1	0	21.007	43.922	31.807	0	30.101	6.679	0	21.868	5.78154	6.28396	6.04017	5.08746	6.00227	5.34621	5.08746	5.80395	5.79828	5.55998	0.238308	0.500075	0
Tssk3	NA	0.1	0	0	0	0	0	0	0	0	0	5.08746	5.08746	5.08746	5.08746	5.08746	5.08746	5.08746	5.08746	5.08746	5.08746	0	NA	NA
Cttnbp2	NA	-0.1	0	7.002	0	0	0	10.034	0	5.588	0	5.35762	5.08746	5.08746	5.08746	5.46055	5.08746	5.30699	5.08746	5.155	5.23562	0.080613	0.503861	0
Galnt1	0.70101	0.4	0	630.215	461.178	530.121	328.305	461.547	374.031	419.088	357.181	9.37551	8.9518	9.13986	8.50106	8.95288	8.67253	8.82365	8.61169	8.99206	8.76519	0.22687	0.301008	0
Myf5	NA	0	0	0	0	0	0	0	0	0	0	5.08746	5.08746	5.08746	5.08746	5.08746	5.08746	5.08746	5.08746	5.08746	5.08746	0	NA	NA
Mkrn2	0.9995	0	0	105.036	131.765	63.615	79.246	110.37	53.433	128.52	94.762	7.11931	7.373	6.60903	6.82332	7.17363	6.45011	7.34447	7.00856	6.98116	6.99419	0.013028	0.961082	0
Pparg	NA	-0.1	0	14.005	0	0	45.283	0	0	0	0	5.58511	5.08746	5.08746	6.30894	5.08746	5.08746	5.08746	5.08746	5.51724	5.08746	0.429782	0.187265	0
Raf1	0.9995	0.1	0	539.184	494.119	583.133	441.513	411.379	561.047	480.554	430.075	9.16285	9.04472	9.26944	8.89334	8.79889	9.21686	9.00718	8.85821	9.09259	8.97029	0.122302	0.359379	0
Pdgfb	0.9995	-0.2	0	868.297	801.572	1123.86	996.235	1705.72	1442.69	1570.18	1538.06	9.81746	9.70662	10.1772	10.0088	10.7646	10.5282	10.6476	10.6184	9.92752	10.6397	0.712194	0.000812803	0
Acvrl1	0.00553768	1.1	1	1092.37	1284.71	1304.1	1064.16	491.648	434.143	637.013	575.863	10.1375	10.3649	10.386	10.1009	9.03795	8.87081	9.3902	9.25234	10.2473	9.13782	1.10948	0.000188743	1
Grasp	0.9995	-0.2	0	35.012	32.941	10.602	11.321	60.202	20.037	16.764	7.289	6.10878	6.06482	5.47904	5.50211	6.55769	5.75588	5.66573	5.36769	5.78868	5.83675	0.0480608	0.880802	0
Acvr1b	0.9995	-0.2	0	14.005	10.98	10.602	0	10.034	6.679	0	0	5.58511	5.49121	5.47904	5.08746	5.46055	5.34621	5.08746	5.08746	5.41071	5.24542	0.165285	0.297862	0
Tom1l2	0.9995	-0.2	0	112.038	109.804	159.036	124.529	160.538	173.657	106.169	116.63	7.1902	7.16796	7.59273	7.3086	7.60391	7.69806	7.13102	7.23487	7.31487	7.41696	0.102092	0.56819	0
Gpa33	NA	-0.2	0	49.017	10.98	0	0	10.034	0	0	0	6.37533	5.49121	5.08746	5.08746	5.46055	5.08746	5.08746	5.08746	5.51037	5.18073	0.329634	0.339361	0
Zfp385a	0.9995	-0.2	0	1687.58	1976.48	1760	1403.79	1655.55	1850.12	1626.06	1902.53	10.7495	10.9733	10.809	10.4896	10.7224	10.8797	10.697	10.9193	10.7554	10.8046	0.049235	0.682973	0
Itga5	0.9995	-0.1	0	21.007	0	53.012	56.604	30.101	33.396	33.527	14.579	5.78154	5.08746	6.44314	6.5015	6.00227	6.07459	6.07739	5.60226	5.95341	5.93913	0.014283	0.968821	0
Gabra2	NA	0.1	0	0	0	0	0	0	0	0	0	5.08746	5.08746	5.08746	5.08746	5.08746	5.08746	5.08746	5.08746	5.08746	5.08746	0	NA	NA
Wdr77	0.9995	0.1	0	168.057	131.765	169.639	237.738	210.706	180.337	245.865	211.393	7.65862	7.373	7.66987	8.08607	7.93491	7.74374	8.12859	7.93895	7.69689	7.93655	0.239656	0.200081	0
Adora3	7.15e-07	-1.5	1	42.014	120.785	63.615	33.963	1384.64	1168.85	1547.83	1603.67	6.24819	7.27412	6.60903	6.08668	10.4703	10.2322	10.6274	10.6774	6.55451	10.5018	3.94733	8.28e-06	1
Atp5f1	0.9995	0.1	0	1183.4	922.356	880.001	849.064	1635.48	1476.09	1698.7	1465.17	10.2496	9.9014	9.83605	9.78637	10.7052	10.5604	10.7588	10.5499	9.94336	10.6436	0.700233	0.000980282	0
Sox9	NA	0.4	0	224.077	32.941	0	22.642	10.034	6.679	0	14.579	8.01166	6.06482	5.08746	5.8238	5.46055	5.34621	5.08746	5.60226	6.24693	5.37412	0.872814	0.21735	0
Hnrnpd	0.9995	0.1	0	805.275	669.806	604.338	554.722	591.984	681.271	603.486	590.441	9.713	9.45903	9.31818	9.20144	9.28998	9.48235	9.31625	9.28642	9.42291	9.34375	0.0791635	0.532578	0
Dynlt1c	0.735616	0.6	0	14.005	43.922	21.205	33.963	0	6.679	16.764	7.289	5.58511	6.28396	5.78673	6.08668	5.08746	5.34621	5.66573	5.36769	5.93562	5.36677	0.568845	0.0268078	0
C1d	0.9995	-0.2	0	196.067	32.941	106.024	79.246	250.841	220.411	212.338	72.894	7.84591	6.06482	7.12953	6.82332	8.15401	7.99102	7.9445	6.74004	6.96589	7.70739	0.741497	0.182543	0
Gm2a	0.9995	-0.1	0	847.29	911.376	805.784	962.272	943.161	1202.24	1111.98	1676.56	9.78347	9.88474	9.71387	9.9604	9.93245	10.2717	10.1624	10.7403	9.83562	10.2767	0.441083	0.0483172	0
Krit1	0.982953	-0.3	0	357.122	175.687	243.856	271.7	301.009	307.24	240.277	189.524	8.61147	7.71209	8.11819	8.25597	8.38806	8.41464	8.09949	7.80429	8.17443	8.17662	0.00218499	0.992871	0
Clcn4	0.9995	0	0	1309.45	1207.85	1240.48	1211.33	1515.08	1462.73	1760.17	1071.54	10.3917	10.2783	10.3157	10.2823	10.5972	10.5476	10.8091	10.1105	10.317	10.5161	0.199105	0.229728	0
Vmn2r88	NA	0	0	0	0	0	0	0	0	0	0	5.08746	5.08746	5.08746	5.08746	5.08746	5.08746	5.08746	5.08746	5.08746	5.08746	0	NA	NA
Grm6	NA	-0.2	0	0	0	0	0	0	0	0	0	5.08746	5.08746	5.08746	5.08746	5.08746	5.08746	5.08746	5.08746	5.08746	5.08746	0	NA	NA
Sema4f	NA	0	0	0	0	0	0	10.034	0	0	0	5.08746	5.08746	5.08746	5.08746	5.46055	5.08746	5.08746	5.08746	5.08746	5.18073	0.0932708	0.355918	0
Hk2	0.9995	0.1	0	1176.4	933.337	1092.05	883.026	1414.74	1142.13	1123.15	1567.22	10.2413	9.91787	10.1371	9.84082	10.5006	10.1998	10.1764	10.645	10.0343	10.3804	0.346181	0.057991	0
Myo18a	0.9995	0.1	0	693.237	636.865	561.928	600.005	531.782	614.48	480.554	553.994	9.50628	9.38988	9.21899	9.30835	9.1441	9.34092	9.00718	9.19966	9.35588	9.17296	0.182912	0.0945196	0
Sez6	NA	-0.1	0	7.002	0	0	0	0	0	0	0	5.35762	5.08746	5.08746	5.08746	5.08746	5.08746	5.08746	5.08746	5.155	5.08746	0.0675399	0.355918	0
1810021B22Rik	0.9995	-0.2	0	21.007	32.941	10.602	22.642	80.269	80.15	94.993	87.473	5.78154	6.06482	5.47904	5.8238	6.83629	6.83479	7.01115	6.92449	5.7873	6.90168	1.11438	0.000123397	1
Cd52	0.338722	0.8	0	2800.96	4930.21	4293.98	5094.38	3772.64	4608.6	4699.37	5248.37	11.4691	12.2773	12.0795	12.3243	11.8943	12.1807	12.2087	12.367	12.0376	12.1627	0.125103	0.590226	0
Abhd15	0.915177	0.3	0	588.201	625.885	572.531	690.572	652.185	627.838	603.486	714.361	9.28124	9.36607	9.24444	9.50099	9.42245	9.37033	9.31625	9.54759	9.34818	9.41416	0.0659745	0.415455	0
Hoxb6	NA	0	0	7.002	10.98	42.41	22.642	0	0	0	0	5.35762	5.49121	6.25569	5.8238	5.08746	5.08746	5.08746	5.08746	5.73208	5.08746	0.644618	0.0181291	0
Loxl3	0.9995	-0.3	0	175.06	175.687	74.217	124.529	250.841	187.016	128.52	284.287	7.70777	7.71209	6.75778	7.3086	8.15401	7.78801	7.34447	8.31418	7.37156	7.90017	0.528606	0.140984	0
Tcl1b5	NA	0	0	0	0	0	0	0	0	0	0	5.08746	5.08746	5.08746	5.08746	5.08746	5.08746	5.08746	5.08746	5.08746	5.08746	0	NA	NA
Btn1a1	NA	0	0	0	0	0	0	0	0	0	0	5.08746	5.08746	5.08746	5.08746	5.08746	5.08746	5.08746	5.08746	5.08746	5.08746	0	NA	NA
Kat2b	0.9995	0.2	0	217.074	120.785	212.048	147.171	100.336	106.866	156.459	80.183	7.97197	7.27412	7.9428	7.50121	7.0697	7.13818	7.57334	6.8352	7.67252	7.15411	0.518418	0.0652131	0
Rab5b	0.931003	-0.3	0	133.045	175.687	10.602	124.529	120.403	106.866	223.513	145.788	7.38409	7.71209	5.47904	7.3086	7.27056	7.13818	8.0085	7.49015	6.97096	7.47685	0.505891	0.385045	0
Cryba1	NA	-0.3	0	0	0	0	0	0	0	0	0	5.08746	5.08746	5.08746	5.08746	5.08746	5.08746	5.08746	5.08746	5.08746	5.08746	0	NA	NA
Dnmt3l	NA	0	0	0	0	0	0	0	0	0	0	5.08746	5.08746	5.08746	5.08746	5.08746	5.08746	5.08746	5.08746	5.08746	5.08746	0	NA	NA
Aire	NA	0	0	0	0	0	0	0	0	5.588	0	5.08746	5.08746	5.08746	5.08746	5.08746	5.08746	5.30699	5.08746	5.08746	5.14234	0.0548821	0.355918	0
Icosl	0.00130419	1	0	1288.44	1065.1	1229.88	815.101	622.085	834.891	894.054	575.863	10.369	10.1021	10.3036	9.72979	9.35774	9.76303	9.85806	9.25234	10.1261	9.55779	0.568339	0.0334356	0
Spg7	0.9995	0.1	0	343.117	208.628	233.253	215.096	240.807	240.449	318.507	306.155	8.55887	7.9226	8.06206	7.96056	8.10227	8.10039	8.46151	8.41005	8.12602	8.26856	0.142534	0.449911	0
Sult5a1	NA	0	0	0	0	0	0	0	0	0	0	5.08746	5.08746	5.08746	5.08746	5.08746	5.08746	5.08746	5.08746	5.08746	5.08746	0	NA	NA
Rpl13	0.800849	0.4	0	3977.36	6752.97	5608.68	6792.51	5046.91	4134.38	6370.13	2667.92	11.9699	12.7286	12.4622	12.7369	12.3109	12.0253	12.6448	11.3998	12.4744	12.0952	0.379206	0.280192	0
Chmp1a	0.9995	-0.1	0	287.098	340.393	212.048	237.738	311.042	387.39	290.567	298.865	8.32687	8.54841	7.9428	8.08607	8.43063	8.71901	8.34237	8.37879	8.22604	8.4677	0.241665	0.178534	0
Rpa1	0.9995	0.2	0	203.069	252.55	137.831	135.85	270.908	213.732	178.811	211.393	7.88916	8.16264	7.42485	7.40812	8.25223	7.95264	7.73343	7.93895	7.72119	7.96931	0.248119	0.288838	0
Serpinf1	2.02e-06	-1.8	1	1015.35	768.63	710.362	871.705	832.791	1028.59	1251.67	1056.96	10.0353	9.64859	9.53986	9.8229	9.75954	10.0534	10.3283	10.0914	9.76166	10.0582	0.296494	0.111728	0
Tubgcp3	0.976015	0.2	0	224.077	230.589	212.048	260.38	240.807	340.636	212.338	262.418	8.01166	8.04761	7.9428	8.20154	8.10227	8.54935	7.9445	8.21149	8.0509	8.2019	0.151002	0.320053	0
Oprm1	0.733366	-0.7	0	0	0	0	0	0	0	0	0	5.08746	5.08746	5.08746	5.08746	5.08746	5.08746	5.08746	5.08746	5.08746	5.08746	0	NA	NA
Polr3d	0.9995	0.2	0	98.034	65.883	116.627	67.925	20.067	73.47	61.466	109.341	7.04477	6.64217	7.23484	6.67136	5.75668	6.74779	6.57692	7.16331	6.89828	6.56117	0.337111	0.344668	0
Tcf7	0.9995	0.1	0	14.005	10.98	10.602	0	0	13.358	0	0	5.58511	5.49121	5.47904	5.08746	5.08746	5.56554	5.08746	5.08746	5.41071	5.20698	0.203725	0.256988	0
Ddx3x	0.808782	-0.4	0	5020.72	3436.88	2862.65	5411.37	3822.81	3165.91	3436.52	2675.21	12.3034	11.7611	11.5002	12.4108	11.9132	11.6438	11.7609	11.4037	11.9939	11.6804	0.313471	0.243825	0
Il12rb1	NA	0.1	0	21.007	32.941	0	11.321	10.034	0	0	0	5.78154	6.06482	5.08746	5.50211	5.46055	5.08746	5.08746	5.08746	5.60898	5.18073	0.428249	0.109769	0
Slc5a5	NA	0.1	0	7.002	0	0	0	0	0	11.176	7.289	5.35762	5.08746	5.08746	5.08746	5.08746	5.08746	5.49748	5.36769	5.155	5.26002	0.105021	0.426839	0
Kcnn3	NA	-0.1	0	0	0	0	0	0	0	0	0	5.08746	5.08746	5.08746	5.08746	5.08746	5.08746	5.08746	5.08746	5.08746	5.08746	0	NA	NA
Usp32	0.9995	0	0	252.086	208.628	95.422	192.454	210.706	106.866	139.696	123.92	8.16031	7.9226	7.01594	7.82307	7.93491	7.13818	7.44042	7.30305	7.73048	7.45414	0.276341	0.395526	0
Car4	NA	0.4	0	14.005	0	10.602	0	0	0	0	0	5.58511	5.08746	5.47904	5.08746	5.08746	5.08746	5.08746	5.08746	5.30977	5.08746	0.222306	0.138517	0
Txnrd3	0.9995	0	0	70.024	43.922	127.229	45.283	40.134	40.075	33.527	51.026	6.70077	6.28396	7.33297	6.30894	6.21206	6.21091	6.07739	6.40983	6.65666	6.22755	0.429109	0.14237	0
Fasl	NA	0	0	0	0	0	0	0	0	0	0	5.08746	5.08746	5.08746	5.08746	5.08746	5.08746	5.08746	5.08746	5.08746	5.08746	0	NA	NA
Zfp512b	0.954125	0.4	0	210.072	109.804	63.615	90.567	160.538	133.583	106.169	65.605	7.93116	7.16796	6.60903	6.96078	7.60391	7.38873	7.13102	6.63815	7.16723	7.19045	0.0232195	0.94903	0
Dnajc5	0.9995	-0.1	0	742.254	614.904	636.145	656.609	872.925	808.175	765.533	758.098	9.60038	9.34186	9.38833	9.43173	9.82484	9.71798	9.64301	9.62954	9.44058	9.70384	0.263266	0.0106037	0
Tpd52l2	0.9995	0.1	0	343.117	417.256	360.482	362.267	481.614	474.218	558.783	444.653	8.55887	8.8178	8.62382	8.63033	9.01015	8.9893	9.21136	8.90284	8.6577	9.02841	0.370708	0.00498745	0
Fmr1	0.9995	0	0	98.034	65.883	127.229	101.888	170.572	140.262	94.993	109.341	7.04477	6.64217	7.33297	7.08627	7.67646	7.44511	7.01115	7.16331	7.02654	7.32401	0.297465	0.198433	0
Bcl11a	0.837126	-0.6	0	7.002	0	10.602	0	20.067	6.679	0	7.289	5.35762	5.08746	5.47904	5.08746	5.75668	5.34621	5.08746	5.36769	5.2529	5.38951	0.136613	0.451306	0
Il4	NA	0	0	21.007	0	0	0	0	0	0	0	5.78154	5.08746	5.08746	5.08746	5.08746	5.08746	5.08746	5.08746	5.26098	5.08746	0.17352	0.355918	0
Pxmp4	0.733366	-0.5	0	147.05	131.765	116.627	135.85	100.336	166.978	201.162	218.682	7.50024	7.373	7.23484	7.40812	7.0697	7.65089	7.87751	7.98118	7.37905	7.64482	0.265773	0.254675	0
Dlg3	0.430171	-0.6	0	126.043	98.824	21.205	67.925	160.538	113.545	189.986	94.762	7.32232	7.05337	5.78673	6.67136	7.60391	7.20501	7.80726	7.00856	6.70844	7.40619	0.697742	0.117056	0
Gnb1l	0.9995	-0.2	0	35.012	32.941	31.807	33.963	30.101	66.791	111.757	94.762	6.10878	6.06482	6.04017	6.08668	6.00227	6.65522	7.18742	7.00856	6.07511	6.71337	0.638261	0.0507155	0
Dbh	NA	0	0	0	0	0	0	0	0	0	0	5.08746	5.08746	5.08746	5.08746	5.08746	5.08746	5.08746	5.08746	5.08746	5.08746	0	NA	NA
Mmp11	0.9727	-0.4	0	42.014	21.961	21.205	0	10.034	26.717	27.939	14.579	6.24819	5.80635	5.78673	5.08746	5.46055	5.92403	5.95278	5.60226	5.73218	5.7349	0.00271968	0.992253	0
Smarcb1	0.9995	0.1	0	364.124	208.628	201.446	226.417	180.605	300.561	268.216	328.023	8.63707	7.9226	7.87925	8.02468	7.74554	8.38613	8.23944	8.49994	8.1159	8.21776	0.101858	0.688896	0
Vpreb3	NA	0	0	0	0	0	0	0	0	0	0	5.08746	5.08746	5.08746	5.08746	5.08746	5.08746	5.08746	5.08746	5.08746	5.08746	0	NA	NA
Hip1r	0.9995	0	0	196.067	43.922	10.602	0	40.134	46.754	27.939	58.315	7.84591	6.28396	5.47904	5.08746	6.21206	6.33546	5.95278	6.52849	6.17409	6.2572	0.0831066	0.898108	0
Nsun5	0.9995	0.1	0	238.081	186.667	233.253	169.813	311.042	367.352	352.034	393.628	8.08789	7.78573	8.06206	7.6711	8.43063	8.64872	8.59258	8.74021	7.9017	8.60304	0.701341	0.00119082	0
Top1mt	0.9995	-0.2	0	42.014	32.941	42.41	33.963	0	33.396	22.351	65.605	6.24819	6.06482	6.25569	6.08668	5.08746	6.07459	5.81637	6.63815	6.16384	5.90414	0.259702	0.455765	0
Hoxa10	NA	0	0	0	0	0	0	0	0	0	0	5.08746	5.08746	5.08746	5.08746	5.08746	5.08746	5.08746	5.08746	5.08746	5.08746	0	NA	NA
Hoxa4	NA	0	0	0	0	10.602	0	0	0	0	0	5.08746	5.08746	5.47904	5.08746	5.08746	5.08746	5.08746	5.08746	5.18536	5.08746	0.0978934	0.355918	0
2610528A11Rik	0.758127	-0.6	0	21.007	0	53.012	11.321	230.773	240.449	162.047	218.682	5.78154	5.08746	6.44314	5.50211	8.04861	8.10039	7.61506	7.98118	5.70356	7.93631	2.23275	0.000333196	1
Slc7a7	0.709851	-0.4	0	973.333	988.239	1145.06	950.951	1926.46	1476.09	1648.41	2121.22	9.97632	9.99752	10.2034	9.94391	10.937	10.5604	10.7163	11.0736	10.0303	10.8218	0.791537	0.000833195	0
Oxa1l	0.9995	-0.1	0	567.194	570.982	593.735	464.155	722.421	687.95	838.175	933.043	9.23169	9.24075	9.29401	8.96045	9.56305	9.49576	9.76847	9.91744	9.18172	9.68618	0.504453	0.00616266	0
Heatr6	0.9995	-0.1	0	273.093	263.53	307.47	396.23	371.244	273.844	312.919	298.865	8.26253	8.21689	8.41562	8.74896	8.66265	8.26606	8.43846	8.37879	8.411	8.43649	0.0254871	0.867593	0
Ccl3	0.546637	-0.7	0	8528.92	9926.31	9065.07	9566.12	11368.1	10706.6	13271.1	12253.5	13.0639	13.282	13.1515	13.2288	13.477	13.3908	13.6997	13.5849	13.1816	13.5381	0.356549	0.00484842	0
Wfdc18	NA	0	0	266.091	0	21.205	22.642	0	6.679	0	0	8.22926	5.08746	5.78673	5.8238	5.08746	5.34621	5.08746	5.08746	6.23181	5.15215	1.07966	0.168711	0
Icam4	NA	0	0	0	21.961	0	0	0	13.358	0	0	5.08746	5.80635	5.08746	5.08746	5.08746	5.56554	5.08746	5.08746	5.26718	5.20698	0.0602034	0.789661	0
Ilf2	0.9995	0.1	0	98.034	87.843	106.024	113.208	90.303	100.187	61.466	123.92	7.04477	6.92888	7.12953	7.20171	6.95772	7.0681	6.57692	7.30305	7.07622	6.97645	0.0997761	0.56143	0
Chtop	0.9995	0	0	756.259	713.728	964.82	758.497	772.589	854.929	754.358	677.914	9.62618	9.54637	9.96408	9.63026	9.65569	9.79592	9.62271	9.47556	9.69172	9.63747	0.0542534	0.650254	0
Snapin	0.722327	-0.5	0	343.117	186.667	201.446	384.909	280.941	420.785	474.966	510.258	8.55887	7.78573	7.87925	8.71049	8.29894	8.82904	8.99143	9.08815	8.23359	8.80189	0.568303	0.100597	0
2810013P06Rik	0.9995	0.2	0	1036.35	1460.4	1304.1	1052.84	561.883	574.405	491.729	473.811	10.0639	10.5453	10.386	10.0859	9.21889	9.24889	9.03818	8.98815	10.2703	9.12352	1.14675	0.000140787	1
S100a3	NA	0	0	7.002	0	0	0	0	0	0	0	5.35762	5.08746	5.08746	5.08746	5.08746	5.08746	5.08746	5.08746	5.155	5.08746	0.0675399	0.355918	0
S100a5	NA	0	0	0	0	0	0	20.067	0	0	0	5.08746	5.08746	5.08746	5.08746	5.75668	5.08746	5.08746	5.08746	5.08746	5.25477	0.167303	0.355918	0
2810025M15Rik	0.9995	0	0	154.053	164.706	201.446	158.492	431.446	514.293	491.729	546.705	7.555	7.63449	7.87925	7.58865	8.86247	9.0988	9.03818	9.18166	7.66435	9.04528	1.38093	8.91e-06	1
Scn4a	NA	0	0	0	0	0	0	0	0	0	0	5.08746	5.08746	5.08746	5.08746	5.08746	5.08746	5.08746	5.08746	5.08746	5.08746	0	NA	NA
Icam2	0.9995	0.2	0	56.019	21.961	53.012	56.604	0	26.717	16.764	7.289	6.49216	5.80635	6.44314	6.5015	5.08746	5.92403	5.66573	5.36769	6.31079	5.51123	0.79956	0.0179291	0
Mapk7	0.9995	0	0	203.069	197.648	307.47	226.417	260.874	267.165	217.926	225.971	7.88916	7.85579	8.41562	8.02468	8.20395	8.23441	7.97686	8.02221	8.04631	8.10936	0.0630449	0.676089	0
Epn2	0.798396	-0.4	0	98.034	175.687	137.831	56.604	130.437	180.337	262.628	262.418	7.04477	7.71209	7.42485	6.5015	7.36139	7.74374	8.21251	8.21149	7.1708	7.88228	0.71148	0.0763979	0
B9d1	0.9995	0.4	0	7.002	21.961	10.602	33.963	20.067	6.679	5.588	14.579	5.35762	5.80635	5.47904	6.08668	5.75668	5.34621	5.30699	5.60226	5.68242	5.50304	0.179386	0.396251	0
Sec24b	0.9995	-0.1	0	252.086	197.648	222.651	283.021	140.471	227.09	184.399	306.155	8.16031	7.85579	8.00366	8.30843	7.44684	8.0284	7.77082	8.41005	8.08205	7.91403	0.168019	0.485186	0
8030442B05Rik	0.921607	-0.5	0	14.005	10.98	10.602	0	10.034	80.15	106.169	51.026	5.58511	5.49121	5.47904	5.08746	5.46055	6.83479	7.13102	6.40983	5.41071	6.45905	1.04834	0.0330943	1
Rmnd5b	0.633243	-0.6	0	266.091	230.589	201.446	237.738	301.009	407.427	447.027	430.075	8.22926	8.04761	7.87925	8.08607	8.38806	8.78603	8.90997	8.85821	8.06055	8.73557	0.675021	0.00280556	0
Nhp2	0.9995	0.1	0	322.11	516.08	392.289	532.08	351.177	394.069	441.439	422.785	8.47618	9.1035	8.73569	9.14486	8.58938	8.7417	8.89312	8.83537	8.86506	8.76489	0.100165	0.581974	0
Vps9d1	0.9995	0.1	0	665.227	461.178	498.314	509.438	591.984	621.159	631.425	787.255	9.44962	8.9518	9.05613	9.08597	9.28998	9.3557	9.37813	9.68169	9.13588	9.42638	0.290494	0.0818262	0
Zfp276	0.9995	0.2	0	217.074	263.53	349.88	226.417	280.941	280.523	396.736	590.441	7.97197	8.21689	8.58451	8.02468	8.29894	8.29702	8.75066	9.28642	8.19951	8.65826	0.458747	0.143741	0
C1ql4	NA	0	0	0	0	0	0	0	0	0	0	5.08746	5.08746	5.08746	5.08746	5.08746	5.08746	5.08746	5.08746	5.08746	5.08746	0	NA	NA
Mfsd10	0.996501	-0.3	0	532.182	461.178	487.711	509.438	461.547	567.726	435.851	736.229	9.14512	8.9518	9.02711	9.08597	8.95288	9.23296	8.87606	9.58914	9.0525	9.16276	0.11026	0.532898	0
Luzp1	0.993247	0.2	0	182.062	208.628	254.458	249.059	180.605	193.695	150.872	138.499	7.7553	7.9226	8.17222	8.14496	7.74554	7.83096	7.53038	7.43044	7.99877	7.63433	0.364439	0.03596	0
Slc13a2	NA	-0.8	0	7.002	0	0	0	10.034	0	5.588	14.579	5.35762	5.08746	5.08746	5.08746	5.46055	5.08746	5.30699	5.60226	5.155	5.36432	0.209313	0.156554	0
Kctd10	0.65662	0.6	0	357.122	197.648	243.856	294.342	230.773	333.956	257.04	371.759	8.61147	7.85579	8.11819	8.35906	8.04861	8.52339	8.18507	8.66448	8.23613	8.35539	0.11926	0.601302	0
Poldip2	0.9995	-0.1	0	245.084	263.53	233.253	260.38	250.841	313.919	407.912	342.602	8.12456	8.21689	8.06206	8.20154	8.15401	8.44261	8.78762	8.5569	8.15126	8.48528	0.334022	0.0499952	0
Sebox	NA	0.4	0	0	0	0	0	0	0	0	0	5.08746	5.08746	5.08746	5.08746	5.08746	5.08746	5.08746	5.08746	5.08746	5.08746	0	NA	NA
Ift20	0.9995	-0.2	0	266.091	230.589	201.446	226.417	280.941	280.523	318.507	313.444	8.22926	8.04761	7.87925	8.02468	8.29894	8.29702	8.46151	8.44064	8.0452	8.37453	0.329327	0.00796976	0
Col6a1	NA	0	0	147.05	0	10.602	11.321	40.134	13.358	0	0	7.50024	5.08746	5.47904	5.50211	6.21206	5.56554	5.08746	5.08746	5.89221	5.48813	0.404082	0.529718	0
Pcbp3	0.914179	-0.5	0	35.012	87.843	10.602	56.604	60.202	20.037	0	43.736	6.10878	6.92888	5.47904	6.5015	6.55769	5.75588	5.08746	6.28051	6.25455	5.92038	0.334165	0.482744	0
Lgals9	0.985741	0.2	0	2800.96	2053.34	2502.17	2467.95	2799.38	3266.09	3660.03	3950.86	11.4691	11.0275	11.3084	11.2888	11.4683	11.6883	11.851	11.9603	11.2735	11.742	0.468515	0.0158131	0
Araf	0.763386	0.4	0	315.108	230.589	402.892	283.021	331.11	287.203	284.98	459.232	8.44753	8.04761	8.77113	8.30843	8.51219	8.32734	8.31732	8.94612	8.39368	8.52574	0.132067	0.553649	0
A930006K02Rik	0.9995	0	0	112.038	175.687	106.024	169.813	10.034	33.396	33.527	21.868	7.1902	7.71209	7.12953	7.6711	5.46055	6.07459	6.07739	5.80395	7.42573	5.85412	1.57161	0.000312824	1
Timp1	NA	0	0	21.007	10.98	10.602	0	0	0	0	7.289	5.78154	5.49121	5.47904	5.08746	5.08746	5.08746	5.08746	5.36769	5.45981	5.15752	0.302295	0.105544	0
Uxt	0.9995	0.1	0	35.012	32.941	53.012	33.963	10.034	40.075	16.764	0	6.10878	6.06482	6.44314	6.08668	5.46055	6.21091	5.66573	5.08746	6.17585	5.60616	0.569689	0.0636617	0
Cnnm3	0.982507	0.3	0	182.062	208.628	254.458	158.492	230.773	213.732	206.75	167.656	7.7553	7.9226	8.17222	7.58865	8.04861	7.95264	7.91139	7.65575	7.85969	7.8921	0.0324043	0.836236	0
Lman2l	0.9995	-0.1	0	196.067	252.55	190.844	350.946	180.605	160.299	189.986	328.023	7.84591	8.16264	7.81278	8.58851	7.74554	7.60213	7.80726	8.49994	8.10246	7.91372	0.188742	0.509568	0
Mcm3ap	0.9995	0	0	196.067	274.511	137.831	56.604	170.572	146.941	184.399	123.92	7.84591	8.26918	7.42485	6.5015	7.67646	7.49938	7.77082	7.30305	7.51036	7.56243	0.0520688	0.898596	0
Pcnt	0.9995	0.3	0	308.105	197.648	148.434	305.663	160.538	220.411	206.75	167.656	8.4183	7.85579	7.51123	8.40796	7.60391	7.99102	7.91139	7.65575	8.04832	7.79052	0.257802	0.326702	0
Ftcd	NA	0	0	0	0	0	0	0	0	0	0	5.08746	5.08746	5.08746	5.08746	5.08746	5.08746	5.08746	5.08746	5.08746	5.08746	0	NA	NA
Mxd1	0.9995	-0.2	0	126.043	76.863	74.217	67.925	100.336	106.866	111.757	138.499	7.32232	6.79263	6.75778	6.67136	7.0697	7.13818	7.18742	7.43044	6.88602	7.20644	0.320412	0.103801	0
Gmcl1	0.735875	-0.5	0	42.014	21.961	31.807	33.963	70.235	73.47	67.054	29.158	6.24819	5.80635	6.04017	6.08668	6.7037	6.74779	6.65898	5.98089	6.04535	6.52284	0.477493	0.0570818	0
Snrnp27	0.9995	0.1	0	301.103	153.726	243.856	203.775	260.874	220.411	262.628	284.287	8.38846	7.55248	8.11819	7.89345	8.20395	7.99102	8.21251	8.31418	7.98815	8.18042	0.192269	0.34963	0
Oas1c	NA	0.3	0	63.022	131.765	42.41	90.567	20.067	33.396	67.054	51.026	6.60024	7.373	6.25569	6.96078	5.75668	6.07459	6.65898	6.40983	6.79743	6.22502	0.572405	0.114549	0
Oas1h	NA	0.2	0	0	0	0	0	0	0	0	0	5.08746	5.08746	5.08746	5.08746	5.08746	5.08746	5.08746	5.08746	5.08746	5.08746	0	NA	NA
Ocrl	0.9995	0	0	126.043	208.628	233.253	147.171	70.235	100.187	111.757	36.447	7.32232	7.9226	8.06206	7.50121	6.7037	7.0681	7.18742	6.13847	7.70205	6.77442	0.927626	0.0193747	0
Calm1	0.9995	0.2	0	3977.36	4611.78	4177.35	4290.6	3993.38	3372.96	4129.41	3520.78	11.9699	12.1817	12.0401	12.0784	11.9756	11.7343	12.0235	11.7955	12.0675	11.8822	0.185253	0.0656862	0
Agpat3	0.955658	0.3	0	511.175	647.845	445.302	362.267	441.479	654.555	659.364	583.152	9.09058	9.4133	8.90479	8.63033	8.89324	9.42743	9.43747	9.26948	9.00975	9.2569	0.247155	0.279335	0
Slc26a3	NA	0	0	0	0	0	0	0	0	0	0	5.08746	5.08746	5.08746	5.08746	5.08746	5.08746	5.08746	5.08746	5.08746	5.08746	0	NA	NA
Sema6b	0.9995	0.3	0	63.022	76.863	21.205	33.963	60.202	53.433	5.588	51.026	6.60024	6.79263	5.78673	6.08668	6.55769	6.45011	5.30699	6.40983	6.31657	6.18115	0.135416	0.72915	0
Uhrf1	0.104403	1.2	0	0	32.941	10.602	0	30.101	6.679	5.588	36.447	5.08746	6.06482	5.47904	5.08746	6.00227	5.34621	5.30699	6.13847	5.4297	5.69849	0.268791	0.428538	0
Dpp9	0.9995	0.1	0	756.259	636.865	455.904	645.288	652.185	574.405	435.851	612.31	9.62618	9.38988	8.93636	9.40788	9.42245	9.24889	8.87606	9.33608	9.34007	9.22087	0.119203	0.550068	0
Ramp2	0.921907	0.5	0	63.022	10.98	0	11.321	40.134	33.396	55.878	29.158	6.60024	5.49121	5.08746	5.50211	6.21206	6.07459	6.4899	5.98089	5.67026	6.18936	0.519105	0.181008	0
Lsr	0.9995	0.3	0	91.031	10.98	10.602	67.925	20.067	13.358	0	0	6.96614	5.49121	5.47904	6.67136	5.75668	5.56554	5.08746	5.08746	6.15194	5.37428	0.777654	0.117156	0
Gramd1a	0.9995	0.1	0	2555.87	2108.24	2194.7	2558.51	3812.78	3613.41	3213.01	4213.27	11.3387	11.0649	11.122	11.3401	11.9094	11.8327	11.6649	12.0523	11.2164	11.8648	0.648403	0.000966947	0
Hpn	0.0145553	1.1	1	357.122	197.648	275.663	135.85	280.941	440.823	469.378	408.206	8.61147	7.85579	8.27456	7.40812	8.29894	8.89125	8.9755	8.78857	8.03748	8.73856	0.70108	0.0589479	0
Gabrg1	NA	0	0	0	0	0	0	0	0	0	0	5.08746	5.08746	5.08746	5.08746	5.08746	5.08746	5.08746	5.08746	5.08746	5.08746	0	NA	NA
Aagab	0.776599	-0.4	0	350.12	241.569	243.856	260.38	481.614	634.517	514.081	707.072	8.58541	8.10627	8.11819	8.20154	9.01015	9.38482	9.09825	9.53347	8.25285	9.25667	1.00382	0.000933771	1
Sp1	0.9995	0.1	0	434.148	395.296	328.675	328.305	602.017	514.293	586.723	408.206	8.87082	8.74583	8.50253	8.50106	9.31292	9.0988	9.27781	8.78857	8.65506	9.11953	0.464465	0.0218658	0
Itgb7	0.970141	0.4	0	7.002	98.824	74.217	192.454	0	26.717	0	14.579	5.35762	7.05337	6.75778	7.82307	5.08746	5.92403	5.08746	5.60226	6.74796	5.4253	1.32266	0.0543951	0
Myg1	0.9995	-0.2	0	651.223	570.982	636.145	701.893	652.185	687.95	720.831	707.072	9.42043	9.24075	9.38833	9.52335	9.42245	9.49576	9.56001	9.53347	9.39321	9.50292	0.109707	0.145562	0
Aars	0.9995	-0.2	0	427.146	362.354	424.097	169.813	943.161	1055.3	972.283	1078.83	8.84908	8.63065	8.83951	7.6711	9.93245	10.0892	9.97482	10.12	8.49758	10.0291	1.53154	0.00166448	1
Pfdn5	0.752347	0.5	0	2513.86	3843.15	3148.92	3464.18	2468.27	2431.2	2447.47	2310.74	11.3151	11.9208	11.6361	11.7724	11.289	11.2675	11.277	11.1952	11.6611	11.2572	0.403917	0.0214883	0
Efnb2	3.99e-07	-2.4	1	7.002	10.98	0	0	0	0	0	0	5.35762	5.49121	5.08746	5.08746	5.08746	5.08746	5.08746	5.08746	5.25594	5.08746	0.168477	0.14641	0
Rrp15	0.9995	0	0	112.038	109.804	137.831	181.134	60.202	140.262	178.811	153.077	7.1902	7.16796	7.42485	7.74909	6.55769	7.44511	7.73343	7.54749	7.38302	7.32093	0.0620952	0.839822	0
Rnd2	0.9995	0.2	0	0	0	10.602	0	0	0	0	0	5.08746	5.08746	5.47904	5.08746	5.08746	5.08746	5.08746	5.08746	5.18536	5.08746	0.0978934	0.355918	0
Srr	0.9995	0.2	0	105.036	10.98	21.205	56.604	120.403	33.396	72.642	29.158	7.11931	5.49121	5.78673	6.5015	7.27056	6.07459	6.73663	5.98089	6.22469	6.51567	0.290979	0.562526	0
Sync	0.9995	-0.1	0	0	0	0	0	0	0	5.588	0	5.08746	5.08746	5.08746	5.08746	5.08746	5.08746	5.30699	5.08746	5.08746	5.14234	0.0548821	0.355918	0
Fndc5	NA	0.2	0	7.002	10.98	10.602	0	50.168	0	0	7.289	5.35762	5.49121	5.47904	5.08746	6.3952	5.08746	5.08746	5.36769	5.35383	5.48445	0.130619	0.70127	0
Abca1	0.0545193	0.7	0	1939.66	1910.6	2056.87	2003.79	812.723	1068.66	1044.92	583.152	10.9467	10.9253	11.0299	10.9928	9.72575	10.1068	10.0754	9.26948	10.9736	9.79435	1.1793	0.000963408	1
Cnn1	NA	0	0	0	0	0	0	0	0	0	0	5.08746	5.08746	5.08746	5.08746	5.08746	5.08746	5.08746	5.08746	5.08746	5.08746	0	NA	NA
Fbxo9	0.9995	0.2	0	217.074	120.785	116.627	45.283	40.134	166.978	128.52	131.209	7.97197	7.27412	7.23484	6.30894	6.21206	7.65089	7.34447	7.36815	7.19747	7.14389	0.0535719	0.912337	0
Vps50	0.9995	-0.2	0	147.05	219.609	201.446	147.171	100.336	120.224	117.345	189.524	7.50024	7.98646	7.87925	7.50121	7.0697	7.26888	7.2417	7.80429	7.71679	7.34614	0.37065	0.118013	0
Hars	0.9995	-0.1	0	301.103	296.472	201.446	226.417	391.311	340.636	391.148	371.759	8.38846	8.36838	7.87925	8.02468	8.73237	8.54935	8.73182	8.66448	8.16519	8.66951	0.504311	0.00930878	0
Zmat2	0.9995	0.2	0	308.105	494.119	360.482	305.663	411.379	333.956	257.04	364.47	8.4183	9.04472	8.62382	8.40796	8.79889	8.52339	8.18507	8.63833	8.6237	8.53642	0.0872776	0.674295	0
Ube2c	NA	1.1	0	112.038	10.98	74.217	22.642	20.067	20.037	22.351	43.736	7.1902	5.49121	6.75778	5.8238	5.75668	5.75588	5.81637	6.28051	6.31575	5.90236	0.413391	0.358547	0
Smg5	0.9995	0.1	0	350.12	274.511	222.651	283.021	180.605	367.352	290.567	393.628	8.58541	8.26918	8.00366	8.30843	7.74554	8.64872	8.34237	8.74021	8.29167	8.36921	0.0775398	0.770653	0
Cct3	0.9995	-0.1	0	476.163	581.963	636.145	543.401	782.623	674.592	782.297	1013.23	8.99481	9.2667	9.38833	9.17343	9.67353	9.46881	9.67295	10.0324	9.20582	9.71191	0.506093	0.0124436	0
Glmp	0.9995	-0.1	0	1820.62	1570.2	1876.63	1584.92	2337.83	2337.7	2570.4	2886.6	10.8569	10.6476	10.8998	10.6608	11.2118	11.2117	11.3467	11.5121	10.7663	11.3206	0.55427	0.00122639	0
Mef2d	0.9995	-0.1	0	693.237	691.767	710.362	792.459	1083.63	1135.45	966.695	1166.3	9.50628	9.50336	9.53986	9.6908	10.1262	10.1916	9.96679	10.2292	9.56008	10.1285	0.568378	0.000235783	0
Tmem79	NA	0.1	0	0	21.961	0	0	0	0	0	7.289	5.08746	5.80635	5.08746	5.08746	5.08746	5.08746	5.08746	5.36769	5.26718	5.15752	0.109666	0.590302	0
Snd1	0.9995	0	0	161.055	142.746	95.422	135.85	280.941	213.732	156.459	182.235	7.60774	7.46553	7.01594	7.40812	8.29894	7.95264	7.57334	7.75646	7.37433	7.89534	0.52101	0.040613	0
Col18a1	0.735616	0.7	0	63.022	10.98	0	0	0	6.679	0	7.289	6.60024	5.49121	5.08746	5.08746	5.08746	5.34621	5.08746	5.36769	5.56659	5.22221	0.344388	0.382861	0
Slc19a1	0.9995	0.1	0	112.038	43.922	95.422	45.283	60.202	140.262	117.345	131.209	7.1902	6.28396	7.01594	6.30894	6.55769	7.44511	7.2417	7.36815	6.69976	7.15316	0.453402	0.195038	0
Kpnb1	0.9995	-0.2	0	616.211	494.119	752.772	486.796	762.555	734.704	759.946	605.02	9.34476	9.04472	9.6198	9.02457	9.63763	9.58628	9.6329	9.31972	9.25846	9.54413	0.285667	0.124421	0
Npepps	0.9995	0	0	714.244	494.119	508.916	520.759	581.95	654.555	553.196	648.757	9.54736	9.04472	9.08459	9.11572	9.26667	9.42743	9.1977	9.41523	9.1981	9.32676	0.128659	0.361217	0
Tbx21	NA	0	0	0	0	0	0	0	0	0	0	5.08746	5.08746	5.08746	5.08746	5.08746	5.08746	5.08746	5.08746	5.08746	5.08746	0	NA	NA
Mrpl10	0.9995	0	0	252.086	175.687	275.663	67.925	401.345	260.486	363.209	422.785	8.16031	7.71209	8.27456	6.67136	8.76602	8.20206	8.63375	8.83537	7.70458	8.6093	0.90472	0.0603493	0
Cyp51	0.9995	0.1	0	91.031	54.902	74.217	45.283	80.269	126.903	44.703	174.946	6.96614	6.47414	6.75778	6.30894	6.83629	7.33005	6.29835	7.70699	6.62675	7.04292	0.416165	0.265267	0
Tcf25	0.9995	0.1	0	2366.81	2020.4	1876.63	2490.59	2398.04	1850.12	1709.88	2500.26	11.2293	11.0045	10.8998	11.3018	11.2479	10.8797	10.7681	11.3074	11.1089	11.0508	0.0581029	0.734252	0
Tubb6	0.9995	0	0	77.026	131.765	106.024	158.492	140.471	133.583	145.284	109.341	6.79475	7.373	7.12953	7.58865	7.44684	7.38873	7.4861	7.16331	7.22148	7.37125	0.149763	0.449155	0
Def8	0.9995	0.2	0	91.031	164.706	21.205	45.283	40.134	20.037	55.878	58.315	6.96614	7.63449	5.78673	6.30894	6.21206	5.75588	6.4899	6.52849	6.67408	6.24658	0.427493	0.367424	0
Meox1	NA	0.5	0	7.002	21.961	0	0	10.034	20.037	5.588	0	5.35762	5.80635	5.08746	5.08746	5.46055	5.75588	5.30699	5.08746	5.33472	5.40272	0.0679945	0.767924	0
Sost	NA	-0.4	0	0	0	0	0	0	0	0	0	5.08746	5.08746	5.08746	5.08746	5.08746	5.08746	5.08746	5.08746	5.08746	5.08746	0	NA	NA
Nkx2-1	0.965105	-0.5	0	0	0	0	0	0	0	0	0	5.08746	5.08746	5.08746	5.08746	5.08746	5.08746	5.08746	5.08746	5.08746	5.08746	0	NA	NA
Pax9	NA	0	0	70.024	0	0	0	0	0	0	0	6.70077	5.08746	5.08746	5.08746	5.08746	5.08746	5.08746	5.08746	5.49079	5.08746	0.403327	0.355918	0
Irx2	NA	0	0	7.002	10.98	0	0	0	0	0	0	5.35762	5.49121	5.08746	5.08746	5.08746	5.08746	5.08746	5.08746	5.25594	5.08746	0.168477	0.14641	0
Col1a1	NA	0	0	280.096	32.941	0	45.283	10.034	26.717	5.588	0	8.29506	6.06482	5.08746	6.30894	5.46055	5.92403	5.30699	5.08746	6.43907	5.44476	0.994313	0.202775	0
Itga3	NA	0.2	0	42.014	0	0	0	10.034	0	0	0	6.24819	5.08746	5.08746	5.08746	5.46055	5.08746	5.08746	5.08746	5.37765	5.18073	0.196912	0.542165	0
Sgca	NA	-0.1	0	0	0	0	0	0	0	0	0	5.08746	5.08746	5.08746	5.08746	5.08746	5.08746	5.08746	5.08746	5.08746	5.08746	0	NA	NA
Dlx3	NA	-0.1	0	0	0	0	0	0	0	0	0	5.08746	5.08746	5.08746	5.08746	5.08746	5.08746	5.08746	5.08746	5.08746	5.08746	0	NA	NA
Foxm1	0.782677	0.6	0	28.01	54.902	0	0	0	26.717	0	7.289	5.95443	6.47414	5.08746	5.08746	5.08746	5.92403	5.08746	5.36769	5.65087	5.36666	0.284215	0.498764	0
Itfg2	0.9995	0	0	154.053	153.726	106.024	33.963	50.168	113.545	145.284	123.92	7.555	7.55248	7.12953	6.08668	6.3952	7.20501	7.4861	7.30305	7.08092	7.09734	0.016419	0.97022	0
Nrip2	0.9995	0.1	0	0	0	0	0	0	0	0	0	5.08746	5.08746	5.08746	5.08746	5.08746	5.08746	5.08746	5.08746	5.08746	5.08746	0	NA	NA
Abcc1	0.0173512	-0.9	0	98.034	109.804	63.615	67.925	331.11	146.941	268.216	262.418	7.04477	7.16796	6.60903	6.67136	8.51219	7.49938	8.23944	8.21149	6.87328	8.11562	1.24234	0.0028607	1
Gtf2h4	0.9995	0.2	0	182.062	406.276	180.241	203.775	150.504	187.016	217.926	160.367	7.7553	8.78226	7.74309	7.89345	7.52751	7.78801	7.97686	7.60264	8.04353	7.72375	0.319775	0.278102	0
Tubb5	0.9995	0	0	882.302	867.454	890.603	1166.05	1575.28	1816.72	1665.17	2128.51	9.83968	9.81611	9.85269	10.2289	10.6522	10.8539	10.7306	11.0785	9.93434	10.8288	0.894456	0.000579965	0
Ell2	0.0479203	0.9	0	161.055	131.765	190.844	101.888	110.37	60.112	128.52	153.077	7.60774	7.373	7.81278	7.08627	7.17363	6.55631	7.34447	7.54749	7.46995	7.15547	0.314473	0.279983	0
Jup	0.000886961	-1.2	1	105.036	43.922	53.012	33.963	160.538	247.128	245.865	342.602	7.11931	6.28396	6.44314	6.08668	7.60391	8.13508	8.12859	8.5569	6.48327	8.10612	1.62285	0.00157191	1
Fkbp10	NA	0.2	0	7.002	0	0	0	0	0	5.588	14.579	5.35762	5.08746	5.08746	5.08746	5.08746	5.08746	5.30699	5.60226	5.155	5.27104	0.116042	0.43699	0
Klhl10	NA	0.1	0	0	0	0	0	0	0	11.176	0	5.08746	5.08746	5.08746	5.08746	5.08746	5.08746	5.49748	5.08746	5.08746	5.18997	0.102505	0.355918	0
Mnx1	NA	0	0	0	0	0	0	0	0	0	0	5.08746	5.08746	5.08746	5.08746	5.08746	5.08746	5.08746	5.08746	5.08746	5.08746	0	NA	NA
Nom1	0.9995	0.1	0	189.065	285.491	148.434	249.059	220.74	280.523	156.459	123.92	7.80132	8.31963	7.51123	8.14496	7.99288	8.29702	7.57334	7.30305	7.94429	7.79157	0.152713	0.610756	0
Abhd14a	0.9995	0.1	0	98.034	76.863	42.41	56.604	120.403	173.657	229.101	189.524	7.04477	6.79263	6.25569	6.5015	7.27056	7.69806	8.03947	7.80429	6.64865	7.70309	1.05445	0.00418396	1
Tnk1	0.9995	0.2	0	21.007	0	0	0	0	6.679	0	0	5.78154	5.08746	5.08746	5.08746	5.08746	5.34621	5.08746	5.08746	5.26098	5.15215	0.108833	0.578168	0
Acap1	NA	0	0	0	0	0	11.321	20.067	6.679	0	7.289	5.08746	5.08746	5.08746	5.50211	5.75668	5.34621	5.08746	5.36769	5.19112	5.38951	0.198385	0.29405	0
Tcea3	NA	-0.2	0	14.005	76.863	0	22.642	0	0	0	0	5.58511	6.79263	5.08746	5.8238	5.08746	5.08746	5.08746	5.08746	5.82225	5.08746	0.73479	0.085932	0
Csn3	NA	0	0	0	0	0	0	0	0	0	0	5.08746	5.08746	5.08746	5.08746	5.08746	5.08746	5.08746	5.08746	5.08746	5.08746	0	NA	NA
Ifrd1	0.9995	-0.1	0	329.113	373.335	360.482	305.663	341.143	474.218	379.973	328.023	8.50427	8.67007	8.62382	8.40796	8.5513	8.9893	8.69339	8.49994	8.55153	8.68348	0.131952	0.331081	0
Stk38l	0.822831	-0.4	0	42.014	32.941	53.012	67.925	60.202	40.075	100.581	51.026	6.24819	6.06482	6.44314	6.67136	6.55769	6.21091	7.07233	6.40983	6.35688	6.56269	0.205811	0.39664	0
Brpf1	0.9995	0	0	574.196	362.354	424.097	339.625	471.58	587.763	720.831	481.1	9.24839	8.63065	8.83951	8.54545	8.9818	9.28022	9.56001	9.00871	8.816	9.20768	0.391685	0.107569	0
Akr1b3	0.9995	-0.1	0	7.002	0	0	0	10.034	6.679	5.588	7.289	5.35762	5.08746	5.08746	5.08746	5.46055	5.34621	5.30699	5.36769	5.155	5.37036	0.215356	0.028358	0
Hoxc13	NA	0	0	0	0	0	0	0	0	0	0	5.08746	5.08746	5.08746	5.08746	5.08746	5.08746	5.08746	5.08746	5.08746	5.08746	0	NA	NA
Hoxc11	NA	0	0	0	0	0	0	0	0	0	0	5.08746	5.08746	5.08746	5.08746	5.08746	5.08746	5.08746	5.08746	5.08746	5.08746	0	NA	NA
Hoxc8	NA	0	0	0	0	0	0	0	0	0	0	5.08746	5.08746	5.08746	5.08746	5.08746	5.08746	5.08746	5.08746	5.08746	5.08746	0	NA	NA
Hoxc6	NA	0	0	14.005	0	0	0	0	0	0	0	5.58511	5.08746	5.08746	5.08746	5.08746	5.08746	5.08746	5.08746	5.21188	5.08746	0.124412	0.355918	0
Gstt1	NA	0	0	70.024	43.922	0	33.963	0	0	0	0	6.70077	6.28396	5.08746	6.08668	5.08746	5.08746	5.08746	5.08746	6.03972	5.08746	0.952255	0.0318993	0
Gstt3	0.9995	-0.4	0	56.019	65.883	31.807	45.283	50.168	60.112	27.939	65.605	6.49216	6.64217	6.04017	6.30894	6.3952	6.55631	5.95278	6.63815	6.37086	6.38561	0.0147489	0.94372	0
Ddt	0.9995	0.3	0	259.089	263.53	190.844	283.021	250.841	267.165	262.628	269.708	8.1952	8.21689	7.81278	8.30843	8.15401	8.23441	8.21251	8.24654	8.13333	8.21187	0.0785435	0.507703	0
Tat	NA	0	0	0	0	0	0	0	0	0	0	5.08746	5.08746	5.08746	5.08746	5.08746	5.08746	5.08746	5.08746	5.08746	5.08746	0	NA	NA
Marveld3	NA	0	0	7.002	0	0	0	0	0	0	0	5.35762	5.08746	5.08746	5.08746	5.08746	5.08746	5.08746	5.08746	5.155	5.08746	0.0675399	0.355918	0
Ddx18	0.9995	-0.2	0	196.067	65.883	106.024	67.925	140.471	180.337	156.459	167.656	7.84591	6.64217	7.12953	6.67136	7.44684	7.74374	7.57334	7.65575	7.07224	7.60492	0.532674	0.113862	0
Ubl3	0.302691	-0.6	0	924.316	834.513	869.398	984.914	1063.56	1215.6	1190.21	1290.22	9.90436	9.7624	9.81922	9.99282	10.1001	10.2873	10.2576	10.3709	9.8697	10.254	0.384278	0.00228488	0
Abhd17c	0.00634864	-1	0	63.022	76.863	84.819	90.567	170.572	353.994	318.507	342.602	6.60024	6.79263	6.89262	6.96078	7.67646	8.59989	8.46151	8.5569	6.81157	8.32369	1.51212	0.000613181	1
Eef1e1	0.9995	0	0	63.022	32.941	74.217	101.888	140.471	120.224	111.757	80.183	6.60024	6.06482	6.75778	7.08627	7.44684	7.26888	7.18742	6.8352	6.62728	7.18459	0.557309	0.0663405	0
Akt1	0.9995	0	0	1141.39	1021.18	1145.06	905.668	1103.7	1349.18	1413.72	1683.85	10.1989	10.0433	10.2034	9.87601	10.1519	10.4338	10.4996	10.7464	10.0804	10.4579	0.377503	0.0402541	0
Cldn15	NA	0.2	0	14.005	0	10.602	0	0	0	5.588	0	5.58511	5.08746	5.47904	5.08746	5.08746	5.08746	5.30699	5.08746	5.30977	5.14234	0.167424	0.280739	0
Il16	0.9995	-0.1	0	1085.37	1109.02	954.218	1075.48	1545.18	1696.5	1642.82	1720.3	10.1285	10.1586	9.94869	10.1157	10.625	10.757	10.7115	10.7767	10.0879	10.7175	0.629664	3.64e-05	0
Tcirg1	0.754185	0.4	0	3991.36	4073.74	4696.87	4267.96	4675.67	3740.31	4157.35	4898.48	11.9749	12.0041	12.2079	12.0708	12.2014	11.882	12.0332	12.2681	12.0644	12.0962	0.0317504	0.764196	0
Naglu	0.9995	0.1	0	1099.38	790.591	954.218	656.609	1575.28	1429.33	1206.97	1727.59	10.1464	9.68753	9.94869	9.43173	10.6522	10.515	10.2773	10.7827	9.80359	10.5568	0.7532	0.00730499	0
Coasy	0.9995	0.1	0	252.086	153.726	275.663	79.246	280.941	280.523	217.926	364.47	8.16031	7.55248	8.27456	6.82332	8.29894	8.29702	7.97686	8.63833	7.70267	8.30279	0.60012	0.146125	0
Smo	0.9995	-0.2	0	154.053	76.863	212.048	124.529	180.605	207.053	195.574	233.261	7.555	6.79263	7.9428	7.3086	7.74554	7.91321	7.84282	8.06211	7.39976	7.89092	0.49116	0.0969188	0
Tspan33	0.111653	-0.9	0	154.053	142.746	169.639	135.85	260.874	267.165	195.574	451.943	7.555	7.46553	7.66987	7.40812	8.20395	8.23441	7.84282	8.92464	7.52463	8.30146	0.776827	0.0157445	0
Crnkl1	0.9995	0	0	28.01	54.902	116.627	101.888	70.235	100.187	122.932	80.183	5.95443	6.47414	7.23484	7.08627	6.7037	7.0681	7.294	6.8352	6.68742	6.97525	0.287828	0.405969	0
Rin2	0.982953	-0.2	0	1015.35	417.256	604.338	520.759	1023.43	728.025	1117.57	590.441	10.0353	8.8178	9.31818	9.11572	10.0463	9.57369	10.1694	9.28642	9.32174	9.76896	0.447218	0.225235	0
Folh1	NA	0.1	0	0	0	0	0	0	6.679	0	0	5.08746	5.08746	5.08746	5.08746	5.08746	5.34621	5.08746	5.08746	5.08746	5.15215	0.0646874	0.355918	0
Chordc1	0.9995	0.2	0	182.062	197.648	201.446	158.492	150.504	280.523	167.635	145.788	7.7553	7.85579	7.87925	7.58865	7.52751	8.29702	7.6556	7.49015	7.76975	7.74257	0.0271785	0.896065	0
Rtcb	3.35e-09	1.6	1	1687.58	1471.38	1611.57	1483.03	682.286	801.496	849.351	867.439	10.7495	10.5559	10.6844	10.567	9.48439	9.70649	9.78684	9.81609	10.6392	9.69845	0.940755	4.07e-05	0
Pwp1	0.9995	-0.1	0	175.06	87.843	106.024	79.246	110.37	133.583	83.818	87.473	7.70777	6.92888	7.12953	6.82332	7.17363	7.38873	6.88042	6.92449	7.14737	7.09182	0.0555581	0.817147	0
Fbxo7	0.970141	0.2	0	252.086	450.198	243.856	328.305	190.639	220.411	212.338	247.84	8.16031	8.91945	8.11819	8.50106	7.81146	7.99102	7.9445	8.13873	8.42475	7.97143	0.453326	0.0617162	0
Capns1	0.9995	0.2	0	2380.81	1899.62	2141.69	2173.6	2699.04	2564.79	2369.24	2536.71	11.2377	10.9171	11.0873	11.1083	11.4163	11.3436	11.2308	11.328	11.0876	11.3297	0.242083	0.0190602	0
Lrp3	NA	0	0	0	0	0	0	10.034	6.679	0	7.289	5.08746	5.08746	5.08746	5.08746	5.46055	5.34621	5.08746	5.36769	5.08746	5.31548	0.228014	0.0291082	0
Dsg4	NA	0	0	0	0	0	0	0	0	0	0	5.08746	5.08746	5.08746	5.08746	5.08746	5.08746	5.08746	5.08746	5.08746	5.08746	0	NA	NA
Evx2	NA	0	0	0	0	0	0	0	0	0	0	5.08746	5.08746	5.08746	5.08746	5.08746	5.08746	5.08746	5.08746	5.08746	5.08746	0	NA	NA
Hoxd13	NA	0	0	0	0	0	0	0	0	0	0	5.08746	5.08746	5.08746	5.08746	5.08746	5.08746	5.08746	5.08746	5.08746	5.08746	0	NA	NA
Hoxd12	NA	0	0	0	0	0	0	0	0	0	0	5.08746	5.08746	5.08746	5.08746	5.08746	5.08746	5.08746	5.08746	5.08746	5.08746	0	NA	NA
Folr1	NA	0.5	0	28.01	43.922	21.205	124.529	10.034	0	27.939	87.473	5.95443	6.28396	5.78673	7.3086	5.46055	5.08746	5.95278	6.92449	6.33343	5.85632	0.47711	0.397592	0
Clpb	0.9995	0.2	0	161.055	153.726	137.831	113.208	190.639	247.128	212.338	182.235	7.60774	7.55248	7.42485	7.20171	7.81146	8.13508	7.9445	7.75646	7.4467	7.91187	0.46518	0.00929352	0
Zdhhc4	0.673184	0.5	0	322.11	406.276	349.88	294.342	280.941	307.24	318.507	240.55	8.47618	8.78226	8.58451	8.35906	8.29894	8.41464	8.46151	8.10093	8.5505	8.319	0.231499	0.103273	0
Rac1	0.986446	-0.2	0	2149.74	1723.93	2025.06	2173.6	2839.51	3025.65	3425.34	3360.41	11.0926	10.7797	11.0078	11.1083	11.4886	11.5791	11.7563	11.7289	10.9971	11.6382	0.641175	0.000633395	0
Nup214	0.9995	-0.1	0	266.091	274.511	307.47	226.417	260.874	233.77	240.277	291.576	8.22926	8.26918	8.41562	8.02468	8.20395	8.06485	8.09949	8.34685	8.23468	8.17879	0.0558959	0.605375	0
Aif1l	NA	0.3	0	7.002	0	10.602	11.321	0	6.679	0	0	5.35762	5.08746	5.47904	5.50211	5.08746	5.34621	5.08746	5.08746	5.35656	5.15215	0.204407	0.125929	0
Cpa3	NA	0.3	0	0	0	0	0	0	0	0	0	5.08746	5.08746	5.08746	5.08746	5.08746	5.08746	5.08746	5.08746	5.08746	5.08746	0	NA	NA
Ltbp1	0.9995	0.3	0	7.002	0	0	0	10.034	0	0	0	5.35762	5.08746	5.08746	5.08746	5.46055	5.08746	5.08746	5.08746	5.155	5.18073	0.0257309	0.830604	0
Ugp2	0.9995	0.1	0	252.086	274.511	212.048	158.492	270.908	333.956	324.094	240.55	8.16031	8.26918	7.9428	7.58865	8.25223	8.52339	8.48419	8.10093	7.99023	8.34018	0.349951	0.100116	0
Kcnh6	NA	-0.2	0	0	0	21.205	0	10.034	0	5.588	7.289	5.08746	5.08746	5.78673	5.08746	5.46055	5.08746	5.30699	5.36769	5.26228	5.30567	0.0433925	0.828665	0
Trmt1	0.292504	0.7	0	672.23	527.061	614.94	418.871	802.69	634.517	754.358	648.757	9.46399	9.13201	9.34194	8.82296	9.70855	9.38482	9.62271	9.41523	9.19023	9.53283	0.3426	0.0773853	0
Nacc1	0.9995	0.2	0	308.105	340.393	318.073	283.021	250.841	213.732	212.338	225.971	8.4183	8.54841	8.45973	8.30843	8.15401	7.95264	7.9445	8.02221	8.43372	8.01834	0.41538	0.000984153	0
Nfix	0.9995	0.1	0	742.254	472.159	710.362	577.363	933.127	848.25	882.878	816.413	9.60038	8.98345	9.53986	9.25589	9.91756	9.78504	9.84059	9.73202	9.34489	9.8188	0.473908	0.0182535	0
Abi3	0.784404	-0.4	0	4859.66	3524.72	4113.74	3747.2	8819.55	9497.72	10348.7	11415.2	12.2567	11.7971	12.0181	11.8846	13.112	13.2185	13.3419	13.483	11.9891	13.2889	1.29971	5.33e-05	1
Uba1	0.9995	-0.1	0	1057.36	900.395	1007.23	1041.52	1093.66	1035.27	1039.34	1231.91	10.0919	9.86789	10.0241	10.0708	10.1391	10.0624	10.0679	10.306	10.0137	10.1438	0.13017	0.137925	0
Vwf	0.9995	-0.1	0	14.005	21.961	0	22.642	30.101	6.679	11.176	7.289	5.58511	5.80635	5.08746	5.8238	6.00227	5.34621	5.49748	5.36769	5.57568	5.55341	0.0222671	0.926054	0
Siae	0.9995	0	0	203.069	175.687	148.434	192.454	230.773	180.337	139.696	218.682	7.88916	7.71209	7.51123	7.82307	8.04861	7.74374	7.44042	7.98118	7.73389	7.80349	0.0695968	0.679737	0
Vsig2	NA	0	0	0	0	0	0	0	0	0	0	5.08746	5.08746	5.08746	5.08746	5.08746	5.08746	5.08746	5.08746	5.08746	5.08746	0	NA	NA
Esam	0.803402	0.6	0	0	0	0	0	10.034	0	0	0	5.08746	5.08746	5.08746	5.08746	5.46055	5.08746	5.08746	5.08746	5.08746	5.18073	0.0932708	0.355918	0
Spa17	NA	0.4	0	49.017	10.98	42.41	0	10.034	6.679	0	0	6.37533	5.49121	6.25569	5.08746	5.46055	5.34621	5.08746	5.08746	5.80242	5.24542	0.557004	0.134882	0
Fam50a	0.9995	0.1	0	469.16	362.354	254.458	430.192	441.479	534.33	525.256	473.811	8.97487	8.63065	8.17222	8.85858	8.89324	9.15059	9.12737	8.98815	8.65908	9.03983	0.380755	0.0884553	0
Emd	0.906193	0.4	0	266.091	219.609	243.856	181.134	331.11	353.994	335.27	386.338	8.22926	7.98646	8.11819	7.74909	8.51219	8.59989	8.52853	8.71541	8.02075	8.589	0.568253	0.00239754	0
Taco1	0.953005	-0.4	0	7.002	0	21.205	11.321	10.034	33.396	22.351	14.579	5.35762	5.08746	5.78673	5.50211	5.46055	6.07459	5.81637	5.60226	5.43348	5.73844	0.304962	0.174191	0
Grik3	NA	0.2	0	0	0	0	0	10.034	0	0	0	5.08746	5.08746	5.08746	5.08746	5.46055	5.08746	5.08746	5.08746	5.08746	5.18073	0.0932708	0.355918	0
Gria3	NA	0	0	0	0	0	11.321	10.034	6.679	0	0	5.08746	5.08746	5.08746	5.50211	5.46055	5.34621	5.08746	5.08746	5.19112	5.24542	0.0542969	0.711574	0
Npas1	NA	-0.2	0	0	10.98	0	0	0	0	0	0	5.08746	5.49121	5.08746	5.08746	5.08746	5.08746	5.08746	5.08746	5.1884	5.08746	0.100937	0.355918	0
Sipa1l2	0.9995	0.1	0	357.122	428.237	402.892	339.625	461.547	581.084	575.547	787.255	8.61147	8.85249	8.77113	8.54545	8.95288	9.26464	9.25159	9.68169	8.69514	9.2877	0.592563	0.0116693	0
Ap4e1	0.9995	-0.2	0	168.057	175.687	222.651	169.813	160.538	260.486	167.635	138.499	7.65862	7.71209	8.00366	7.6711	7.60391	8.20206	7.6556	7.43044	7.76137	7.723	0.0383671	0.843118	0
Blvra	0.965105	0.3	0	658.225	505.1	625.543	554.722	652.185	400.748	597.898	473.811	9.4351	9.07441	9.36532	9.20144	9.42245	8.76404	9.30355	8.98815	9.26907	9.11955	0.149522	0.414059	0
Pdzd4	0.9995	-0.2	0	35.012	32.941	0	0	40.134	0	11.176	0	6.10878	6.06482	5.08746	5.08746	6.21206	5.08746	5.49748	5.08746	5.58713	5.47112	0.116011	0.777231	0
Ablim1	0.976308	-0.4	0	56.019	10.98	10.602	0	230.773	166.978	78.23	123.92	6.49216	5.49121	5.47904	5.08746	8.04861	7.65089	6.81031	7.30305	5.63747	7.45322	1.81575	0.00388151	1
Idh3g	0.9995	-0.2	0	1092.37	636.865	646.748	747.176	953.194	1222.28	1464.01	1333.96	10.1375	9.38988	9.41098	9.6095	9.94719	10.2949	10.5488	10.4178	9.63696	10.3022	0.665237	0.0219579	0
Ace	0.993435	0.4	0	70.024	32.941	74.217	67.925	0	0	27.939	29.158	6.70077	6.06482	6.75778	6.67136	5.08746	5.08746	5.95278	5.98089	6.54868	5.52715	1.02154	0.0146775	1
Ssr4	0.9995	0.1	0	861.294	1076.08	1229.88	1120.76	1625.45	1836.76	2151.32	1931.69	9.80622	10.1165	10.3036	10.1734	10.6965	10.8694	11.0936	10.9408	10.0999	10.9001	0.800162	0.000982725	0
Bcap31	0.9995	0.1	0	910.311	944.317	869.398	724.534	923.093	1075.34	1201.38	896.596	9.88312	9.93416	9.81922	9.56707	9.90252	10.1155	10.2707	9.86201	9.80089	10.0377	0.236798	0.108146	0
Fam98a	0.9995	0.1	0	266.091	153.726	222.651	237.738	190.639	166.978	184.399	174.946	8.22926	7.55248	8.00366	8.08607	7.81146	7.65089	7.77082	7.70699	7.96787	7.73504	0.232828	0.172353	0
Ltbp2	NA	0.2	0	0	0	0	0	0	0	5.588	0	5.08746	5.08746	5.08746	5.08746	5.08746	5.08746	5.30699	5.08746	5.08746	5.14234	0.0548821	0.355918	0
Kmt2a	0.9995	0.1	0	1190.41	1021.18	837.591	1007.56	1153.87	1001.87	921.993	816.413	10.2579	10.0433	9.76751	10.0245	10.2142	10.0166	9.90086	9.73202	10.0233	9.96591	0.0573784	0.701336	0
Ift46	0.9995	-0.1	0	315.108	208.628	169.639	271.7	311.042	253.807	223.513	400.917	8.44753	7.9226	7.66987	8.25597	8.43063	8.16896	8.0085	8.7646	8.07399	8.34317	0.269177	0.303405	0
Tmem25	NA	0.1	0	21.007	0	0	0	0	0	0	0	5.78154	5.08746	5.08746	5.08746	5.08746	5.08746	5.08746	5.08746	5.26098	5.08746	0.17352	0.355918	0
Cd3g	NA	0	0	0	10.98	31.807	0	0	0	11.176	0	5.08746	5.49121	6.04017	5.08746	5.08746	5.08746	5.49748	5.08746	5.42658	5.18997	0.236608	0.3765	0
Trappc6a	0.9995	0.2	0	462.158	527.061	413.494	249.059	361.21	367.352	368.797	349.891	8.95466	9.13201	8.80572	8.14496	8.62648	8.64872	8.65391	8.58455	8.75934	8.62842	0.130923	0.566563	0
Supt6	0.9995	0.2	0	560.192	560.002	498.314	396.23	652.185	387.39	385.561	408.206	9.21479	9.21432	9.05613	8.74896	9.42245	8.71901	8.71274	8.78857	9.05855	8.91069	0.147857	0.494978	0
Spag5	0.0102079	1.6	1	28.01	0	0	22.642	10.034	13.358	0	0	5.95443	5.08746	5.08746	5.8238	5.46055	5.56554	5.08746	5.08746	5.48829	5.30025	0.188037	0.503403	0
Foxn1	NA	0	0	14.005	10.98	0	0	0	6.679	5.588	0	5.58511	5.49121	5.08746	5.08746	5.08746	5.34621	5.30699	5.08746	5.31281	5.20703	0.10578	0.503681	0
Acer3	0.365736	-0.6	0	294.101	153.726	286.265	215.096	531.782	607.801	748.77	495.679	8.358	7.55248	8.32312	7.96056	9.1441	9.32598	9.61244	9.04897	8.04854	9.28288	1.23434	0.00154728	1
Rab34	0.9995	-0.1	0	350.12	164.706	275.663	158.492	130.437	166.978	94.993	247.84	8.58541	7.63449	8.27456	7.58865	7.36139	7.65089	7.01115	8.13873	8.02078	7.54054	0.480237	0.209559	0
Sdf2	0.9995	0	0	623.213	834.513	795.181	600.005	561.883	607.801	759.946	940.333	9.36022	9.7624	9.69554	9.30835	9.21889	9.32598	9.6329	9.92827	9.53163	9.52651	0.0051197	0.980136	0
Ccne1	0.441816	0.9	0	0	21.961	10.602	11.321	20.067	13.358	0	21.868	5.08746	5.80635	5.47904	5.50211	5.75668	5.56554	5.08746	5.80395	5.46874	5.55341	0.0846672	0.713879	0
Ache	0.827202	-0.5	0	119.041	32.941	31.807	45.283	662.219	494.256	597.898	444.653	7.25777	6.06482	6.04017	6.30894	9.4434	9.04509	9.30355	8.90284	6.41793	9.17372	2.75579	0.000115877	1
Acot7	0.969728	0.4	0	35.012	54.902	10.602	45.283	180.605	120.224	94.993	94.762	6.10878	6.47414	5.47904	6.30894	7.74554	7.26888	7.01115	7.00856	6.09272	7.25853	1.16581	0.00576484	1
Mybpc3	0.9995	-0.1	0	21.007	10.98	0	0	70.235	13.358	5.588	21.868	5.78154	5.49121	5.08746	5.08746	6.7037	5.56554	5.30699	5.80395	5.36192	5.84504	0.483123	0.213958	0
Psmc3	0.9995	-0.1	0	546.187	625.885	826.989	543.401	903.026	1175.53	1139.92	1290.22	9.18037	9.36607	9.74985	9.17343	9.87195	10.2402	10.1971	10.3709	9.36743	10.1701	0.802624	0.00341469	0
Acp2	0.9995	-0.2	0	1295.44	1328.63	901.206	1324.54	2167.26	1936.95	2006.03	1793.19	10.3766	10.4122	9.86914	10.4078	11.1041	10.9447	10.9944	10.8354	10.2664	10.9696	0.703203	0.00274925	0
Rapsn	0.0961644	-1.3	0	266.091	252.55	254.458	260.38	321.076	253.807	296.155	240.55	8.22926	8.16264	8.17222	8.20154	8.47198	8.16896	8.367	8.10093	8.19141	8.27722	0.0858035	0.363802	0
Slc39a13	0.9995	0	0	406.139	263.53	402.892	396.23	571.916	307.24	519.669	473.811	8.78182	8.21689	8.77113	8.74896	9.24297	8.41464	9.11288	8.98815	8.6297	8.93966	0.30996	0.224157	0
Celf2	0.335871	-0.5	0	2976.02	2789.03	3032.29	2875.5	4184.02	3720.28	3978.54	2813.71	11.5556	11.463	11.5823	11.5066	12.0424	11.8743	11.9703	11.4756	11.5269	11.8406	0.313784	0.0512415	0
Nr1h3	0.9995	0.1	0	28.01	43.922	10.602	22.642	10.034	6.679	27.939	29.158	5.95443	6.28396	5.47904	5.8238	5.46055	5.34621	5.95278	5.98089	5.88531	5.68511	0.200199	0.425047	0
Ddb2	0.9995	-0.3	0	133.045	186.667	137.831	135.85	100.336	120.224	178.811	94.762	7.38409	7.78573	7.42485	7.40812	7.0697	7.26888	7.73343	7.00856	7.5007	7.27014	0.230552	0.270163	0
Spi1	0.9995	-0.1	0	4264.46	4293.35	4951.33	3656.63	4214.12	4328.08	5084.93	4286.17	12.0696	12.0793	12.2835	11.8497	12.0526	12.0908	12.3216	12.0769	12.0705	12.1355	0.0649772	0.571019	0
Sf3a1	0.9995	0.1	0	224.077	208.628	190.844	215.096	361.21	207.053	312.919	276.997	8.01166	7.9226	7.81278	7.96056	8.62648	7.91321	8.43846	8.28076	7.9269	8.31472	0.387824	0.0485639	0
Stat6	0.9995	0.1	0	840.287	636.865	805.784	815.101	662.219	794.816	821.412	838.281	9.77196	9.38988	9.71387	9.72979	9.4434	9.69491	9.74048	9.76865	9.65138	9.66186	0.0104804	0.930501	0
Acp5	0.894404	0.3	0	168.057	142.746	116.627	203.775	10.034	20.037	11.176	36.447	7.65862	7.46553	7.23484	7.89345	5.46055	5.75588	5.49748	6.13847	7.56311	5.71309	1.85002	0.000118343	1
Acsl3	0.733366	0.6	0	175.06	186.667	127.229	101.888	70.235	46.754	44.703	29.158	7.70777	7.78573	7.33297	7.08627	6.7037	6.33546	6.29835	5.98089	7.47819	6.3296	1.14859	0.00200673	1
Vrk3	0.9995	-0.2	0	434.148	461.178	392.289	237.738	742.488	440.823	463.79	619.599	8.87082	8.9518	8.73569	8.08607	9.60082	8.89125	8.95939	9.35226	8.6611	9.20093	0.539834	0.0817721	0
Smg9	0.9995	0.2	0	511.175	472.159	614.94	509.438	852.858	881.645	854.939	1064.25	9.09058	8.98345	9.34194	9.08597	9.79256	9.83864	9.79594	10.101	9.12548	9.88203	0.756551	0.000382753	0
Paxip1	0.9995	0.2	0	133.045	164.706	127.229	192.454	70.235	160.299	128.52	94.762	7.38409	7.63449	7.33297	7.82307	6.7037	7.60213	7.34447	7.00856	7.54366	7.16472	0.37894	0.145655	0
Rmnd5a	0.9995	0	0	294.101	263.53	275.663	328.305	230.773	187.016	178.811	138.499	8.358	8.21689	8.27456	8.50106	8.04861	7.78801	7.73343	7.43044	8.33763	7.75012	0.587503	0.00590675	0
Mov10	0.9995	0.3	0	154.053	208.628	42.41	181.134	110.37	113.545	189.986	189.524	7.555	7.9226	6.25569	7.74909	7.17363	7.20501	7.80726	7.80429	7.37059	7.49755	0.126953	0.772064	0
Ppm1j	NA	0	0	7.002	0	0	22.642	20.067	6.679	11.176	58.315	5.35762	5.08746	5.08746	5.8238	5.75668	5.34621	5.49748	6.52849	5.33909	5.78222	0.44313	0.209121	0
Rhoc	0.9995	0.1	0	287.098	230.589	243.856	271.7	421.412	260.486	312.919	422.785	8.32687	8.04761	8.11819	8.25597	8.83103	8.20206	8.43846	8.83537	8.18716	8.57673	0.389566	0.0597834	0
Prr27	NA	0	0	0	0	0	0	0	0	0	0	5.08746	5.08746	5.08746	5.08746	5.08746	5.08746	5.08746	5.08746	5.08746	5.08746	0	NA	NA
Tead3	0.9995	-0.1	0	84.029	32.941	95.422	45.283	10.034	13.358	39.115	36.447	6.883	6.06482	7.01594	6.30894	5.46055	5.56554	6.1921	6.13847	6.56817	5.83916	0.729013	0.0490174	0
Ppard	0.9995	0.1	0	490.168	373.335	381.687	316.984	481.614	567.726	502.905	619.599	9.03389	8.67007	8.69935	8.45526	9.01015	9.23296	9.06852	9.35226	8.71464	9.16597	0.451331	0.0194998	0
Def6	0.9995	0.3	0	301.103	274.511	137.831	249.059	481.614	347.315	329.682	437.364	8.38846	8.26918	7.42485	8.14496	9.01015	8.57484	8.50653	8.8807	8.05686	8.74305	0.686194	0.0324516	0
Peg3	NA	-0.2	0	7.002	0	0	22.642	40.134	6.679	11.176	7.289	5.35762	5.08746	5.08746	5.8238	6.21206	5.34621	5.49748	5.36769	5.33909	5.60586	0.266774	0.358843	0
Zim1	NA	0	0	0	0	0	0	0	0	0	0	5.08746	5.08746	5.08746	5.08746	5.08746	5.08746	5.08746	5.08746	5.08746	5.08746	0	NA	NA
Metrn	0.972871	0.4	0	98.034	175.687	137.831	101.888	170.572	133.583	162.047	109.341	7.04477	7.71209	7.42485	7.08627	7.67646	7.38873	7.61506	7.16331	7.317	7.46089	0.143895	0.48967	0
Lmf1	0.9995	-0.1	0	518.177	417.256	519.519	475.476	742.488	654.555	743.182	619.599	9.10899	8.8178	9.11249	8.99287	9.60082	9.42743	9.60211	9.35226	9.00804	9.49565	0.487617	0.00199608	0
Narfl	0.9995	0.1	0	455.156	318.433	296.868	237.738	471.58	293.882	458.202	546.705	8.93415	8.46121	8.37011	8.08607	8.9818	8.35703	8.94311	9.18166	8.46289	8.8659	0.403014	0.158247	0
Angptl4	NA	-0.1	0	21.007	10.98	0	11.321	0	6.679	0	0	5.78154	5.49121	5.08746	5.50211	5.08746	5.34621	5.08746	5.08746	5.46558	5.15215	0.313431	0.0925535	0
Dbf4	0.888717	0.4	0	70.024	65.883	53.012	22.642	30.101	33.396	27.939	51.026	6.70077	6.64217	6.44314	5.8238	6.00227	6.07459	5.95278	6.40983	6.40247	6.10987	0.292602	0.242164	0
Daxx	0.9995	0.1	0	287.098	219.609	180.241	158.492	140.471	213.732	245.865	306.155	8.32687	7.98646	7.74309	7.58865	7.44684	7.95264	8.12859	8.41005	7.91127	7.98453	0.0732595	0.786498	0
Cd320	0.9995	0.1	0	119.041	54.902	21.205	113.208	130.437	133.583	83.818	160.367	7.25777	6.47414	5.78673	7.20171	7.36139	7.38873	6.88042	7.60264	6.68009	7.30829	0.628205	0.148648	0
Ipo4	0.9995	0	0	322.11	329.413	445.302	283.021	361.21	460.86	419.088	357.181	8.47618	8.50547	8.90479	8.30843	8.62648	8.95088	8.82365	8.61169	8.54872	8.75317	0.204455	0.223138	0
Tm9sf1	0.567631	0.6	0	112.038	142.746	339.277	158.492	100.336	200.374	223.513	211.393	7.1902	7.46553	8.5441	7.58865	7.0697	7.87267	8.0085	7.93895	7.69712	7.72246	0.0253328	0.947225	0
Rec8	NA	0.6	0	14.005	32.941	21.205	0	0	13.358	5.588	14.579	5.58511	6.06482	5.78673	5.08746	5.08746	5.56554	5.30699	5.60226	5.63103	5.39056	0.240467	0.352802	0
Irf9	0.115428	0.8	0	924.316	636.865	848.194	679.251	702.354	554.368	519.669	896.596	9.90436	9.38988	9.78495	9.47827	9.52426	9.20057	9.11288	9.86201	9.63936	9.42493	0.214433	0.346186	0
Gmpr2	0.9995	-0.2	0	819.28	757.65	1017.83	916.989	1294.34	1035.27	1095.22	1246.49	9.73688	9.62872	10.0387	9.89328	10.3754	10.0624	10.1411	10.3225	9.82439	10.2253	0.400956	0.0136565	0
Mdp1	0.9995	-0.1	0	532.182	428.237	561.928	441.513	361.21	480.897	653.777	728.94	9.14512	8.85249	9.21899	8.89334	8.62648	9.00814	9.4258	9.57543	9.02749	9.15896	0.131473	0.592637	0
Dhrs1	0.9995	0.3	0	280.096	285.491	233.253	305.663	501.681	400.748	379.973	400.917	8.29506	8.31963	8.06206	8.40796	9.06523	8.76404	8.69339	8.7646	8.27118	8.82181	0.550635	0.00254457	0
Ncan	NA	0	0	0	21.961	10.602	0	0	6.679	0	0	5.08746	5.80635	5.47904	5.08746	5.08746	5.34621	5.08746	5.08746	5.36508	5.15215	0.212928	0.294267	0
Tmem161a	0.9995	0.2	0	357.122	241.569	233.253	158.492	190.639	173.657	268.216	328.023	8.61147	8.10627	8.06206	7.58865	7.81146	7.69806	8.23944	8.49994	8.09212	8.06222	0.0298911	0.91855	0
Armc6	0.9995	0	0	84.029	54.902	42.41	56.604	110.37	26.717	117.345	94.762	6.883	6.47414	6.25569	6.5015	7.17363	5.92403	7.2417	7.00856	6.52858	6.83698	0.308396	0.392302	0
Borcs8	0.9995	0.1	0	175.06	87.843	201.446	169.813	120.403	126.903	139.696	145.788	7.70777	6.92888	7.87925	7.6711	7.27056	7.33005	7.44042	7.49015	7.54675	7.38279	0.163957	0.478092	0
Slc25a42	0.992058	0.4	0	84.029	32.941	31.807	33.963	30.101	73.47	39.115	21.868	6.883	6.06482	6.04017	6.08668	6.00227	6.74779	6.1921	5.80395	6.26867	6.18653	0.0821379	0.78553	0
Snx9	0.842246	-0.4	0	21.007	0	10.602	0	0	6.679	0	0	5.78154	5.08746	5.47904	5.08746	5.08746	5.34621	5.08746	5.08746	5.35888	5.15215	0.206726	0.295518	0
Ranbp3	0.9995	0.1	0	602.206	603.924	731.567	486.796	752.522	921.72	771.121	889.307	9.31335	9.31724	9.58038	9.02457	9.61934	9.90044	9.65306	9.85067	9.30889	9.75588	0.446991	0.0154325	0
Ndufa11	0.9995	-0.2	0	637.218	724.708	572.531	996.235	571.916	601.122	765.533	481.1	9.39064	9.5674	9.24444	10.0088	9.24297	9.31089	9.64301	9.00871	9.55281	9.3014	0.251412	0.278889	0
Bmp8b	0.9995	0.3	0	0	0	0	0	0	0	0	0	5.08746	5.08746	5.08746	5.08746	5.08746	5.08746	5.08746	5.08746	5.08746	5.08746	0	NA	NA
Nr2f6	0.992138	0.4	0	231.079	131.765	148.434	79.246	230.773	387.39	273.804	371.759	8.05028	7.373	7.51123	6.82332	8.04861	8.71901	8.26587	8.66448	7.43946	8.42449	0.985038	0.0165306	0
Use1	0.568064	0.6	0	1575.54	1921.58	1675.18	2218.89	1294.34	1282.39	1206.97	1516.19	10.6524	10.9334	10.7391	11.1376	10.3754	10.3624	10.2773	10.5982	10.8656	10.4033	0.462297	0.0111751	0
Ocel1	0.125898	0.9	0	364.124	307.452	148.434	237.738	190.639	160.299	150.872	102.052	8.63707	8.41554	7.51123	8.08607	7.81146	7.60213	7.53038	7.08801	8.16248	7.508	0.65448	0.0636241	0
Dyrk1b	0.9995	-0.2	0	84.029	109.804	74.217	67.925	60.202	80.15	72.642	65.605	6.883	7.16796	6.75778	6.67136	6.55769	6.83479	6.73663	6.63815	6.87003	6.69181	0.178214	0.200487	0
Braf	0.865148	-0.3	0	343.117	296.472	159.036	294.342	311.042	240.449	273.804	233.261	8.55887	8.36838	7.59273	8.35906	8.43063	8.10039	8.26587	8.06211	8.21976	8.21475	0.00500952	0.983335	0
Ndufb2	0.9995	0.2	0	133.045	395.296	286.265	203.775	170.572	207.053	150.872	153.077	7.38409	8.74583	8.32312	7.89345	7.67646	7.91321	7.53038	7.54749	8.08662	7.66689	0.419739	0.217683	0
Hltf	0.879522	-0.4	0	525.18	494.119	625.543	430.192	521.748	647.876	659.364	641.467	9.12717	9.04472	9.36532	8.85858	9.11829	9.41337	9.43747	9.39974	9.09895	9.34222	0.243269	0.108541	0
Prpf6	0.9995	0	0	329.113	208.628	222.651	260.38	260.874	273.844	279.392	306.155	8.50427	7.9226	8.00366	8.20154	8.20395	8.26606	8.29182	8.41005	8.15802	8.29297	0.134952	0.360812	0
Rgs19	0.9995	-0.1	0	1526.52	1295.69	1388.92	1335.86	1846.19	1910.23	2179.26	2019.16	10.6078	10.3769	10.4746	10.4198	10.8767	10.925	11.112	11.0036	10.4698	10.9793	0.509524	0.000393427	0
Rgs20	NA	0	0	0	0	0	0	20.067	0	0	0	5.08746	5.08746	5.08746	5.08746	5.75668	5.08746	5.08746	5.08746	5.08746	5.25477	0.167303	0.355918	0
Abhd3	0.9995	-0.1	0	70.024	21.961	21.205	0	70.235	20.037	22.351	21.868	6.70077	5.80635	5.78673	5.08746	6.7037	5.75588	5.81637	5.80395	5.84533	6.01997	0.174645	0.678942	0
Snrpd1	0.994338	0.3	0	273.093	329.413	392.289	396.23	270.908	280.523	374.385	269.708	8.26253	8.50547	8.73569	8.74896	8.25223	8.29702	8.67379	8.24654	8.56316	8.36739	0.195768	0.25078	0
Tchp	0.9995	0	0	182.062	142.746	190.844	237.738	381.278	280.523	363.209	262.418	7.7553	7.46553	7.81278	8.08607	8.69793	8.29702	8.63375	8.21149	7.77992	8.46005	0.680128	0.00820331	0
Tiam1	0.0138376	-1	0	28.01	32.941	21.205	33.963	80.269	66.791	89.405	43.736	5.95443	6.06482	5.78673	6.08668	6.83629	6.65522	6.94726	6.28051	5.97316	6.67982	0.706657	0.00467164	0
Tsc2	0.9995	0.1	0	497.17	538.041	307.47	249.059	471.58	500.935	581.135	641.467	9.05303	9.15997	8.41562	8.14496	8.9818	9.06322	9.26476	9.39974	8.69339	9.17738	0.483984	0.115926	0
Rpl3l	NA	0	0	0	0	0	0	0	0	0	0	5.08746	5.08746	5.08746	5.08746	5.08746	5.08746	5.08746	5.08746	5.08746	5.08746	0	NA	NA
Slc9a3r2	0.9995	0.3	0	42.014	10.98	10.602	22.642	0	6.679	5.588	21.868	6.24819	5.49121	5.47904	5.8238	5.08746	5.34621	5.30699	5.80395	5.76056	5.38615	0.374406	0.162894	0
Puf60	0.9995	0	0	777.266	757.65	731.567	803.78	1113.73	968.474	961.108	1304.8	9.66403	9.62872	9.58038	9.71043	10.1646	9.96935	9.95871	10.3867	9.64589	10.1198	0.473948	0.00394363	0
Golga2	0.982507	0.3	0	364.124	329.413	307.47	226.417	471.58	387.39	396.736	430.075	8.63707	8.50547	8.41562	8.02468	8.9818	8.71901	8.75066	8.85821	8.39571	8.82742	0.431712	0.0244371	0
Uck1	0.9995	-0.1	0	378.129	274.511	233.253	226.417	351.177	320.598	374.385	408.206	8.68695	8.26918	8.06206	8.02468	8.58938	8.47004	8.67379	8.78857	8.26072	8.63044	0.369727	0.0676921	0
Scin	NA	0	0	7.002	0	0	0	0	0	0	0	5.35762	5.08746	5.08746	5.08746	5.08746	5.08746	5.08746	5.08746	5.155	5.08746	0.0675399	0.355918	0
Ikzf4	NA	0	0	35.012	0	0	0	0	0	0	0	6.10878	5.08746	5.08746	5.08746	5.08746	5.08746	5.08746	5.08746	5.34279	5.08746	0.255328	0.355918	0
Mien1	0.9995	-0.3	0	1652.57	1240.79	911.808	1426.43	1023.43	1061.98	1184.62	1596.38	10.7199	10.316	9.8854	10.5122	10.0463	10.098	10.251	10.671	10.3584	10.2666	0.0917782	0.700501	0
Pon1	NA	0	0	0	0	0	0	0	0	0	0	5.08746	5.08746	5.08746	5.08746	5.08746	5.08746	5.08746	5.08746	5.08746	5.08746	0	NA	NA
Axl	3.64e-39	3.6	1	5020.72	4436.09	4474.22	4800.04	662.219	701.309	1078.45	1290.22	12.3034	12.1261	12.1383	12.239	9.4434	9.52221	10.1195	10.3709	12.2017	9.86402	2.3377	5.34e-05	1
Tgfb1	0.906193	-0.4	0	2275.78	2349.81	3498.8	2400.02	5046.91	3893.93	3676.8	3039.68	11.1735	11.2191	11.7866	11.2491	12.3109	11.9396	11.8575	11.5858	11.3571	11.9234	0.566344	0.0343279	0
Ccdc97	0.853103	-0.4	0	371.127	252.55	381.687	328.305	381.278	420.785	363.209	597.731	8.66223	8.16264	8.69935	8.50106	8.69793	8.82904	8.63375	9.30317	8.50632	8.86597	0.359652	0.114064	0
Acvr2b	0.9995	-0.3	0	357.122	252.55	212.048	283.021	632.118	474.218	597.898	626.888	8.61147	8.16264	7.9428	8.30843	9.37963	8.9893	9.30355	9.36826	8.25634	9.26019	1.00385	0.000973785	1
Akap8l	0.960981	0.4	0	2863.98	2679.22	3445.79	2535.87	3010.09	2918.78	2788.33	2981.36	11.5008	11.4058	11.7648	11.3275	11.5718	11.5279	11.4627	11.5581	11.4997	11.5301	0.0303881	0.767545	0
Shh	NA	0	0	0	0	0	0	0	0	0	0	5.08746	5.08746	5.08746	5.08746	5.08746	5.08746	5.08746	5.08746	5.08746	5.08746	0	NA	NA
Pdcd2l	0.9995	0.2	0	609.208	439.217	466.506	498.117	331.11	400.748	441.439	379.049	9.32914	8.88636	8.96724	9.0556	8.51219	8.76404	8.89312	8.69017	9.05959	8.71488	0.344709	0.0328243	0
Gtf2f1	0.9995	0	0	721.247	735.689	657.35	588.684	602.017	447.502	536.432	670.625	9.5608	9.58813	9.43327	9.28236	9.31292	8.9114	9.15591	9.46071	9.46614	9.21024	0.255906	0.110366	0
Clpp	0.9995	-0.2	0	504.172	450.198	360.482	350.946	471.58	447.502	396.736	481.1	9.07192	8.91945	8.62382	8.58851	8.9818	8.9114	8.75066	9.00871	8.80093	8.91314	0.112214	0.422729	0
Alkbh7	0.9995	0.1	0	329.113	494.119	296.868	305.663	250.841	293.882	229.101	218.682	8.50427	9.04472	8.37011	8.40796	8.15401	8.35703	8.03947	7.98118	8.58177	8.13292	0.448842	0.0446964	0
Pspn	NA	0	0	0	0	0	0	0	0	0	0	5.08746	5.08746	5.08746	5.08746	5.08746	5.08746	5.08746	5.08746	5.08746	5.08746	0	NA	NA
Dennd1c	0.9995	-0.1	0	1211.41	856.474	901.206	1052.84	1374.61	1342.51	1173.44	1326.67	10.2824	9.79843	9.86914	10.0859	10.4601	10.4268	10.2377	10.4101	10.009	10.3837	0.374697	0.0208652	0
Med6	0.9995	0.2	0	322.11	340.393	413.494	362.267	270.908	233.77	301.743	269.708	8.47618	8.54841	8.80572	8.63033	8.25223	8.06485	8.39121	8.24654	8.61516	8.23871	0.376452	0.00834722	0
Prkd1	NA	0	0	0	0	0	0	10.034	0	0	0	5.08746	5.08746	5.08746	5.08746	5.46055	5.08746	5.08746	5.08746	5.08746	5.18073	0.0932708	0.355918	0
Lcp2	0.9995	0	0	889.304	570.982	901.206	645.288	963.228	901.683	972.283	1071.54	9.85066	9.24075	9.86914	9.40788	9.96178	9.86988	9.97482	10.1105	9.59211	9.97925	0.387146	0.0584198	0
Cse1l	0.9995	-0.1	0	357.122	351.374	360.482	158.492	290.975	367.352	352.034	306.155	8.61147	8.59012	8.62382	7.58865	8.34418	8.64872	8.59258	8.41005	8.35352	8.49889	0.14537	0.6033	0
Naa20	0.9995	0	0	175.06	87.843	137.831	226.417	150.504	73.47	134.108	102.052	7.70777	6.92888	7.42485	8.02468	7.52751	6.74779	7.39324	7.08801	7.52154	7.18914	0.332405	0.295436	0
Prkra	0.9995	-0.1	0	217.074	164.706	53.012	203.775	170.572	213.732	268.216	182.235	7.97197	7.63449	6.44314	7.89345	7.67646	7.95264	8.23944	7.75646	7.48576	7.90625	0.420484	0.306678	0
Fkbp7	0.582319	-0.7	0	161.055	87.843	31.807	113.208	100.336	106.866	150.872	65.605	7.60774	6.92888	6.04017	7.20171	7.0697	7.13818	7.53038	6.63815	6.94462	7.0941	0.149478	0.707016	0
Plekha3	0.9995	-0.2	0	175.06	131.765	106.024	101.888	150.504	146.941	134.108	138.499	7.70777	7.373	7.12953	7.08627	7.52751	7.49938	7.39324	7.43044	7.32414	7.46264	0.1385	0.379115	0
Ykt6	0.9995	-0.1	0	1092.37	977.258	816.386	792.459	1264.24	1442.69	1436.07	1487.04	10.1375	9.98194	9.73197	9.6908	10.3423	10.5282	10.5217	10.5708	9.88554	10.4908	0.605206	0.00209425	0
Baz1b	0.9995	0.2	0	434.148	461.178	583.133	407.551	341.143	507.614	396.736	510.258	8.87082	8.9518	9.26944	8.78644	8.5513	9.08112	8.75066	9.08815	8.96962	8.86781	0.101818	0.568225	0
Pex6	0.9995	0.2	0	959.328	977.258	1007.23	894.347	762.555	654.555	637.013	809.123	9.95613	9.98194	10.0241	9.85852	9.63763	9.42743	9.3902	9.7196	9.95516	9.54371	0.41145	0.00329868	0
Mrpl2	0.9995	0.1	0	476.163	461.178	445.302	475.476	642.152	641.196	497.317	656.046	8.99481	8.9518	8.90479	8.99287	9.4012	9.39916	9.05343	9.43055	8.96107	9.32109	0.360016	0.00785833	0
Mea1	0.9995	0.3	0	196.067	351.374	275.663	305.663	200.672	267.165	329.682	313.444	7.84591	8.59012	8.27456	8.40796	7.8745	8.23441	8.50653	8.44064	8.27964	8.26402	0.0156146	0.943902	0
Gnmt	NA	0.1	0	28.01	21.961	21.205	22.642	30.101	13.358	27.939	7.289	5.95443	5.80635	5.78673	5.8238	6.00227	5.56554	5.95278	5.36769	5.84283	5.72207	0.120758	0.473356	0
Grin2d	0.798396	0.6	0	0	0	0	0	0	0	0	0	5.08746	5.08746	5.08746	5.08746	5.08746	5.08746	5.08746	5.08746	5.08746	5.08746	0	NA	NA
Kdelr1	0.9995	0.2	0	777.266	603.924	636.145	554.722	692.32	821.533	1011.4	1035.1	9.66403	9.31724	9.38833	9.20144	9.50446	9.74068	10.0298	10.0622	9.39276	9.83429	0.441527	0.0361213	0
Tmem143	0.9995	-0.2	0	154.053	241.569	222.651	135.85	170.572	146.941	167.635	160.367	7.555	8.10627	8.00366	7.40812	7.67646	7.49938	7.6556	7.60264	7.76826	7.60852	0.159741	0.394192	0
Pdxk-ps	NA	-0.1	0	7.002	0	0	0	0	13.358	0	0	5.35762	5.08746	5.08746	5.08746	5.08746	5.56554	5.08746	5.08746	5.155	5.20698	0.0519785	0.718001	0
Ggct	0.894238	0.5	0	21.007	21.961	10.602	79.246	40.134	46.754	72.642	58.315	5.78154	5.80635	5.47904	6.82332	6.21206	6.33546	6.73663	6.52849	5.97256	6.45316	0.480601	0.177737	0
Jag2	0.969728	-0.3	0	35.012	32.941	0	45.283	80.269	73.47	50.291	94.762	6.10878	6.06482	5.08746	6.30894	6.83629	6.74779	6.39731	7.00856	5.8925	6.74749	0.854989	0.0300269	0
Btbd6	0.888717	-0.3	0	70.024	98.824	31.807	79.246	160.538	140.262	145.284	189.524	6.70077	7.05337	6.04017	6.82332	7.60391	7.44511	7.4861	7.80429	6.65441	7.58485	0.930445	0.00701039	0
Nudt14	0.9995	0.2	0	336.115	197.648	180.241	294.342	170.572	347.315	335.27	306.155	8.53183	7.85579	7.74309	8.35906	7.67646	8.57484	8.52853	8.41005	8.12244	8.29747	0.17503	0.560211	0
Epdr1	NA	0.1	0	7.002	0	0	0	10.034	6.679	5.588	0	5.35762	5.08746	5.08746	5.08746	5.46055	5.34621	5.30699	5.08746	5.155	5.3003	0.1453	0.208895	0
Flii	0.940034	0.3	0	882.302	702.748	773.977	747.176	782.623	828.212	821.412	1078.83	9.83968	9.52503	9.65817	9.6095	9.67353	9.7519	9.74048	10.12	9.6581	9.82148	0.163385	0.22536	0
Top3a	0.9995	0	0	147.05	164.706	169.639	181.134	260.874	173.657	100.581	138.499	7.50024	7.63449	7.66987	7.74909	8.20395	7.69806	7.07233	7.43044	7.63842	7.6012	0.0372273	0.883695	0
Atg4d	0.843641	0.5	0	210.072	186.667	190.844	181.134	110.37	166.978	173.223	218.682	7.93116	7.78573	7.81278	7.74909	7.17363	7.65089	7.69504	7.98118	7.81969	7.62519	0.194506	0.30115	0
Qtrt1	0.9995	-0.1	0	322.11	175.687	169.639	181.134	250.841	293.882	357.621	357.181	8.47618	7.71209	7.66987	7.74909	8.15401	8.35703	8.61331	8.61169	7.90181	8.43401	0.532205	0.053438	0
Plin4	0.9995	0.4	0	0	0	0	0	0	0	0	7.289	5.08746	5.08746	5.08746	5.08746	5.08746	5.08746	5.08746	5.36769	5.08746	5.15752	0.0700557	0.355918	0
Chaf1a	0.347881	1	0	21.007	21.961	31.807	22.642	20.067	0	11.176	43.736	5.78154	5.80635	6.04017	5.8238	5.75668	5.08746	5.49748	6.28051	5.86297	5.65553	0.207432	0.450039	0
Acy1	0.993435	0.3	0	91.031	32.941	84.819	101.888	210.706	273.844	245.865	291.576	6.96614	6.06482	6.89262	7.08627	7.93491	8.26606	8.12859	8.34685	6.75246	8.1691	1.41664	0.00128612	1
Tmem39a	0.9995	0.2	0	203.069	186.667	201.446	226.417	190.639	207.053	273.804	218.682	7.88916	7.78573	7.87925	8.02468	7.81146	7.91321	8.26587	7.98118	7.89471	7.99293	0.098224	0.402834	0
Timmdc1	0.9995	0.2	0	21.007	54.902	10.602	45.283	30.101	40.075	39.115	36.447	5.78154	6.47414	5.47904	6.30894	6.00227	6.21091	6.1921	6.13847	6.01092	6.13594	0.125022	0.614577	0
Pla1a	NA	-0.3	0	7.002	0	0	33.963	0	6.679	0	0	5.35762	5.08746	5.08746	6.08668	5.08746	5.34621	5.08746	5.08746	5.40481	5.15215	0.252656	0.341724	0
Mcm2	0.243654	0.8	0	91.031	54.902	42.41	45.283	70.235	66.791	67.054	116.63	6.96614	6.47414	6.25569	6.30894	6.7037	6.65522	6.65898	7.23487	6.50123	6.81319	0.311963	0.196269	0
Tpra1	0.9995	0	0	1267.43	1098.04	1240.48	1064.16	1394.67	1128.77	983.459	1530.77	10.3459	10.1447	10.3157	10.1009	10.4805	10.1834	9.99075	10.6117	10.2268	10.3166	0.0897852	0.579799	0
Nab1	0.675154	0.4	0	259.089	153.726	190.844	169.813	150.504	153.62	217.926	153.077	8.1952	7.55248	7.81278	7.6711	7.52751	7.55167	7.97686	7.54749	7.80789	7.65088	0.15701	0.409213	0
Adam33	0.30881	1	0	252.086	263.53	243.856	430.192	10.034	20.037	22.351	14.579	8.16031	8.21689	8.11819	8.85858	5.46055	5.75588	5.81637	5.60226	8.33849	5.65876	2.67973	8.43e-06	1
Il17ra	0.993247	0.2	0	1260.43	966.278	1441.93	1222.65	2327.8	2003.74	2061.91	2347.19	10.3381	9.96619	10.5274	10.2954	11.2057	10.9928	11.0334	11.2175	10.2818	11.1123	0.830547	0.000699283	0
Lamb1	NA	-0.1	0	70.024	10.98	10.602	11.321	0	0	0	0	6.70077	5.49121	5.47904	5.50211	5.08746	5.08746	5.08746	5.08746	5.79328	5.08746	0.705819	0.0583982	0
Kcnn1	NA	0.2	0	7.002	0	0	0	20.067	20.037	0	0	5.35762	5.08746	5.08746	5.08746	5.75668	5.75588	5.08746	5.08746	5.155	5.42187	0.266867	0.2398	0
Arrdc2	0.37582	0.8	0	350.12	318.433	190.844	305.663	160.538	220.411	162.047	109.341	8.58541	8.46121	7.81278	8.40796	7.60391	7.99102	7.61506	7.16331	8.31684	7.59332	0.723518	0.0240775	0
Ppp1r17	NA	0	0	0	0	0	0	20.067	6.679	0	0	5.08746	5.08746	5.08746	5.08746	5.75668	5.34621	5.08746	5.08746	5.08746	5.31945	0.231991	0.192373	0
Adamts1	0.9995	0	0	77.026	43.922	84.819	56.604	301.009	434.143	385.561	342.602	6.79475	6.28396	6.89262	6.5015	8.38806	8.87081	8.71274	8.5569	6.61821	8.63212	2.01391	2.45e-05	1
Map2k7	0.820561	0.4	0	413.141	241.569	402.892	384.909	381.278	347.315	352.034	466.522	8.80459	8.10627	8.77113	8.71049	8.69793	8.57484	8.59258	8.96729	8.59812	8.70816	0.110041	0.580252	0
Timm44	0.944481	0.3	0	322.11	274.511	360.482	339.625	411.379	347.315	329.682	437.364	8.47618	8.26918	8.62382	8.54545	8.79889	8.57484	8.50653	8.8807	8.47866	8.69024	0.211585	0.12081	0
Ap2a2	0.958144	-0.3	0	238.081	186.667	137.831	147.171	180.605	200.374	122.932	255.129	8.08789	7.78573	7.42485	7.50121	7.74554	7.87267	7.294	8.17557	7.69992	7.77194	0.0720249	0.771662	0
Pnkp	0.9995	0.1	0	364.124	329.413	296.868	407.551	521.748	414.106	419.088	473.811	8.63707	8.50547	8.37011	8.78644	9.11829	8.8077	8.82365	8.98815	8.57477	8.93444	0.359673	0.020822	0
Med25	0.9995	0.2	0	679.232	636.865	477.109	577.363	561.883	520.972	614.662	663.335	9.47823	9.38988	8.99749	9.25589	9.21889	9.11627	9.34132	9.44571	9.28037	9.28055	0.000177186	0.998932	0
Bcam	0.8764	0.6	0	35.012	10.98	0	0	20.067	6.679	5.588	14.579	6.10878	5.49121	5.08746	5.08746	5.75668	5.34621	5.30699	5.60226	5.44373	5.50304	0.059307	0.829633	0
Clptm1	0.9995	0	0	2807.96	2481.58	2650.61	2196.24	3632.17	2945.5	2732.45	3345.84	11.4727	11.2967	11.3905	11.123	11.8401	11.5409	11.4338	11.7227	11.3207	11.6344	0.313661	0.0374687	0
Relb	0.9995	0.2	0	294.101	230.589	190.844	169.813	431.446	320.598	452.615	561.284	8.358	8.04761	7.81278	7.6711	8.86247	8.47004	8.92664	9.21743	7.97237	8.86915	0.896773	0.00586779	0
Tomm40	0.993435	0.3	0	595.204	560.002	667.952	633.968	501.681	581.084	625.837	874.728	9.29738	9.21432	9.45523	9.38364	9.06523	9.26464	9.36597	9.8277	9.33764	9.38089	0.0432422	0.807433	0
Apoe	0.030576	1.4	1	388318	450758	508163	453072	26368.4	27892	29855.8	53088.7	18.567	18.7821	18.955	18.7895	14.6884	14.7693	14.8674	15.697	18.7734	15.0055	3.76788	4.96e-06	1
Adarb1	0.432757	-0.8	0	7.002	0	21.205	0	80.269	73.47	44.703	72.894	5.35762	5.08746	5.78673	5.08746	6.83629	6.74779	6.29835	6.74004	5.32982	6.65562	1.3258	0.000643729	1
Hbp1	0.9995	-0.1	0	476.163	691.767	636.145	532.08	581.95	781.458	882.878	583.152	8.99481	9.50336	9.38833	9.14486	9.26667	9.67147	9.84059	9.26948	9.25784	9.51205	0.254209	0.219	0
Prkar2b	NA	0.8	0	14.005	0	0	0	10.034	0	5.588	0	5.58511	5.08746	5.08746	5.08746	5.46055	5.08746	5.30699	5.08746	5.21188	5.23562	0.0237404	0.88269	0
Cdkn1b	0.9995	-0.1	0	210.072	142.746	137.831	226.417	120.403	93.508	128.52	153.077	7.93116	7.46553	7.42485	8.02468	7.27056	6.99444	7.34447	7.54749	7.71156	7.28924	0.422315	0.0710176	0
Klf4	0.735875	-0.5	0	6043.07	6544.34	3975.91	4460.41	2969.95	6091.37	4269.11	3994.59	12.5692	12.6835	11.9694	12.1339	11.5526	12.5806	12.0712	11.9761	12.339	12.0451	0.293872	0.320772	0
Ap1m1	0.9995	-0.2	0	798.273	560.002	551.326	475.476	652.185	781.458	765.533	838.281	9.70091	9.21432	9.1931	8.99287	9.42245	9.67147	9.64301	9.76865	9.2753	9.6264	0.351095	0.0805133	0
Rab8a	0.9995	0	0	469.16	395.296	392.289	305.663	551.849	494.256	469.378	765.387	8.97487	8.74583	8.73569	8.40796	9.19439	9.04509	8.9755	9.64275	8.71609	9.21443	0.498344	0.0393714	0
Hmgn2	0.9995	0.1	0	7.002	21.961	0	0	0	20.037	11.176	21.868	5.35762	5.80635	5.08746	5.08746	5.08746	5.75588	5.49748	5.80395	5.33472	5.53619	0.201469	0.425943	0
Fam32a	0.9995	0.2	0	497.17	362.354	360.482	260.38	361.21	407.427	530.844	415.496	9.05303	8.63065	8.62382	8.20154	8.62648	8.78603	9.14171	8.81216	8.62726	8.84159	0.214338	0.335405	0
Elf3	NA	-0.1	0	231.079	10.98	0	0	0	0	0	0	8.05028	5.49121	5.08746	5.08746	5.08746	5.08746	5.08746	5.08746	5.9291	5.08746	0.841641	0.282768	0
Cyp2c29	NA	0	0	0	0	0	0	0	0	0	0	5.08746	5.08746	5.08746	5.08746	5.08746	5.08746	5.08746	5.08746	5.08746	5.08746	0	NA	NA
Stard3nl	0.9995	0	0	245.084	285.491	307.47	271.7	351.177	414.106	368.797	466.522	8.12456	8.31963	8.41562	8.25597	8.58938	8.8077	8.65391	8.96729	8.27894	8.75457	0.475624	0.00382539	0
Stk11	0.9995	0.2	0	560.192	450.198	508.916	486.796	421.412	474.218	474.966	809.123	9.21479	8.91945	9.08459	9.02457	8.83103	8.9893	8.99143	9.7196	9.06085	9.13284	0.0719896	0.741642	0
Efna2	NA	-0.1	0	0	0	0	22.642	0	0	0	0	5.08746	5.08746	5.08746	5.8238	5.08746	5.08746	5.08746	5.08746	5.27155	5.08746	0.184084	0.355918	0
Atp5d	0.9995	0.2	0	2604.89	2887.85	2184.1	2603.8	2277.63	2511.35	2955.97	2842.87	11.3657	11.5127	11.1151	11.3651	11.1747	11.3137	11.5459	11.4903	11.3397	11.3811	0.0414832	0.737811	0
Ppp5c	0.9995	0.1	0	1729.59	1669.03	1664.58	1347.18	1735.82	1496.12	1693.11	2376.34	10.7843	10.7339	10.7301	10.4317	10.7894	10.5794	10.7541	11.235	10.67	10.8395	0.169501	0.333237	0
Cdk12	0.9995	0	0	217.074	186.667	169.639	181.134	190.639	166.978	111.757	109.341	7.97197	7.78573	7.66987	7.74909	7.81146	7.65089	7.18742	7.16331	7.79416	7.45327	0.340893	0.100718	0
Lipe	0.9995	-0.1	0	427.146	527.061	434.699	554.722	501.681	447.502	564.371	575.863	8.84908	9.13201	8.87252	9.20144	9.06523	8.9114	9.2249	9.25234	9.01376	9.11347	0.099703	0.43576	0
Pafah1b2	0.9995	-0.2	0	434.148	362.354	339.277	316.984	371.244	360.673	346.446	451.943	8.87082	8.63065	8.5441	8.45526	8.66265	8.62451	8.57155	8.92464	8.62521	8.69584	0.0706303	0.574362	0
Tbc1d8	0.297891	0.6	0	532.182	439.217	477.109	362.267	270.908	394.069	424.675	393.628	9.14512	8.88636	8.99749	8.63033	8.25223	8.7417	8.84133	8.74021	8.91482	8.64387	0.270956	0.165153	0
Cnot11	0.891913	-0.3	0	210.072	252.55	233.253	237.738	120.403	180.337	162.047	233.261	7.93116	8.16264	8.06206	8.08607	7.27056	7.74374	7.61506	8.06211	8.06049	7.67286	0.387621	0.0635661	0
Slc2a3	0.0330279	1.1	1	105.036	76.863	106.024	67.925	30.101	40.075	50.291	51.026	7.11931	6.79263	7.12953	6.67136	6.00227	6.21091	6.39731	6.40983	6.92821	6.25508	0.673129	0.00421209	0
Foxj2	0.9995	0.1	0	224.077	131.765	169.639	135.85	120.403	166.978	111.757	160.367	8.01166	7.373	7.66987	7.40812	7.27056	7.65089	7.18742	7.60264	7.61566	7.42788	0.187782	0.356662	0
Sri	0.933183	0.3	0	623.213	592.943	773.977	815.101	381.278	494.256	547.608	641.467	9.36022	9.29219	9.65817	9.72979	8.69793	9.04509	9.1839	9.39974	9.51009	9.08167	0.428425	0.0574068	0
Dgcr2	0.930898	0.3	0	301.103	285.491	296.868	316.984	240.807	280.523	301.743	328.023	8.38846	8.31963	8.37011	8.45526	8.10227	8.29702	8.39121	8.49994	8.38337	8.32261	0.0607545	0.519746	0
Irf3	0.939954	0.3	0	1225.42	1218.83	1282.89	1064.16	1224.1	1249	1184.62	1494.33	10.2985	10.291	10.3629	10.1009	10.297	10.3253	10.251	10.5777	10.2633	10.3628	0.0994491	0.323772	0
Bcl2l12	0.777274	-0.7	0	63.022	87.843	137.831	79.246	50.168	93.508	94.993	123.92	6.60024	6.92888	7.42485	6.82332	6.3952	6.99444	7.01115	7.30305	6.94432	6.92596	0.0183599	0.945624	0
Zfp959	0.9995	0.1	0	119.041	65.883	74.217	33.963	70.235	60.112	128.52	123.92	7.25777	6.64217	6.75778	6.08668	6.7037	6.55631	7.34447	7.30305	6.6861	6.97688	0.290781	0.39072	0
Mpnd	0.9995	0	0	392.134	307.452	519.519	316.984	230.773	233.77	245.865	291.576	8.73516	8.41554	9.11249	8.45526	8.04861	8.06485	8.12859	8.34685	8.67961	8.14723	0.532388	0.0227071	0
Sh3gl1	0.9995	-0.1	0	371.127	384.315	445.302	418.871	401.345	467.539	458.202	590.441	8.66223	8.70845	8.90479	8.82296	8.76602	8.97022	8.94311	9.28642	8.77461	8.99144	0.216834	0.124365	0
Ebi3	0.749586	0.6	0	1337.46	1196.87	975.423	1109.44	1705.72	1576.28	1514.3	1858.8	10.4215	10.2655	9.97932	10.1592	10.7646	10.6531	10.5965	10.8863	10.2064	10.7251	0.518767	0.00370444	0
Ccdc94	0.992138	0.3	0	63.022	54.902	31.807	124.529	60.202	26.717	55.878	87.473	6.60024	6.47414	6.04017	7.3086	6.55769	5.92403	6.4899	6.92449	6.60579	6.47403	0.131763	0.70739	0
Ranbp2	0.9995	0.2	0	280.096	230.589	254.458	237.738	130.437	213.732	212.338	174.946	8.29506	8.04761	8.17222	8.08607	7.36139	7.95264	7.9445	7.70699	8.15024	7.74138	0.408863	0.0338199	0
Edar	NA	-0.1	0	0	0	0	0	0	0	0	0	5.08746	5.08746	5.08746	5.08746	5.08746	5.08746	5.08746	5.08746	5.08746	5.08746	0	NA	NA
Grk5	0.9995	0.1	0	35.012	32.941	10.602	11.321	10.034	13.358	0	7.289	6.10878	6.06482	5.47904	5.50211	5.46055	5.56554	5.08746	5.36769	5.78868	5.37031	0.418377	0.0821171	0
Dvl3	0.9995	0.1	0	0	10.98	10.602	0	0	0	5.588	0	5.08746	5.49121	5.47904	5.08746	5.08746	5.08746	5.30699	5.08746	5.28629	5.14234	0.143949	0.301187	0
Abcf3	0.992843	0.2	0	287.098	230.589	265.06	135.85	200.672	253.807	290.567	357.181	8.32687	8.04761	8.22429	7.40812	7.8745	8.16896	8.34237	8.61169	8.00172	8.24938	0.247659	0.373573	0
Eif2b5	0.9995	0.1	0	175.06	186.667	190.844	169.813	290.975	220.411	352.034	342.602	7.70777	7.78573	7.81278	7.6711	8.34418	7.99102	8.59258	8.5569	7.74435	8.37117	0.626825	0.00449393	0
Cyth2	0.9995	-0.1	0	735.251	680.787	498.314	701.893	642.152	581.084	424.675	889.307	9.58731	9.48137	9.05613	9.52335	9.4012	9.26464	8.84133	9.85067	9.41204	9.33946	0.0725819	0.772897	0
Sult2b1	0.9995	0.1	0	28.01	10.98	10.602	0	10.034	0	0	0	5.95443	5.49121	5.47904	5.08746	5.46055	5.08746	5.08746	5.08746	5.50304	5.18073	0.322301	0.158766	0
Car11	0.9995	-0.1	0	56.019	54.902	106.024	33.963	80.269	33.396	33.527	14.579	6.49216	6.47414	7.12953	6.08668	6.83629	6.07459	6.07739	5.60226	6.54563	6.14763	0.397994	0.278868	0
Dlgap1	3.43e-20	-3	1	14.005	43.922	0	0	150.504	13.358	22.351	14.579	5.58511	6.28396	5.08746	5.08746	7.52751	5.56554	5.81637	5.60226	5.511	6.12792	0.616919	0.303672	0
Plag1	0.9995	0	0	7.002	0	31.807	0	0	6.679	5.588	0	5.35762	5.08746	6.04017	5.08746	5.08746	5.34621	5.30699	5.08746	5.39318	5.20703	0.186147	0.459116	0
Hck	0.9995	0	0	1834.63	1460.4	1706.99	1562.28	1685.65	1683.14	1905.45	2369.05	10.8678	10.5453	10.7657	10.6405	10.7479	10.7458	10.9214	11.2307	10.7048	10.9114	0.20662	0.174481	0
Mrpl4	0.9995	0.1	0	637.218	483.139	413.494	498.117	451.513	541.01	609.074	597.731	9.39064	9.01441	8.80572	9.0556	8.92337	9.16744	9.32884	9.30317	9.06659	9.1807	0.114112	0.482709	0
Keap1	0.735616	0.5	0	525.18	581.963	339.277	701.893	662.219	547.689	502.905	568.573	9.12717	9.2667	8.5441	9.52335	9.4434	9.1841	9.06852	9.23499	9.11533	9.23275	0.117423	0.615295	0
Ap1m2	NA	0	0	63.022	21.961	0	0	0	0	0	0	6.60024	5.80635	5.08746	5.08746	5.08746	5.08746	5.08746	5.08746	5.64538	5.08746	0.557916	0.172761	0
Glg1	0.9995	0.1	0	1358.46	1284.71	880.001	690.572	872.925	748.063	553.196	801.834	10.4434	10.3649	9.83605	9.50099	9.82484	9.61114	9.1977	9.70707	10.0363	9.58519	0.451156	0.135811	0
Atp8b3	NA	0	0	0	0	0	0	0	0	0	0	5.08746	5.08746	5.08746	5.08746	5.08746	5.08746	5.08746	5.08746	5.08746	5.08746	0	NA	NA
Btbd2	0.9995	-0.1	0	28.01	43.922	21.205	56.604	40.134	33.396	22.351	43.736	5.95443	6.28396	5.78673	6.5015	6.21206	6.07459	5.81637	6.28051	6.13165	6.09588	0.0357707	0.857414	0
Csnk1g2	0.9995	0.1	0	903.309	691.767	699.76	769.818	842.824	848.25	866.114	867.439	9.87238	9.50336	9.51916	9.65073	9.77614	9.78504	9.81396	9.81609	9.63641	9.79781	0.161401	0.109343	0
Abhd17a	0.9995	0.3	0	833.285	999.219	880.001	916.989	1013.4	955.116	866.114	954.911	9.76036	10.0129	9.83605	9.89328	10.0326	9.95	9.81396	9.9497	9.87566	9.93656	0.0609046	0.417039	0
Mob3a	0.9995	-0.1	0	385.132	581.963	392.289	452.834	541.816	581.084	609.074	743.519	8.71126	9.2667	8.73569	8.92729	9.16946	9.26464	9.32884	9.60273	8.91023	9.34142	0.431186	0.0345937	0
Cacnb3	NA	0.3	0	49.017	21.961	0	11.321	10.034	6.679	5.588	0	6.37533	5.80635	5.08746	5.50211	5.46055	5.34621	5.30699	5.08746	5.69281	5.3003	0.392511	0.213445	0
Ccdc65	NA	0	0	0	0	0	0	0	0	0	0	5.08746	5.08746	5.08746	5.08746	5.08746	5.08746	5.08746	5.08746	5.08746	5.08746	0	NA	NA
Fkbp11	NA	-0.1	0	14.005	0	0	11.321	20.067	0	22.351	0	5.58511	5.08746	5.08746	5.50211	5.75668	5.08746	5.81637	5.08746	5.31554	5.43699	0.121456	0.633443	0
Ddx23	0.994243	0.3	0	14.005	54.902	31.807	33.963	0	13.358	27.939	21.868	5.58511	6.47414	6.04017	6.08668	5.08746	5.56554	5.95278	5.80395	6.04653	5.60243	0.444094	0.141724	0
Pld3	0.9995	0	0	2702.92	1976.48	2533.98	2015.11	3491.7	2865.35	2810.68	3433.31	11.4183	10.9733	11.3264	11.0008	11.7837	11.5015	11.4741	11.7596	11.1797	11.6297	0.449999	0.0181309	0
Grik5	NA	0.4	0	56.019	65.883	106.024	56.604	130.437	20.037	22.351	65.605	6.49216	6.64217	7.12953	6.5015	7.36139	5.75588	5.81637	6.63815	6.69134	6.39295	0.298394	0.493044	0
Cd79a	0.9995	0.4	0	0	0	0	0	0	0	0	0	5.08746	5.08746	5.08746	5.08746	5.08746	5.08746	5.08746	5.08746	5.08746	5.08746	0	NA	NA
Rabac1	0.9995	-0.1	0	3123.07	3008.64	3074.7	3271.72	3832.84	3847.18	3889.13	3622.83	11.6244	11.5711	11.6021	11.6908	11.9169	11.9223	11.9378	11.8364	11.6221	11.9033	0.281266	0.000170947	0
Etv3	0.9995	0	0	259.089	318.433	402.892	373.588	471.58	474.218	637.013	444.653	8.1952	8.46121	8.77113	8.67097	8.9818	8.9893	9.3902	8.90284	8.52463	9.06603	0.541408	0.0181565	0
Prkcsh	0.9995	0.2	0	1309.45	1328.63	1537.35	1267.93	1414.74	1402.62	1497.54	1414.14	10.3917	10.4122	10.6178	10.3464	10.5006	10.4885	10.5808	10.5	10.442	10.5175	0.075416	0.282093	0
Elavl3	NA	0	0	7.002	54.902	31.807	11.321	200.672	13.358	22.351	14.579	5.35762	6.47414	6.04017	5.50211	7.8745	5.56554	5.81637	5.60226	5.84351	6.21467	0.371156	0.566622	0
Rab3b	NA	0	0	42.014	0	0	11.321	10.034	0	0	0	6.24819	5.08746	5.08746	5.50211	5.46055	5.08746	5.08746	5.08746	5.48131	5.18073	0.300573	0.338606	0
St8sia6	0.0694594	0.7	0	84.029	32.941	95.422	90.567	140.471	207.053	173.223	174.946	6.883	6.06482	7.01594	6.96078	7.44684	7.91321	7.69504	7.70699	6.73113	7.69052	0.959386	0.00759188	0
Fcgrt	0.75027	-0.5	0	728.249	955.298	667.952	849.064	1023.43	1088.7	1106.39	1275.64	9.57412	9.95026	9.45523	9.78637	10.0463	10.1328	10.1553	10.355	9.6915	10.1723	0.480848	0.0094396	0
Nosip	0.9995	0	0	714.244	702.748	477.109	769.818	652.185	647.876	508.493	852.86	9.54736	9.52503	8.99749	9.65073	9.42245	9.41337	9.08346	9.79256	9.43015	9.42796	0.00219051	0.99187	0
Pih1d1	0.9995	0.3	0	399.136	241.569	286.265	407.551	331.11	333.956	413.5	328.023	8.75868	8.10627	8.32312	8.78644	8.51219	8.52339	8.80574	8.49994	8.49363	8.58531	0.0916884	0.633492	0
Rps11	0.957656	0.3	0	434.148	1405.49	1092.05	1301.9	511.715	541.01	486.142	809.123	8.87082	10.4913	10.1371	10.3836	9.092	9.16744	9.02276	9.7196	9.9707	9.25045	0.720252	0.126801	0
Supt5	0.9995	0.1	0	1050.36	900.395	901.206	781.139	872.925	754.742	994.635	1151.72	10.0826	9.86789	9.86914	9.6709	9.82484	9.62341	10.0065	10.2116	9.87264	9.91658	0.04394	0.781116	0
Dll3	NA	-0.2	0	0	0	0	0	0	0	0	0	5.08746	5.08746	5.08746	5.08746	5.08746	5.08746	5.08746	5.08746	5.08746	5.08746	0	NA	NA
Paf1	0.9995	0.1	0	392.134	538.041	328.675	554.722	361.21	527.651	407.912	539.416	8.73516	9.15997	8.50253	9.20144	8.62648	9.13353	8.78762	9.16344	8.89978	8.92776	0.0279863	0.900438	0
Timm50	0.931003	0.4	0	259.089	230.589	318.073	294.342	331.11	253.807	318.507	371.759	8.1952	8.04761	8.45973	8.35906	8.51219	8.16896	8.46151	8.66448	8.2654	8.45178	0.186386	0.224941	0
Med29	0.752347	0.6	0	175.06	76.863	190.844	271.7	120.403	220.411	229.101	145.788	7.70777	6.79263	7.81278	8.25597	7.27056	7.99102	8.03947	7.49015	7.64229	7.6978	0.0555098	0.882701	0
Bicd1	NA	-0.4	0	35.012	21.961	0	0	0	0	0	0	6.10878	5.80635	5.08746	5.08746	5.08746	5.08746	5.08746	5.08746	5.52251	5.08746	0.43505	0.143563	0
Ncstn	0.993247	0.2	0	357.122	175.687	328.675	203.775	341.143	353.994	156.459	510.258	8.61147	7.71209	8.50253	7.89345	8.5513	8.59989	7.57334	9.08815	8.17989	8.45317	0.273279	0.506858	0
Pex19	0.9995	0.1	0	105.036	219.609	180.241	203.775	270.908	140.262	162.047	218.682	7.11931	7.98646	7.74309	7.89345	8.25223	7.44511	7.61506	7.98118	7.68558	7.82339	0.137815	0.623716	0
Phyhip	NA	-0.1	0	0	43.922	0	0	210.706	6.679	0	7.289	5.08746	6.28396	5.08746	5.08746	7.93491	5.34621	5.08746	5.36769	5.38659	5.93407	0.54748	0.483764	0
Crhr2	NA	-0.4	0	0	0	0	0	0	6.679	0	7.289	5.08746	5.08746	5.08746	5.08746	5.08746	5.34621	5.08746	5.36769	5.08746	5.22221	0.134743	0.134483	0
Inmt	NA	0	0	70.024	0	0	0	0	13.358	0	0	6.70077	5.08746	5.08746	5.08746	5.08746	5.56554	5.08746	5.08746	5.49079	5.20698	0.283809	0.525015	0
Cyp4f18	2.46e-15	3.6	1	1456.5	1559.22	1399.52	1607.56	100.336	113.545	94.993	160.367	10.5416	10.6377	10.4853	10.6809	7.0697	7.20501	7.01115	7.60264	10.5864	7.22213	3.36425	3.47e-07	1
Impdh1	0.9995	0	0	56.019	76.863	137.831	67.925	70.235	100.187	33.527	36.447	6.49216	6.79263	7.42485	6.67136	6.7037	7.0681	6.07739	6.13847	6.84525	6.49691	0.348337	0.306736	0
Psg18	NA	0	0	0	0	0	0	0	0	0	0	5.08746	5.08746	5.08746	5.08746	5.08746	5.08746	5.08746	5.08746	5.08746	5.08746	0	NA	NA
Dusp3	0.9995	0	0	539.184	483.139	487.711	486.796	752.522	594.443	754.358	758.098	9.16285	9.01441	9.02711	9.02457	9.61934	9.29564	9.62271	9.62954	9.05724	9.54181	0.48457	0.00162841	0
Prodh	0.9995	0.2	0	63.022	98.824	116.627	124.529	50.168	60.112	61.466	102.052	6.60024	7.05337	7.23484	7.3086	6.3952	6.55631	6.57692	7.08801	7.04926	6.65411	0.395154	0.120859	0
Dgcr14	0.9995	0.2	0	329.113	263.53	360.482	316.984	301.009	307.24	273.804	357.181	8.50427	8.21689	8.62382	8.45526	8.38806	8.41464	8.26587	8.61169	8.45006	8.42006	0.0299959	0.796852	0
Slc25a1	0.80055	0.5	0	721.247	669.806	636.145	566.042	511.715	614.48	441.439	517.547	9.5608	9.45903	9.38833	9.22892	9.092	9.34092	8.89312	9.10734	9.40927	9.10834	0.300927	0.039928	0
Dgcr6	0.98885	-0.4	0	133.045	120.785	159.036	124.529	130.437	160.299	173.223	145.788	7.38409	7.27412	7.59273	7.3086	7.36139	7.60213	7.69504	7.49015	7.38989	7.53718	0.147294	0.196633	0
Ddr1	NA	0.1	0	28.01	0	21.205	0	0	0	0	14.579	5.95443	5.08746	5.78673	5.08746	5.08746	5.08746	5.08746	5.60226	5.47902	5.21616	0.262858	0.355098	0
Ier3	0.177564	0.9	0	4705.61	3865.11	4081.93	3792.48	5799.43	5203.04	5341.97	6553.17	12.2106	11.9289	12.007	11.9018	12.5101	12.3545	12.3923	12.6854	12.0121	12.4856	0.473532	0.00353571	0
Fosb	0.754185	-0.5	0	6701.29	7664.34	5958.56	5117.02	2699.04	6886.18	3503.57	4585.03	12.7175	12.9103	12.549	12.3306	11.4163	12.7566	11.7885	12.1734	12.6269	12.0337	0.593163	0.105717	0
Klc4	0.979982	0.3	0	616.211	581.963	445.302	486.796	662.219	681.271	525.256	772.676	9.34476	9.2667	8.90479	9.02457	9.4434	9.48235	9.12737	9.65585	9.13521	9.42724	0.292031	0.100493	0
Ercc1	0.9995	0	0	161.055	186.667	212.048	124.529	120.403	207.053	167.635	123.92	7.60774	7.78573	7.9428	7.3086	7.27056	7.91321	7.6556	7.30305	7.66122	7.5356	0.125612	0.56216	0
Cyp17a1	NA	0	0	0	0	0	0	0	0	0	0	5.08746	5.08746	5.08746	5.08746	5.08746	5.08746	5.08746	5.08746	5.08746	5.08746	0	NA	NA
As3mt	0.9995	-0.2	0	245.084	131.765	222.651	124.529	220.74	227.09	273.804	306.155	8.12456	7.373	8.00366	7.3086	7.99288	8.0284	8.26587	8.41005	7.70245	8.1743	0.471846	0.089125	0
Homer3	0.9995	0.1	0	413.141	252.55	169.639	158.492	270.908	307.24	324.094	422.785	8.80459	8.16264	7.66987	7.58865	8.25223	8.41464	8.48419	8.83537	8.05644	8.49661	0.440171	0.199825	0
Crtc1	0.9995	0.1	0	189.065	208.628	127.229	181.134	200.672	140.262	184.399	189.524	7.80132	7.9226	7.33297	7.74909	7.8745	7.44511	7.77082	7.80429	7.7015	7.72368	0.0221857	0.894049	0
Rnf215	0.9995	0	0	588.201	549.022	487.711	486.796	762.555	627.838	681.716	962.201	9.28124	9.18741	9.02711	9.02457	9.63763	9.37033	9.48324	9.96029	9.13008	9.61288	0.482794	0.014855	0
Sec14l2	0.662991	-0.6	0	112.038	54.902	53.012	33.963	190.639	93.508	145.284	189.524	7.1902	6.47414	6.44314	6.08668	7.81146	6.99444	7.4861	7.80429	6.54854	7.52407	0.975533	0.0175839	0
Aven	0.9995	-0.3	0	56.019	43.922	53.012	45.283	120.403	113.545	67.054	94.762	6.49216	6.28396	6.44314	6.30894	7.27056	7.20501	6.65898	7.00856	6.38205	7.03578	0.653729	0.00426262	0
Cp	1.5e-23	2.8	1	1645.56	1295.69	1251.09	1415.11	140.471	140.262	167.635	87.473	10.7139	10.3769	10.3276	10.5009	7.44684	7.44511	7.6556	6.92449	10.4798	7.36801	3.11182	2.25e-06	1
Crot	0.906649	-0.3	0	168.057	197.648	106.024	135.85	210.706	267.165	251.453	255.129	7.65862	7.85579	7.12953	7.40812	7.93491	8.23441	8.15711	8.17557	7.51301	8.1255	0.612485	0.0114447	0
Rps6ka1	0.771036	-0.4	0	2997.03	2305.89	2279.52	2400.02	3792.71	3433.07	3855.61	4993.24	11.5656	11.1922	11.1759	11.2491	11.9019	11.7595	11.9254	12.2956	11.2957	11.9706	0.674884	0.00364706	0
Calb2	NA	0.2	0	0	43.922	0	0	80.269	26.717	11.176	0	5.08746	6.28396	5.08746	5.08746	6.83629	5.92403	5.49748	5.08746	5.38659	5.83632	0.44973	0.38432	0
Snrnp200	0.9995	0.1	0	581.199	351.374	286.265	441.513	381.278	387.39	346.446	553.994	9.26491	8.59012	8.32312	8.89334	8.69793	8.71901	8.57155	9.19966	8.76787	8.79704	0.0291658	0.909173	0
Ciao1	0.970141	-0.3	0	420.144	263.53	392.289	135.85	321.076	474.218	620.25	437.364	8.82701	8.21689	8.73569	7.40812	8.47198	8.9893	9.3537	8.8807	8.29693	8.92392	0.626995	0.143313	0
Has1	NA	-0.1	0	14.005	0	0	0	10.034	0	0	0	5.58511	5.08746	5.08746	5.08746	5.46055	5.08746	5.08746	5.08746	5.21188	5.18073	0.0311417	0.847879	0
Taf6l	0.9995	0	0	252.086	406.276	413.494	441.513	421.412	273.844	217.926	255.129	8.16031	8.78226	8.80572	8.89334	8.83103	8.26606	7.97686	8.17557	8.66041	8.31238	0.348031	0.211357	0
Insig2	0.9995	-0.2	0	210.072	208.628	106.024	124.529	220.74	173.657	201.162	276.997	7.93116	7.9226	7.12953	7.3086	7.99288	7.69806	7.87751	8.28076	7.57297	7.9623	0.389327	0.157203	0
Kpna6	0.922945	0.3	0	231.079	142.746	127.229	158.492	200.672	200.374	184.399	211.393	8.05028	7.46553	7.33297	7.58865	7.8745	7.87267	7.77082	7.93895	7.60936	7.86424	0.254877	0.16181	0
Add3	0.017263	-0.9	0	105.036	76.863	53.012	135.85	200.672	353.994	251.453	247.84	7.11931	6.79263	6.44314	7.40812	7.8745	8.59989	8.15711	8.13873	6.9408	8.19256	1.25176	0.00277965	1
Itpkc	0.9995	0.2	0	210.072	164.706	137.831	135.85	301.009	233.77	251.453	291.576	7.93116	7.63449	7.42485	7.40812	8.38806	8.06485	8.15711	8.34685	7.59965	8.23922	0.639562	0.00438631	0
Coq8b	0.9995	0.1	0	161.055	252.55	296.868	181.134	90.303	207.053	223.513	218.682	7.60774	8.16264	8.37011	7.74909	6.95772	7.91321	8.0085	7.98118	7.9724	7.71515	0.257245	0.437225	0
Brd8	0.99283	0.2	0	266.091	307.452	360.482	294.342	280.941	327.277	245.865	313.444	8.22926	8.41554	8.62382	8.35906	8.29894	8.49696	8.12859	8.44064	8.40692	8.34128	0.0656358	0.592743	0
Kif20a	0.381294	1	0	0	0	0	0	10.034	20.037	0	14.579	5.08746	5.08746	5.08746	5.08746	5.46055	5.75588	5.08746	5.60226	5.08746	5.47654	0.389074	0.0346274	0
Farsa	0.9995	-0.1	0	455.156	439.217	519.519	407.551	531.782	514.293	614.662	765.387	8.93415	8.88636	9.11249	8.78644	9.1441	9.0988	9.34132	9.64275	8.92986	9.30674	0.376886	0.0371707	0
Gcdh	0.994338	0.3	0	154.053	109.804	84.819	45.283	110.37	106.866	150.872	131.209	7.555	7.16796	6.89262	6.30894	7.17363	7.13818	7.53038	7.36815	6.98113	7.30258	0.321455	0.290645	0
Mast2	0.9995	-0.1	0	231.079	120.785	222.651	226.417	150.504	247.128	212.338	225.971	8.05028	7.27412	8.00366	8.02468	7.52751	8.13508	7.9445	8.02221	7.83819	7.90732	0.0691374	0.774076	0
Dnase2a	0.9995	-0.1	0	1659.57	1515.3	1484.34	1290.58	1274.27	1195.56	1346.67	1326.67	10.7258	10.5974	10.5683	10.3713	10.3534	10.2639	10.4312	10.4101	10.5657	10.3647	0.201054	0.0501918	0
Rad23a	0.9995	0.2	0	490.168	505.1	455.904	509.438	702.354	641.196	642.601	670.625	9.03389	9.07441	8.93636	9.08597	9.52426	9.39916	9.40216	9.46071	9.03266	9.44657	0.413918	9.33e-05	0
Calr	0.9995	0	0	4285.47	4523.94	3551.81	3973.62	5889.74	6632.38	7694.45	8863.91	12.0766	12.1542	11.8081	11.9685	12.5323	12.7027	12.916	13.1193	12.0019	12.8175	0.815694	0.00149697	0
Syce2	0.935193	0.5	0	63.022	43.922	159.036	101.888	40.134	80.15	100.581	58.315	6.60024	6.28396	7.59273	7.08627	6.21206	6.83479	7.07233	6.52849	6.8908	6.66192	0.228881	0.528027	0
Nfat5	0.9995	-0.1	0	511.175	373.335	455.904	373.588	541.816	507.614	536.432	364.47	9.09058	8.67007	8.93636	8.67097	9.16946	9.08112	9.15591	8.63833	8.84199	9.01121	0.169213	0.33964	0
Nob1	0.9995	0.2	0	133.045	98.824	159.036	192.454	150.504	233.77	262.628	306.155	7.38409	7.05337	7.59273	7.82307	7.52751	8.06485	8.21251	8.41005	7.46332	8.05373	0.590413	0.0561222	0
Nqo1	NA	-0.1	0	0	0	0	0	0	0	0	0	5.08746	5.08746	5.08746	5.08746	5.08746	5.08746	5.08746	5.08746	5.08746	5.08746	0	NA	NA
Ppfia3	NA	-0.2	0	21.007	21.961	10.602	11.321	40.134	0	16.764	14.579	5.78154	5.80635	5.47904	5.50211	6.21206	5.08746	5.66573	5.60226	5.64226	5.64188	0.000379104	0.998821	0
Gys1	0.9995	0	0	77.026	87.843	42.41	101.888	40.134	53.433	50.291	80.183	6.79475	6.92888	6.25569	7.08627	6.21206	6.45011	6.39731	6.8352	6.7664	6.47367	0.292729	0.236959	0
Ruvbl2	0.9995	0	0	28.01	65.883	63.615	79.246	70.235	126.903	72.642	123.92	5.95443	6.64217	6.60903	6.82332	6.7037	7.33005	6.73663	7.30305	6.50724	7.01836	0.51112	0.0935567	0
Lin7b	NA	-0.1	0	7.002	32.941	0	11.321	60.202	13.358	27.939	14.579	5.35762	6.06482	5.08746	5.50211	6.55769	5.56554	5.95278	5.60226	5.503	5.91956	0.416562	0.225935	0
Adgb	0.255345	1	0	287.098	252.55	169.639	260.38	20.067	46.754	39.115	29.158	8.32687	8.16264	7.66987	8.20154	5.75668	6.33546	6.1921	5.98089	8.09023	6.06628	2.02395	4.27e-05	1
Il7r	0.000130258	-1.4	1	70.024	87.843	42.41	90.567	70.235	106.866	83.818	43.736	6.70077	6.92888	6.25569	6.96078	6.7037	7.13818	6.88042	6.28051	6.71153	6.7507	0.0391707	0.877138	0
Tfam	0.9995	0.1	0	182.062	274.511	339.277	283.021	250.841	253.807	340.858	269.708	7.7553	8.26918	8.5441	8.30843	8.15401	8.16896	8.5502	8.24654	8.21925	8.27993	0.0606738	0.760392	0
Zfp81	0.9995	0	0	14.005	10.98	0	33.963	10.034	26.717	44.703	29.158	5.58511	5.49121	5.08746	6.08668	5.46055	5.92403	6.29835	5.98089	5.56262	5.91595	0.353337	0.23594	0
Efnb3	NA	-0.1	0	0	0	0	0	50.168	20.037	5.588	7.289	5.08746	5.08746	5.08746	5.08746	6.3952	5.75588	5.30699	5.36769	5.08746	5.70644	0.618975	0.0481951	0
Adgre5	0.585698	0.8	0	154.053	230.589	307.47	384.909	30.101	6.679	16.764	14.579	7.555	8.04761	8.41562	8.71049	6.00227	5.34621	5.66573	5.60226	8.18218	5.65412	2.52806	0.000110714	1
Hlf	2.28e-09	-2.9	1	7.002	0	0	11.321	50.168	33.396	16.764	43.736	5.35762	5.08746	5.08746	5.50211	6.3952	6.07459	5.66573	6.28051	5.25866	6.10401	0.845345	0.00441378	0
Fam162a	0.98885	-0.4	0	140.048	120.785	243.856	237.738	230.773	140.262	206.75	240.55	7.44334	7.27412	8.11819	8.08607	8.04861	7.44511	7.91139	8.10093	7.73043	7.87651	0.146079	0.599699	0
Rpl8	0.842246	0.3	0	7982.73	9333.37	8800.01	10607.6	8388.11	7440.55	8929.36	7639.29	12.9688	13.1934	13.1089	13.3774	13.04	12.8678	13.1298	12.9056	13.1621	12.9858	0.17633	0.143188	0
Grm3	NA	-0.3	0	0	0	0	0	0	0	0	0	5.08746	5.08746	5.08746	5.08746	5.08746	5.08746	5.08746	5.08746	5.08746	5.08746	0	NA	NA
Ssbp2	0.9995	-0.1	0	112.038	131.765	116.627	192.454	130.437	66.791	100.581	123.92	7.1902	7.373	7.23484	7.82307	7.36139	6.65522	7.07233	7.30305	7.40528	7.098	0.307278	0.204409	0
Fancl	0.9995	-0.2	0	154.053	131.765	63.615	181.134	80.269	113.545	89.405	109.341	7.555	7.373	6.60903	7.74909	6.83629	7.20501	6.94726	7.16331	7.32153	7.03797	0.283562	0.325067	0
Brinp2	NA	-0.1	0	0	0	0	0	0	0	0	0	5.08746	5.08746	5.08746	5.08746	5.08746	5.08746	5.08746	5.08746	5.08746	5.08746	0	NA	NA
Gstm5	0.9995	0	0	98.034	175.687	169.639	158.492	150.504	113.545	134.108	189.524	7.04477	7.71209	7.66987	7.58865	7.52751	7.20501	7.39324	7.80429	7.50385	7.48251	0.0213335	0.918481	0
Gstm7	NA	0	0	14.005	32.941	21.205	11.321	40.134	0	5.588	0	5.58511	6.06482	5.78673	5.50211	6.21206	5.08746	5.30699	5.08746	5.73469	5.4235	0.311196	0.333171	0
Gstm3	NA	0	0	0	0	0	0	0	0	0	0	5.08746	5.08746	5.08746	5.08746	5.08746	5.08746	5.08746	5.08746	5.08746	5.08746	0	NA	NA
Stat3	0.709851	-0.4	0	728.249	603.924	689.157	747.176	662.219	834.891	1033.75	874.728	9.57412	9.31724	9.49817	9.6095	9.4434	9.76303	10.0604	9.8277	9.49976	9.77362	0.273866	0.103853	0
Stat5a	0.9995	0	0	63.022	43.922	116.627	33.963	40.134	86.829	78.23	94.762	6.60024	6.28396	7.23484	6.08668	6.21206	6.91682	6.81031	7.00856	6.55143	6.73694	0.185513	0.569935	0
Map3k11	0.9995	0	0	1057.36	878.435	1028.43	781.139	983.295	841.57	888.466	1107.99	10.0919	9.83358	10.0532	9.6709	9.99052	9.77408	9.84935	10.1573	9.91239	9.94282	0.0304332	0.822378	0
Akt2	0.998914	0.2	0	91.031	65.883	95.422	101.888	60.202	66.791	16.764	65.605	6.96614	6.64217	7.01594	7.08627	6.55769	6.65522	5.66573	6.63815	6.92763	6.3792	0.548433	0.0778543	0
Dnaja3	0.992138	-0.2	0	203.069	98.824	159.036	79.246	160.538	166.978	122.932	174.946	7.88916	7.05337	7.59273	6.82332	7.60391	7.65089	7.294	7.70699	7.33964	7.56395	0.224302	0.423019	0
Hmox2	0.891913	-0.3	0	595.204	724.708	742.169	690.572	692.32	834.891	709.655	918.464	9.29738	9.5674	9.60023	9.50099	9.50446	9.76303	9.53849	9.89552	9.4915	9.67538	0.183877	0.161788	0
Cdip1	0.9995	-0.1	0	336.115	285.491	307.47	147.171	341.143	340.636	296.155	320.734	8.53183	8.31963	8.41562	7.50121	8.5513	8.54935	8.367	8.47059	8.19207	8.48456	0.292488	0.265704	0
Map3k20	0.65662	0.6	0	14.005	65.883	53.012	56.604	40.134	46.754	44.703	65.605	5.58511	6.64217	6.44314	6.5015	6.21206	6.33546	6.29835	6.63815	6.29298	6.371	0.0780232	0.771638	0
Cwc15	0.9995	0	0	644.22	834.513	826.989	747.176	742.488	667.913	754.358	619.599	9.40561	9.7624	9.74985	9.6095	9.60082	9.45515	9.62271	9.35226	9.63184	9.50773	0.124108	0.280569	0
Col5a3	NA	0	0	28.01	0	0	22.642	0	13.358	0	0	5.95443	5.08746	5.08746	5.8238	5.08746	5.56554	5.08746	5.08746	5.48829	5.20698	0.281308	0.323926	0
Dnmt1	0.741367	0.5	0	238.081	175.687	180.241	249.059	100.336	133.583	89.405	131.209	8.08789	7.71209	7.74309	8.14496	7.0697	7.38873	6.94726	7.36815	7.92201	7.19346	0.728549	0.00359978	0
Ppan	0.949074	-0.3	0	602.206	494.119	508.916	509.438	632.118	607.801	553.196	707.072	9.31335	9.04472	9.08459	9.08597	9.37963	9.32598	9.1977	9.53347	9.13216	9.3592	0.22704	0.0496263	0
Angptl2	0.992058	-0.3	0	14.005	21.961	10.602	0	0	0	0	0	5.58511	5.80635	5.47904	5.08746	5.08746	5.08746	5.08746	5.08746	5.48949	5.08746	0.402028	0.0368365	0
Cacna1e	0.9995	0.2	0	0	0	0	0	0	0	0	0	5.08746	5.08746	5.08746	5.08746	5.08746	5.08746	5.08746	5.08746	5.08746	5.08746	0	NA	NA
Cacna1b	NA	0	0	14.005	0	0	0	0	13.358	0	0	5.58511	5.08746	5.08746	5.08746	5.08746	5.56554	5.08746	5.08746	5.21188	5.20698	0.00489413	0.978288	0
Adprh	0.891913	-0.4	0	441.151	318.433	455.904	350.946	692.32	881.645	888.466	1027.81	8.89224	8.46121	8.93636	8.58851	9.50446	9.83864	9.84935	10.0523	8.71958	9.81119	1.09161	0.000521391	1
Etv1	0.9995	-0.1	0	126.043	109.804	137.831	67.925	160.538	86.829	139.696	167.656	7.32232	7.16796	7.42485	6.67136	7.60391	6.91682	7.44042	7.65575	7.14662	7.40423	0.257604	0.319638	0
Kifc2	0.9995	0.4	0	154.053	219.609	95.422	101.888	170.572	73.47	89.405	58.315	7.555	7.98646	7.01594	7.08627	7.67646	6.74779	6.94726	6.52849	7.41092	6.975	0.435916	0.242532	0
Psap	0.9995	0	0	3284.12	4480.02	4749.88	4211.36	2438.17	2471.28	2324.54	4417.38	11.6962	12.1402	12.224	12.0517	11.2716	11.2908	11.2037	12.12	12.028	11.4715	0.556488	0.0644204	0
Ikbkg	0.9995	0.1	0	245.084	153.726	137.831	67.925	160.538	200.374	184.399	218.682	8.12456	7.55248	7.42485	6.67136	7.60391	7.87267	7.77082	7.98118	7.44331	7.80714	0.363832	0.284302	0
Pax2	NA	0	0	0	0	0	0	0	0	0	0	5.08746	5.08746	5.08746	5.08746	5.08746	5.08746	5.08746	5.08746	5.08746	5.08746	0	NA	NA
Wars2	0.9995	0.1	0	70.024	43.922	84.819	22.642	30.101	73.47	67.054	51.026	6.70077	6.28396	6.89262	5.8238	6.00227	6.74779	6.65898	6.40983	6.42529	6.45472	0.0294316	0.922515	0
Atn1	0.9995	0.1	0	378.129	208.628	212.048	158.492	260.874	227.09	268.216	408.206	8.68695	7.9226	7.9428	7.58865	8.20395	8.0284	8.23944	8.78857	8.03525	8.31509	0.279841	0.362957	0
Phb2	0.9995	-0.1	0	868.297	790.591	837.591	667.93	1053.53	828.212	1016.99	1180.88	9.81746	9.68753	9.76751	9.45518	10.0868	9.7519	10.0375	10.2466	9.68192	10.0307	0.348796	0.0369919	0
Ptpn6	0.9995	0	0	3550.21	3030.6	3074.7	2524.55	3752.57	3686.88	3587.39	4344.48	11.8074	11.5815	11.6021	11.3211	11.8867	11.8614	11.8223	12.0962	11.578	11.9167	0.33863	0.0275549	0
Eno2	0.9995	-0.3	0	21.007	76.863	0	22.642	301.009	60.112	44.703	29.158	5.78154	6.79263	5.08746	5.8238	8.38806	6.55631	6.29835	5.98089	5.87136	6.8059	0.934541	0.196954	0
Emg1	0.9995	0	0	238.081	384.315	371.085	316.984	321.076	454.181	402.324	422.785	8.08789	8.70845	8.66208	8.45526	8.47198	8.93127	8.76926	8.83537	8.47842	8.75197	0.273551	0.164085	0
Afdn	0.765957	0.6	0	490.168	373.335	477.109	554.722	80.269	100.187	94.993	58.315	9.03389	8.67007	8.99749	9.20144	6.83629	7.0681	7.01115	6.52849	8.97572	6.86101	2.11471	1.36e-05	1
Atp6v1f	0.9995	-0.2	0	1421.49	1778.83	2247.71	1935.87	2066.93	1803.37	2123.38	1691.14	10.5073	10.824	11.1559	10.9439	11.0368	10.8434	11.0751	10.7525	10.8578	10.9269	0.0691744	0.672823	0
Il12b	0.797713	0.6	0	0	10.98	42.41	45.283	10.034	20.037	50.291	14.579	5.08746	5.49121	6.25569	6.30894	5.46055	5.75588	6.39731	5.60226	5.78583	5.804	0.0181714	0.961709	0
Clcn5	0.9995	-0.2	0	7.002	0	0	0	10.034	13.358	39.115	7.289	5.35762	5.08746	5.08746	5.08746	5.46055	5.56554	6.1921	5.36769	5.155	5.64647	0.491463	0.0478099	0
Clcn3	0.980484	-0.2	0	623.213	384.315	477.109	543.401	732.454	541.01	631.425	298.865	9.36022	8.70845	8.99749	9.17343	9.58206	9.16744	9.37813	8.37879	9.0599	9.12661	0.066711	0.830013	0
Hif3a	0.91154	-0.5	0	7.002	0	10.602	0	0	0	16.764	0	5.35762	5.08746	5.47904	5.08746	5.08746	5.08746	5.66573	5.08746	5.2529	5.23203	0.0208655	0.909001	0
Gpx6	NA	0	0	0	0	0	0	0	0	0	0	5.08746	5.08746	5.08746	5.08746	5.08746	5.08746	5.08746	5.08746	5.08746	5.08746	0	NA	NA
Gpx5	NA	0	0	0	0	0	0	0	0	0	0	5.08746	5.08746	5.08746	5.08746	5.08746	5.08746	5.08746	5.08746	5.08746	5.08746	0	NA	NA
Pde1c	NA	-0.1	0	7.002	0	0	0	0	0	0	0	5.35762	5.08746	5.08746	5.08746	5.08746	5.08746	5.08746	5.08746	5.155	5.08746	0.0675399	0.355918	0
Utp20	0.9995	0	0	84.029	109.804	148.434	147.171	90.303	113.545	122.932	102.052	6.883	7.16796	7.51123	7.50121	6.95772	7.20501	7.294	7.08801	7.26585	7.13618	0.129664	0.467563	0
Spic	1e-10	3.2	1	168.057	164.706	190.844	79.246	0	0	5.588	0	7.65862	7.63449	7.81278	6.82332	5.08746	5.08746	5.30699	5.08746	7.4823	5.14234	2.33996	5.23e-05	1
9330159F19Rik	NA	0	0	7.002	0	0	0	0	0	0	0	5.35762	5.08746	5.08746	5.08746	5.08746	5.08746	5.08746	5.08746	5.155	5.08746	0.0675399	0.355918	0
Cul3	0.914179	-0.3	0	322.11	351.374	349.88	283.021	280.941	374.031	340.858	262.418	8.47618	8.59012	8.58451	8.30843	8.29894	8.67253	8.5502	8.21149	8.48981	8.43329	0.0565196	0.669289	0
Sst	NA	0	0	0	21.961	21.205	45.283	40.134	0	11.176	7.289	5.08746	5.80635	5.78673	6.30894	6.21206	5.08746	5.49748	5.36769	5.74737	5.54117	0.206196	0.573928	0
Il11	NA	0	0	0	0	0	0	0	6.679	0	0	5.08746	5.08746	5.08746	5.08746	5.08746	5.34621	5.08746	5.08746	5.08746	5.15215	0.0646874	0.355918	0
Afm	NA	0.1	0	7.002	0	0	0	20.067	80.15	33.527	36.447	5.35762	5.08746	5.08746	5.08746	5.75668	6.83479	6.07739	6.13847	5.155	6.20183	1.04683	0.00446973	1
Ddx56	0.9995	0	0	189.065	208.628	212.048	79.246	210.706	220.411	212.338	262.418	7.80132	7.9226	7.9428	6.82332	7.93491	7.99102	7.9445	8.21149	7.62251	8.02048	0.397968	0.199344	0
Tmed4	0.9995	0	0	287.098	296.472	243.856	124.529	341.143	467.539	396.736	364.47	8.32687	8.36838	8.11819	7.3086	8.5513	8.97022	8.75066	8.63833	8.03051	8.72763	0.697113	0.037936	0
Col26a1	NA	0.1	0	0	10.98	0	0	0	0	0	0	5.08746	5.49121	5.08746	5.08746	5.08746	5.08746	5.08746	5.08746	5.1884	5.08746	0.100937	0.355918	0
Bid	0.9995	0.1	0	280.096	274.511	307.47	260.38	451.513	480.897	514.081	495.679	8.29506	8.26918	8.41562	8.20154	8.92337	9.00814	9.09825	9.04897	8.29535	9.01968	0.724334	1.61e-05	0
Ralb	0.9995	0	0	210.072	318.433	371.085	407.551	612.051	534.33	441.439	473.811	7.93116	8.46121	8.66208	8.78644	9.3355	9.15059	8.89312	8.98815	8.46022	9.09184	0.631617	0.0247291	0
Ppp1cc	0.9995	-0.1	0	28.01	65.883	0	11.321	0	33.396	22.351	21.868	5.95443	6.64217	5.08746	5.50211	5.08746	6.07459	5.81637	5.80395	5.79654	5.69559	0.100948	0.80667	0
Dnajb11	0.9995	0.1	0	231.079	274.511	286.265	237.738	491.648	367.352	430.263	553.994	8.05028	8.26918	8.32312	8.08607	9.03795	8.64872	8.8588	9.19966	8.18216	8.93628	0.754121	0.00146145	0
Tbccd1	0.9995	0	0	98.034	76.863	53.012	56.604	100.336	133.583	134.108	123.92	7.04477	6.79263	6.44314	6.5015	7.0697	7.38873	7.39324	7.30305	6.69551	7.28868	0.593171	0.00962164	0
Clec11a	NA	0	0	14.005	21.961	0	22.642	0	0	5.588	0	5.58511	5.80635	5.08746	5.8238	5.08746	5.08746	5.30699	5.08746	5.57568	5.14234	0.433336	0.0528835	0
Zfp324	0.9995	0	0	77.026	109.804	106.024	45.283	50.168	53.433	100.581	65.605	6.79475	7.16796	7.12953	6.30894	6.3952	6.45011	7.07233	6.63815	6.8503	6.63895	0.21135	0.432597	0
Gab2	0.9995	0.1	0	378.129	395.296	381.687	396.23	250.841	293.882	279.392	298.865	8.68695	8.74583	8.69935	8.74896	8.15401	8.35703	8.29182	8.37879	8.72027	8.29542	0.424859	0.000202392	0
Coro1c	0.790902	0.4	0	574.196	625.885	593.735	667.93	421.412	520.972	413.5	553.994	9.24839	9.36607	9.29401	9.45518	8.83103	9.11627	8.80574	9.19966	9.34091	8.98818	0.352739	0.0180238	0
Tax1bp1	0.9995	-0.1	0	623.213	658.826	477.109	498.117	481.614	574.405	597.898	495.679	9.36022	9.43635	8.99749	9.0556	9.01015	9.24889	9.30355	9.04897	9.21241	9.15289	0.0595238	0.665479	0
Psg17	NA	0	0	0	0	0	0	0	0	0	0	5.08746	5.08746	5.08746	5.08746	5.08746	5.08746	5.08746	5.08746	5.08746	5.08746	0	NA	NA
Psg19	NA	0	0	0	0	0	0	0	0	0	0	5.08746	5.08746	5.08746	5.08746	5.08746	5.08746	5.08746	5.08746	5.08746	5.08746	0	NA	NA
Ctse	1.21e-06	1.8	1	1736.59	1394.52	1537.35	1516.99	10.034	13.358	16.764	29.158	10.79	10.4803	10.6178	10.599	5.46055	5.56554	5.66573	5.98089	10.6218	5.66818	4.95359	2.1e-08	1
Ndrg2	0.0510845	-1.2	0	35.012	153.726	31.807	124.529	682.286	86.829	50.291	72.894	6.10878	7.55248	6.04017	7.3086	9.48439	6.91682	6.39731	6.74004	6.75251	7.38464	0.632132	0.465246	0
Mettl17	0.9995	0.2	0	294.101	340.393	275.663	215.096	280.941	293.882	424.675	291.576	8.358	8.54841	8.27456	7.96056	8.29894	8.35703	8.84133	8.34685	8.28538	8.46104	0.175658	0.358655	0
Arhgef40	0.0531638	-0.9	0	707.242	691.767	784.579	701.893	1294.34	1275.71	1117.57	1589.09	9.5338	9.50336	9.67698	9.52335	10.3754	10.355	10.1694	10.6645	9.55937	10.3911	0.831714	0.000273646	0
Pnpla6	0.9995	0	0	252.086	219.609	190.844	192.454	120.403	126.903	117.345	167.656	8.16031	7.98646	7.81278	7.82307	7.27056	7.33005	7.2417	7.65575	7.94566	7.37451	0.571142	0.00393459	0
Mcoln1	0.9995	0.2	0	609.208	845.493	720.964	600.005	722.421	814.854	597.898	794.545	9.32914	9.78053	9.56026	9.30835	9.56305	9.72937	9.30355	9.69444	9.49457	9.5726	0.0780295	0.615096	0
Afp	NA	-0.6	0	7.002	21.961	0	0	30.101	53.433	94.993	43.736	5.35762	5.80635	5.08746	5.08746	6.00227	6.45011	7.01115	6.28051	5.33472	6.43601	1.10129	0.00674732	1
Pkn2	0.9995	-0.2	0	385.132	373.335	222.651	441.513	170.572	240.449	240.277	233.261	8.71126	8.67007	8.00366	8.89334	7.67646	8.10039	8.09949	8.06211	8.56958	7.98461	0.584971	0.037808	0
Cd33	0.9995	0.1	0	1561.53	1152.94	1728.19	1449.07	2076.96	1729.89	2000.44	2062.9	10.6398	10.213	10.7832	10.5344	11.0437	10.7845	10.9904	11.034	10.5426	10.9632	0.420577	0.0209799	0
Etfb	0.9995	0	0	560.192	592.943	826.989	769.818	612.051	701.309	653.777	685.204	9.21479	9.29219	9.74985	9.65073	9.3355	9.52221	9.4258	9.49026	9.47689	9.44344	0.0334466	0.81632	0
Nkg7	NA	0	0	7.002	76.863	31.807	0	0	6.679	27.939	58.315	5.35762	6.79263	6.04017	5.08746	5.08746	5.34621	5.95278	6.52849	5.81947	5.72874	0.090736	0.861796	0
Lim2	NA	0	0	0	0	0	0	0	0	0	0	5.08746	5.08746	5.08746	5.08746	5.08746	5.08746	5.08746	5.08746	5.08746	5.08746	0	NA	NA
Stxbp2	0.9995	0	0	791.271	625.885	710.362	871.705	762.555	848.25	1061.69	954.911	9.68872	9.36607	9.53986	9.8229	9.63763	9.78504	10.0976	9.9497	9.60439	9.8675	0.26311	0.109234	0
Pcp2	NA	-0.1	0	0	10.98	0	11.321	40.134	20.037	11.176	0	5.08746	5.49121	5.08746	5.50211	6.21206	5.75588	5.49748	5.08746	5.29206	5.63822	0.34616	0.237088	0
Ago4	0.749751	0.6	0	259.089	329.413	265.06	316.984	180.605	100.187	122.932	102.052	8.1952	8.50547	8.22429	8.45526	7.74554	7.0681	7.294	7.08801	8.34505	7.29891	1.04614	0.00101642	1
Ahdc1	0.267581	-0.9	0	42.014	10.98	53.012	22.642	100.336	86.829	111.757	102.052	6.24819	5.49121	6.44314	5.8238	7.0697	6.91682	7.18742	7.08801	6.00159	7.06549	1.0639	0.00294907	1
Wwox	0.9995	-0.2	0	7.002	10.98	31.807	79.246	0	13.358	11.176	21.868	5.35762	5.49121	6.04017	6.82332	5.08746	5.56554	5.49748	5.80395	5.92808	5.48861	0.439471	0.273639	0
Slbp	0.9995	0	0	28.01	0	10.602	45.283	50.168	33.396	27.939	36.447	5.95443	5.08746	5.47904	6.30894	6.3952	6.07459	5.95278	6.13847	5.70747	6.14026	0.432791	0.177586	0
Tyr	NA	-0.1	0	0	0	0	0	0	0	0	0	5.08746	5.08746	5.08746	5.08746	5.08746	5.08746	5.08746	5.08746	5.08746	5.08746	0	NA	NA
Ghrhr	NA	0	0	0	0	0	0	0	0	0	0	5.08746	5.08746	5.08746	5.08746	5.08746	5.08746	5.08746	5.08746	5.08746	5.08746	0	NA	NA
Aqp1	NA	0.5	0	49.017	65.883	31.807	22.642	10.034	13.358	5.588	0	6.37533	6.64217	6.04017	5.8238	5.46055	5.56554	5.30699	5.08746	6.22037	5.35513	0.865234	0.00599497	0
Arid3b	0.930898	-0.3	0	378.129	428.237	477.109	305.663	361.21	434.143	402.324	517.547	8.68695	8.85249	8.99749	8.40796	8.62648	8.87081	8.76926	9.10734	8.73622	8.84347	0.107247	0.532547	0
Cnn2	0.9995	0.3	0	392.134	417.256	434.699	430.192	140.471	193.695	290.567	298.865	8.73516	8.8178	8.87252	8.85858	7.44684	7.83096	8.34237	8.37879	8.82102	7.99974	0.821273	0.0106745	0
Polr2e	0.993247	0.3	0	1169.4	1229.81	1102.65	1200.01	1083.63	1222.28	1508.71	1457.88	10.2329	10.3036	10.1506	10.2691	10.1262	10.2949	10.5913	10.5429	10.239	10.3888	0.149792	0.236156	0
Abca13	0.9995	0.2	0	0	0	10.602	0	0	13.358	5.588	7.289	5.08746	5.08746	5.47904	5.08746	5.08746	5.56554	5.30699	5.36769	5.18536	5.33192	0.146563	0.331699	0
Myo9b	0.376675	0.6	0	1085.37	1438.44	1314.7	1358.5	672.253	581.084	709.655	860.149	10.1285	10.524	10.3974	10.4435	9.46404	9.26464	9.53849	9.80437	10.3733	9.51789	0.855435	0.000901022	0
Hdac9	0.490204	0.6	0	203.069	87.843	116.627	33.963	70.235	20.037	61.466	21.868	7.88916	6.92888	7.23484	6.08668	6.7037	5.75588	6.57692	5.80395	7.03489	6.21011	0.82478	0.116502	0
Ly9	0.423866	0.8	0	847.29	1021.18	795.181	792.459	581.95	587.763	743.182	626.888	9.78347	10.0433	9.69554	9.6908	9.26667	9.28022	9.60211	9.36826	9.80327	9.37932	0.423957	0.00966613	0
Cd244	0.0862564	1.3	0	21.007	0	0	22.642	30.101	13.358	22.351	7.289	5.78154	5.08746	5.08746	5.8238	6.00227	5.56554	5.81637	5.36769	5.44507	5.68797	0.242899	0.367361	0
Adgre1	0.422594	0.5	0	4572.56	3733.35	3530.61	3452.86	1635.48	1843.44	2095.44	2019.16	12.1695	11.8793	11.7995	11.7677	10.7052	10.8746	11.0563	11.0036	11.904	10.9099	0.994106	0.000170648	0
Mtfp1	0.9995	0.1	0	49.017	54.902	74.217	22.642	70.235	73.47	78.23	123.92	6.37533	6.47414	6.75778	5.8238	6.7037	6.74779	6.81031	7.30305	6.35777	6.89121	0.533447	0.0678962	0
Rab23	0.992058	0.3	0	42.014	43.922	74.217	22.642	80.269	40.075	33.527	43.736	6.24819	6.28396	6.75778	5.8238	6.83629	6.21091	6.07739	6.28051	6.27843	6.35128	0.0728432	0.783677	0
Rab11a	0.146388	-0.6	0	686.235	560.002	561.928	509.438	933.127	794.816	1067.28	823.702	9.49232	9.21432	9.21899	9.08597	9.91756	9.69491	10.105	9.74433	9.2529	9.86544	0.612537	0.00286092	0
Eif2b2	0.9995	0	0	329.113	274.511	222.651	316.984	270.908	327.277	352.034	357.181	8.50427	8.26918	8.00366	8.45526	8.25223	8.49696	8.59258	8.61169	8.30809	8.48837	0.180272	0.246225	0
Dlst	0.9995	0	0	588.201	636.865	561.928	486.796	632.118	741.383	642.601	779.966	9.28124	9.38988	9.21899	9.02457	9.37963	9.59877	9.40216	9.66882	9.22867	9.51235	0.283675	0.0354523	0
Pgf	NA	0.2	0	0	0	10.602	11.321	10.034	0	0	0	5.08746	5.08746	5.47904	5.50211	5.46055	5.08746	5.08746	5.08746	5.28902	5.18073	0.108284	0.495329	0
Ulk2	0.969728	-0.3	0	651.223	494.119	689.157	418.871	381.278	567.726	653.777	532.126	9.42043	9.04472	9.49817	8.82296	8.69793	9.23296	9.4258	9.14498	9.19657	9.12542	0.0711494	0.75892	0
Ccl24	0.000360099	1.8	1	91.031	87.843	95.422	90.567	40.134	93.508	22.351	36.447	6.96614	6.92888	7.01594	6.96078	6.21206	6.99444	5.81637	6.13847	6.96793	6.29034	0.677599	0.0353818	0
Dgkq	0.993247	0.2	0	168.057	186.667	127.229	203.775	80.269	73.47	78.23	58.315	7.65862	7.78573	7.33297	7.89345	6.83629	6.74779	6.81031	6.52849	7.66769	6.73072	0.93697	0.000542765	0
Tmed11	NA	0	0	0	0	0	0	0	0	0	0	5.08746	5.08746	5.08746	5.08746	5.08746	5.08746	5.08746	5.08746	5.08746	5.08746	0	NA	NA
Ahnak	0.9995	0	0	77.026	43.922	137.831	215.096	10.034	6.679	5.588	14.579	6.79475	6.28396	7.42485	7.96056	5.46055	5.34621	5.30699	5.60226	7.11603	5.429	1.68703	0.00393294	1
Pou1f1	NA	-0.2	0	0	0	0	0	0	0	0	0	5.08746	5.08746	5.08746	5.08746	5.08746	5.08746	5.08746	5.08746	5.08746	5.08746	0	NA	NA
Chmp2b	0.9995	-0.2	0	203.069	142.746	212.048	237.738	250.841	160.299	178.811	189.524	7.88916	7.46553	7.9428	8.08607	8.15401	7.60213	7.73343	7.80429	7.84589	7.82347	0.0224257	0.903875	0
Plod3	0.946081	-0.3	0	1120.38	1065.1	1070.84	679.251	1414.74	2097.25	1592.53	2434.66	10.1729	10.1021	10.1096	9.47827	10.5006	11.0575	10.6676	11.2695	9.96573	10.8738	0.908064	0.00916493	0
Ap1s1	0.9995	0.1	0	371.127	274.511	328.675	316.984	481.614	474.218	385.561	553.994	8.66223	8.26918	8.50253	8.45526	9.01015	8.9893	8.71274	9.19966	8.4723	8.97796	0.505661	0.00775952	0
Mapk13	NA	0.3	0	84.029	32.941	10.602	0	0	13.358	0	0	6.883	6.06482	5.47904	5.08746	5.08746	5.56554	5.08746	5.08746	5.87858	5.20698	0.671598	0.151097	0
Srpk1	0.9995	0	0	189.065	175.687	212.048	113.208	200.672	146.941	122.932	116.63	7.80132	7.71209	7.9428	7.20171	7.8745	7.49938	7.294	7.23487	7.66448	7.47568	0.188796	0.417011	0
Pax3	NA	-0.1	0	0	0	0	0	10.034	0	0	0	5.08746	5.08746	5.08746	5.08746	5.46055	5.08746	5.08746	5.08746	5.08746	5.18073	0.0932708	0.355918	0
Lbr	0.797713	0.5	0	203.069	120.785	190.844	271.7	100.336	140.262	240.277	65.605	7.88916	7.27412	7.81278	8.25597	7.0697	7.44511	8.09949	6.63815	7.80801	7.31311	0.494896	0.229528	0
Crabp2	NA	-0.1	0	0	0	0	11.321	0	0	0	0	5.08746	5.08746	5.08746	5.50211	5.08746	5.08746	5.08746	5.08746	5.19112	5.08746	0.103661	0.355918	0
Nes	0.9995	-0.2	0	14.005	32.941	10.602	33.963	20.067	13.358	22.351	21.868	5.58511	6.06482	5.47904	6.08668	5.75668	5.56554	5.81637	5.80395	5.80391	5.73563	0.0682782	0.699911	0
Bcan	NA	0	0	0	10.98	0	0	80.269	6.679	0	7.289	5.08746	5.49121	5.08746	5.08746	6.83629	5.34621	5.08746	5.36769	5.1884	5.65941	0.471013	0.294408	0
Hapln2	NA	0	0	0	10.98	0	0	0	0	5.588	0	5.08746	5.49121	5.08746	5.08746	5.08746	5.08746	5.30699	5.08746	5.1884	5.14234	0.0460551	0.702413	0
Prcc	0.9995	0.2	0	14.005	21.961	0	11.321	40.134	13.358	11.176	36.447	5.58511	5.80635	5.08746	5.50211	6.21206	5.56554	5.49748	6.13847	5.49526	5.85339	0.358129	0.186094	0
Rrnad1	0.754185	0.5	0	350.12	208.628	360.482	260.38	321.076	340.636	379.973	349.891	8.58541	7.9226	8.62382	8.20154	8.47198	8.54935	8.69339	8.58455	8.33334	8.57482	0.241477	0.212359	0
Hdgf	0.906649	0.3	0	448.153	274.511	296.868	316.984	441.479	420.785	525.256	546.705	8.91335	8.26918	8.37011	8.45526	8.89324	8.82904	9.12737	9.18166	8.50197	9.00783	0.505852	0.0228475	0
Slc25a18	0.78432	0.6	0	0	0	0	0	0	6.679	0	0	5.08746	5.08746	5.08746	5.08746	5.08746	5.34621	5.08746	5.08746	5.08746	5.15215	0.0646874	0.355918	0
Thop1	0.9995	0.1	0	175.06	208.628	148.434	124.529	120.403	86.829	89.405	153.077	7.70777	7.9226	7.51123	7.3086	7.27056	6.91682	6.94726	7.54749	7.61255	7.17053	0.442021	0.0678563	0
Apba3	0.9995	-0.1	0	133.045	65.883	106.024	101.888	80.269	93.508	100.581	87.473	7.38409	6.64217	7.12953	7.08627	6.83629	6.99444	7.07233	6.92449	7.06052	6.95689	0.103627	0.546356	0
Matk	0.946253	-0.3	0	1127.38	1130.98	1113.25	1211.33	1033.46	888.324	921.993	1013.23	10.1816	10.1861	10.164	10.2823	10.06	9.84913	9.90086	10.0324	10.2035	9.96058	0.242923	0.00549934	0
Pias4	0.982953	0.3	0	553.189	603.924	381.687	430.192	240.807	240.449	240.277	313.444	9.19768	9.31724	8.69935	8.85858	8.10227	8.10039	8.09949	8.44064	9.01821	8.1857	0.832514	0.00250334	0
Map2k1	0.994338	-0.2	0	280.096	428.237	360.482	294.342	561.883	808.175	793.473	663.335	8.29506	8.85249	8.62382	8.35906	9.21889	9.71798	9.69257	9.44571	8.53261	9.51878	0.986179	0.00128895	0
Sgta	0.9995	0	0	1022.35	1120	837.591	905.668	1023.43	975.153	854.939	1239.2	10.0449	10.1724	9.76751	9.87601	10.0463	9.97893	9.79594	10.3142	9.9652	10.0339	0.0686595	0.640919	0
Nmrk2	NA	-0.1	0	0	0	0	0	0	0	0	0	5.08746	5.08746	5.08746	5.08746	5.08746	5.08746	5.08746	5.08746	5.08746	5.08746	0	NA	NA
Tmem242	0.927087	0.4	0	336.115	197.648	307.47	215.096	160.538	253.807	307.331	233.261	8.53183	7.85579	8.41562	7.96056	7.60391	8.16896	8.41503	8.06211	8.19095	8.0625	0.128449	0.60839	0
Dtx2	0.61601	0.5	0	420.144	516.08	477.109	509.438	401.345	300.561	435.851	459.232	8.82701	9.1035	8.99749	9.08597	8.76602	8.38613	8.87606	8.94612	9.00349	8.74358	0.25991	0.112547	0
Zp3	NA	0	0	0	0	0	0	0	6.679	0	0	5.08746	5.08746	5.08746	5.08746	5.08746	5.34621	5.08746	5.08746	5.08746	5.15215	0.0646874	0.355918	0
Hspb1	0.70101	0.6	0	819.28	362.354	508.916	430.192	190.639	427.464	301.743	539.416	9.73688	8.63065	9.08459	8.85858	7.81146	8.85007	8.39121	9.16344	9.07767	8.55405	0.523623	0.215835	0
Rasa4	0.539023	0.6	0	2667.91	2536.48	2502.17	2049.07	1565.24	1836.76	2123.38	2492.97	11.3998	11.3278	11.3084	11.0245	10.6432	10.8694	11.0751	11.3032	11.2651	10.9727	0.29242	0.123915	0
Syt5	NA	0	0	7.002	0	0	0	40.134	13.358	5.588	0	5.35762	5.08746	5.08746	5.08746	6.21206	5.56554	5.30699	5.08746	5.155	5.54301	0.388011	0.175532	0
Hnrnpa2b1	0.512244	-0.5	0	1925.66	2316.87	1802.41	1867.94	1324.44	1836.76	1737.82	1596.38	10.9364	11.199	10.8427	10.8933	10.4077	10.8694	10.791	10.671	10.9678	10.6848	0.283037	0.0697513	0
Fxyd4	0.954453	0.5	0	0	0	0	0	0	0	0	0	5.08746	5.08746	5.08746	5.08746	5.08746	5.08746	5.08746	5.08746	5.08746	5.08746	0	NA	NA
Ccdc130	0.9995	0.2	0	126.043	241.569	190.844	192.454	190.639	126.903	189.986	189.524	7.32232	8.10627	7.81278	7.82307	7.81146	7.33005	7.80726	7.80429	7.76611	7.68827	0.0778444	0.713134	0
Mri1	0.9995	-0.3	0	238.081	241.569	296.868	169.813	240.807	227.09	206.75	225.971	8.08789	8.10627	8.37011	7.6711	8.10227	8.0284	7.91139	8.02221	8.05884	8.01607	0.0427748	0.784681	0
Prkacb	0.310897	0.5	0	791.271	724.708	551.326	667.93	381.278	440.823	379.973	488.39	9.68872	9.5674	9.1931	9.45518	8.69793	8.89125	8.69339	9.02898	9.4761	8.82789	0.648212	0.00282386	0
Ahrr	0.714405	0.7	0	49.017	98.824	31.807	45.283	10.034	0	5.588	21.868	6.37533	7.05337	6.04017	6.30894	5.46055	5.08746	5.30699	5.80395	6.44445	5.41474	1.02972	0.00783701	1
Chd5	NA	0	0	0	0	0	0	40.134	0	11.176	7.289	5.08746	5.08746	5.08746	5.08746	6.21206	5.08746	5.49748	5.36769	5.08746	5.54117	0.453711	0.10692	0
Cstb	0.9995	-0.3	0	763.261	790.591	625.543	690.572	682.286	554.368	631.425	750.808	9.63891	9.68753	9.36532	9.50099	9.48439	9.20057	9.37813	9.6162	9.54819	9.41982	0.128364	0.30304	0
Sh2b2	0.9995	0.2	0	1008.35	878.435	1123.86	690.572	903.026	734.704	910.817	1129.86	10.0256	9.83358	10.1772	9.50099	9.87195	9.58628	9.88389	10.1847	9.88436	9.8817	0.00265041	0.989338	0
Pex5	0.891913	0.3	0	77.026	43.922	74.217	22.642	50.168	46.754	33.527	36.447	6.79475	6.28396	6.75778	5.8238	6.3952	6.33546	6.07739	6.13847	6.41507	6.23663	0.178444	0.48739	0
Jkamp	0.9995	0.1	0	616.211	636.865	604.338	441.513	963.228	714.667	849.351	524.837	9.34476	9.38988	9.31818	8.89334	9.96178	9.54818	9.78684	9.12628	9.23654	9.60577	0.369232	0.136059	0
Cd44	9.13e-05	1.8	1	147.05	98.824	84.819	147.171	40.134	53.433	27.939	29.158	7.50024	7.05337	6.89262	7.50121	6.21206	6.45011	5.95278	5.98089	7.23686	6.14896	1.0879	0.00138042	1
Slc1a2	0.9995	-0.2	0	35.012	21.961	53.012	0	110.37	26.717	0	0	6.10878	5.80635	6.44314	5.08746	7.17363	5.92403	5.08746	5.08746	5.86143	5.81815	0.0432873	0.942076	0
Eif2ak4	0.9995	-0.1	0	105.036	98.824	137.831	203.775	110.37	93.508	173.223	102.052	7.11931	7.05337	7.42485	7.89345	7.17363	6.99444	7.69504	7.08801	7.37275	7.23778	0.134965	0.605164	0
Wdr1	0.9995	-0.1	0	238.081	406.276	296.868	226.417	391.311	594.443	514.081	510.258	8.08789	8.78226	8.37011	8.02468	8.73237	9.29564	9.09825	9.08815	8.31624	9.0536	0.737364	0.0122966	0
Slc2a9	0.0542177	-0.9	0	0	65.883	10.602	45.283	40.134	86.829	67.054	138.499	5.08746	6.64217	5.47904	6.30894	6.21206	6.91682	6.65898	7.43044	5.8794	6.80458	0.925177	0.0805395	0
Wisp1	NA	-0.2	0	0	0	0	0	10.034	0	0	0	5.08746	5.08746	5.08746	5.08746	5.46055	5.08746	5.08746	5.08746	5.08746	5.18073	0.0932708	0.355918	0
Ndrg1	0.756448	0.7	0	21.007	0	0	0	0	6.679	0	0	5.78154	5.08746	5.08746	5.08746	5.08746	5.34621	5.08746	5.08746	5.26098	5.15215	0.108833	0.578168	0
4930550C14Rik	NA	0	0	0	10.98	10.602	0	0	0	0	0	5.08746	5.49121	5.47904	5.08746	5.08746	5.08746	5.08746	5.08746	5.28629	5.08746	0.198831	0.13405	0
Man2b1	0.9995	0.1	0	6722.3	5182.76	5555.67	5026.46	9010.19	8756.34	8130.3	10511.3	12.722	12.3489	12.4485	12.3051	13.1428	13.1017	12.9951	13.3643	12.4561	13.151	0.694838	0.0012429	0
Klf5	NA	-0.1	0	217.074	21.961	0	0	0	26.717	5.588	0	7.97197	5.80635	5.08746	5.08746	5.08746	5.92403	5.30699	5.08746	5.98831	5.35149	0.636825	0.404707	0
Wdr83	0.9995	-0.2	0	301.103	142.746	265.06	158.492	290.975	233.77	240.277	284.287	8.38846	7.46553	8.22429	7.58865	8.34418	8.06485	8.09949	8.31418	7.91674	8.20568	0.288942	0.273705	0
Prdx2	0.657125	-0.5	0	693.237	768.63	466.506	600.005	612.051	694.63	776.709	677.914	9.50628	9.64859	8.96724	9.30835	9.3355	9.50904	9.66304	9.47556	9.35762	9.49579	0.13817	0.427074	0
Polr2a	0.982507	-0.3	0	525.18	362.354	254.458	226.417	361.21	507.614	447.027	561.284	9.12717	8.63065	8.17222	8.02468	8.62648	9.08112	8.90997	9.21743	8.48868	8.95875	0.470073	0.143683	0
Shbg	NA	0	0	0	0	0	0	0	0	0	0	5.08746	5.08746	5.08746	5.08746	5.08746	5.08746	5.08746	5.08746	5.08746	5.08746	0	NA	NA
Senp3	0.9995	0.2	0	357.122	373.335	265.06	203.775	311.042	300.561	324.094	357.181	8.61147	8.67007	8.22429	7.89345	8.43063	8.38613	8.48419	8.61169	8.34982	8.47816	0.128337	0.520075	0
Corin	NA	0.4	0	0	0	0	0	0	0	0	0	5.08746	5.08746	5.08746	5.08746	5.08746	5.08746	5.08746	5.08746	5.08746	5.08746	0	NA	NA
Plekha8	0.9995	0.1	0	42.014	87.843	10.602	0	50.168	40.075	39.115	29.158	6.24819	6.92888	5.47904	5.08746	6.3952	6.21091	6.1921	5.98089	5.93589	6.19478	0.258883	0.558608	0
G6pc2	NA	0	0	0	0	0	0	0	0	0	0	5.08746	5.08746	5.08746	5.08746	5.08746	5.08746	5.08746	5.08746	5.08746	5.08746	0	NA	NA
Spc25	0.423866	0.9	0	7.002	10.98	0	0	0	6.679	0	0	5.35762	5.49121	5.08746	5.08746	5.08746	5.34621	5.08746	5.08746	5.25594	5.15215	0.10379	0.420157	0
Dnah2	0.909085	-0.5	0	14.005	10.98	21.205	0	10.034	13.358	0	14.579	5.58511	5.49121	5.78673	5.08746	5.46055	5.56554	5.08746	5.60226	5.48763	5.42895	0.0586771	0.765858	0
Ripk4	NA	0	0	14.005	0	0	0	10.034	6.679	0	0	5.58511	5.08746	5.08746	5.08746	5.46055	5.34621	5.08746	5.08746	5.21188	5.24542	0.0335457	0.836875	0
Zfp287	0.9995	-0.3	0	0	65.883	21.205	67.925	40.134	40.075	27.939	7.289	5.08746	6.64217	5.78673	6.67136	6.21206	6.21091	5.95278	5.36769	6.04693	5.93586	0.11107	0.804322	0
Prlr	NA	-0.1	0	42.014	0	10.602	11.321	0	0	16.764	7.289	6.24819	5.08746	5.47904	5.50211	5.08746	5.08746	5.66573	5.36769	5.5792	5.30209	0.277114	0.358924	0
Letm1	0.9995	0.2	0	441.151	285.491	212.048	226.417	361.21	494.256	385.561	532.126	8.89224	8.31963	7.9428	8.02468	8.62648	9.04509	8.71274	9.14498	8.29484	8.88232	0.587484	0.0563461	0
Ubqln1	0.9995	-0.1	0	441.151	362.354	583.133	350.946	642.152	574.405	569.959	612.31	8.89224	8.63065	9.26944	8.58851	9.4012	9.24889	9.23831	9.33608	8.84521	9.30612	0.460911	0.0288474	0
Fgfr4	NA	0	0	0	0	0	0	0	0	0	0	5.08746	5.08746	5.08746	5.08746	5.08746	5.08746	5.08746	5.08746	5.08746	5.08746	0	NA	NA
Cadm3	NA	-0.1	0	28.01	65.883	10.602	45.283	60.202	20.037	5.588	14.579	5.95443	6.64217	5.47904	6.30894	6.55769	5.75588	5.30699	5.60226	6.09614	5.8057	0.29044	0.457004	0
Fcer1a	NA	0	0	0	10.98	0	0	0	0	0	0	5.08746	5.49121	5.08746	5.08746	5.08746	5.08746	5.08746	5.08746	5.1884	5.08746	0.100937	0.355918	0
Txn2	0.9995	0.1	0	714.244	867.454	710.362	724.534	591.984	728.025	843.763	925.754	9.54736	9.81611	9.53986	9.56707	9.28998	9.57369	9.77769	9.90652	9.6176	9.63697	0.0193698	0.901437	0
Casp14	NA	0	0	0	0	0	0	0	0	0	0	5.08746	5.08746	5.08746	5.08746	5.08746	5.08746	5.08746	5.08746	5.08746	5.08746	0	NA	NA
Slc1a6	NA	0	0	0	0	0	0	0	0	0	0	5.08746	5.08746	5.08746	5.08746	5.08746	5.08746	5.08746	5.08746	5.08746	5.08746	0	NA	NA
Slc1a3	1.9e-09	-1.9	1	77.026	65.883	21.205	90.567	1575.28	1322.47	1592.53	1253.78	6.79475	6.64217	5.78673	6.96078	10.6522	10.4056	10.6676	10.3307	6.54611	10.514	3.96792	6.95e-06	1
Crbn	0.992138	-0.2	0	252.086	219.609	180.241	181.134	250.841	240.449	329.682	262.418	8.16031	7.98646	7.74309	7.74909	8.15401	8.10039	8.50653	8.21149	7.90974	8.24311	0.33337	0.0493319	0
Il5ra	NA	0	0	0	0	0	11.321	0	0	0	0	5.08746	5.08746	5.08746	5.50211	5.08746	5.08746	5.08746	5.08746	5.19112	5.08746	0.103661	0.355918	0
Msh6	0.9995	0	0	70.024	43.922	53.012	101.888	60.202	93.508	72.642	80.183	6.70077	6.28396	6.44314	7.08627	6.55769	6.99444	6.73663	6.8352	6.62854	6.78099	0.152454	0.469511	0
Fbxo11	0.9995	-0.1	0	238.081	241.569	307.47	294.342	290.975	233.77	251.453	145.788	8.08789	8.10627	8.41562	8.35906	8.34418	8.06485	8.15711	7.49015	8.24221	8.01407	0.228134	0.303147	0
AI427809	NA	0.1	0	105.036	142.746	84.819	135.85	0	6.679	5.588	0	7.11931	7.46553	6.89262	7.40812	5.08746	5.34621	5.30699	5.08746	7.2214	5.20703	2.01436	1.07e-05	1
Tbl2	0.9995	-0.1	0	133.045	54.902	116.627	67.925	180.605	166.978	189.986	182.235	7.38409	6.47414	7.23484	6.67136	7.74554	7.65089	7.80726	7.75646	6.94111	7.74004	0.798929	0.0111631	0
Wbscr22	0.9995	-0.1	0	462.158	450.198	339.277	418.871	622.085	554.368	732.006	670.625	8.95466	8.91945	8.5441	8.82296	9.35774	9.20057	9.58121	9.46071	8.81029	9.40006	0.589767	0.00302907	0
Nid1	NA	0.4	0	98.034	0	0	0	0	0	0	0	7.04477	5.08746	5.08746	5.08746	5.08746	5.08746	5.08746	5.08746	5.57679	5.08746	0.489326	0.355918	0
Mcm5	0.654143	0.6	0	70.024	153.726	106.024	45.283	140.471	126.903	111.757	174.946	6.70077	7.55248	7.12953	6.30894	7.44684	7.33005	7.18742	7.70699	6.92293	7.41782	0.494893	0.139011	0
Hmox1	0.758127	0.5	0	1540.53	911.376	890.603	916.989	531.782	567.726	542.02	823.702	10.6207	9.88474	9.85269	9.89328	9.1441	9.23296	9.16998	9.74433	10.0629	9.32284	0.740012	0.0194936	0
Mprip	0.866938	0.4	0	490.168	472.159	339.277	316.984	451.513	340.636	217.926	400.917	9.03389	8.98345	8.5441	8.45526	8.92337	8.54935	7.97686	8.7646	8.75417	8.55354	0.200633	0.460758	0
Cic	0.9995	0	0	1239.42	955.298	848.194	984.914	1033.46	901.683	1268.44	1465.17	10.3145	9.95026	9.78495	9.99282	10.06	9.86988	10.347	10.5499	10.0106	10.2067	0.196066	0.334846	0
Pafah1b3	0.9995	-0.3	0	623.213	570.982	455.904	509.438	301.009	347.315	357.621	364.47	9.36022	9.24075	8.93636	9.08597	8.38806	8.57484	8.61331	8.63833	9.15582	8.55363	0.602189	0.00142936	0
Il27ra	NA	0	0	0	0	0	0	10.034	6.679	0	7.289	5.08746	5.08746	5.08746	5.08746	5.46055	5.34621	5.08746	5.36769	5.08746	5.31548	0.228014	0.0291082	0
Prkaca	0.988127	-0.3	0	322.11	197.648	243.856	339.625	381.278	541.01	463.79	495.679	8.47618	7.85579	8.11819	8.54545	8.69793	9.16744	8.95939	9.04897	8.2489	8.96844	0.719534	0.00898233	0
Asf1b	0.685547	0.8	0	21.007	43.922	21.205	0	0	13.358	11.176	36.447	5.78154	6.28396	5.78673	5.08746	5.08746	5.56554	5.49748	6.13847	5.73492	5.57224	0.162685	0.636998	0
Myl10	NA	0	0	0	0	0	0	0	0	0	0	5.08746	5.08746	5.08746	5.08746	5.08746	5.08746	5.08746	5.08746	5.08746	5.08746	0	NA	NA
Ddx39	0.932004	0.3	0	259.089	186.667	328.675	203.775	220.74	267.165	290.567	225.971	8.1952	7.78573	8.50253	7.89345	7.99288	8.23441	8.34237	8.02221	8.09423	8.14797	0.0537406	0.777743	0
Dnajb1	0.9995	0	0	4922.68	3491.78	2989.88	2830.21	2287.67	2357.73	1994.86	2995.94	12.2752	11.7837	11.5622	11.4839	11.1809	11.2238	10.9865	11.5651	11.7762	11.2391	0.53717	0.0465184	0
Msh4	0.9995	-0.3	0	0	0	0	0	0	0	0	0	5.08746	5.08746	5.08746	5.08746	5.08746	5.08746	5.08746	5.08746	5.08746	5.08746	0	NA	NA
Usp40	0.9995	-0.1	0	112.038	98.824	84.819	101.888	180.605	133.583	139.696	102.052	7.1902	7.05337	6.89262	7.08627	7.74554	7.38873	7.44042	7.08801	7.05562	7.41568	0.36006	0.0510578	0
Evx1	NA	0	0	0	0	0	0	0	0	0	0	5.08746	5.08746	5.08746	5.08746	5.08746	5.08746	5.08746	5.08746	5.08746	5.08746	0	NA	NA
Kbtbd4	0.9995	0.3	0	182.062	98.824	95.422	90.567	110.37	113.545	122.932	167.656	7.7553	7.05337	7.01594	6.96078	7.17363	7.20501	7.294	7.65575	7.19635	7.3321	0.135749	0.55575	0
Celf1	0.863037	-0.3	0	980.335	834.513	636.145	724.534	852.858	895.003	916.405	656.046	9.98632	9.7624	9.38833	9.56707	9.79256	9.85954	9.8924	9.43055	9.67603	9.74376	0.0677311	0.698993	0
Ndufs3	0.838332	0.4	0	77.026	120.785	106.024	181.134	100.336	120.224	128.52	102.052	6.79475	7.27412	7.12953	7.74909	7.0697	7.26888	7.34447	7.08801	7.23687	7.19277	0.0441061	0.840071	0
Por	0.9995	-0.2	0	693.237	636.865	657.35	611.326	501.681	627.838	631.425	728.94	9.50628	9.38988	9.43327	9.33388	9.06523	9.37033	9.37813	9.57543	9.41583	9.34728	0.0685486	0.560982	0
Igf1r	0.227934	-0.6	0	238.081	230.589	254.458	181.134	411.379	360.673	273.804	349.891	8.08789	8.04761	8.17222	7.74909	8.79889	8.62451	8.26587	8.58455	8.0142	8.56846	0.554253	0.00854836	0
Insr	0.961559	-0.2	0	126.043	109.804	84.819	67.925	170.572	140.262	167.635	87.473	7.32232	7.16796	6.89262	6.67136	7.67646	7.44511	7.6556	6.92449	7.01357	7.42542	0.411853	0.119524	0
Fcer2a	NA	0.2	0	0	0	0	11.321	0	0	0	0	5.08746	5.08746	5.08746	5.50211	5.08746	5.08746	5.08746	5.08746	5.19112	5.08746	0.103661	0.355918	0
Cyp2a5	NA	0	0	42.014	0	0	0	0	0	0	0	6.24819	5.08746	5.08746	5.08746	5.08746	5.08746	5.08746	5.08746	5.37765	5.08746	0.290183	0.355918	0
Atp4a	NA	0.1	0	7.002	10.98	0	22.642	0	0	0	0	5.35762	5.49121	5.08746	5.8238	5.08746	5.08746	5.08746	5.08746	5.44002	5.08746	0.352561	0.0607688	0
Trim28	0.9995	-0.1	0	945.323	1163.93	901.206	781.139	762.555	915.041	994.635	1078.83	9.93564	10.2263	9.86914	9.6709	9.63763	9.89033	10.0065	10.12	9.9255	9.91362	0.0118789	0.941223	0
Ube2m	0.9995	0.2	0	882.302	592.943	604.338	543.401	882.959	928.399	866.114	1275.64	9.83968	9.29219	9.31818	9.17343	9.84071	9.91049	9.81396	10.355	9.40587	9.98003	0.574163	0.0256831	0
Adcy9	0.9995	0.2	0	616.211	527.061	413.494	509.438	321.076	360.673	296.155	204.103	9.34476	9.13201	8.80572	9.08597	8.47198	8.62451	8.367	7.89544	9.09212	8.33973	0.752384	0.00788754	0
Mef2c	0.657125	-0.4	0	2394.82	1537.26	1961.45	1992.47	2558.57	2284.26	2296.6	1625.54	11.246	10.6177	10.9625	10.9848	11.3402	11.1788	11.1865	10.6966	10.9527	11.1005	0.147763	0.466454	0
Ctr9	0.9995	-0.1	0	315.108	241.569	222.651	215.096	230.773	207.053	262.628	153.077	8.44753	8.10627	8.00366	7.96056	8.04861	7.91321	8.21251	7.54749	8.12951	7.93045	0.199051	0.309863	0
Eif4g2	0.657505	-0.4	0	1267.43	1284.71	1219.28	1120.76	1444.84	1395.94	1424.9	1086.12	10.3459	10.3649	10.2915	10.1734	10.5303	10.4817	10.5107	10.1294	10.2939	10.413	0.119105	0.297246	0
Mrvi1	NA	-0.2	0	7.002	10.98	10.602	11.321	0	0	0	0	5.35762	5.49121	5.47904	5.50211	5.08746	5.08746	5.08746	5.08746	5.45749	5.08746	0.370032	3.35e-05	0
AI662270	0.970141	0.4	0	273.093	373.335	286.265	328.305	30.101	33.396	67.054	51.026	8.26253	8.67007	8.32312	8.50106	6.00227	6.07459	6.65898	6.40983	8.4392	6.28642	2.15278	1.96e-05	1
Zfp592	0.992138	-0.3	0	504.172	483.139	424.097	362.267	371.244	380.71	458.202	444.653	9.07192	9.01441	8.83951	8.63033	8.66265	8.69596	8.94311	8.90284	8.88904	8.80114	0.0879053	0.499078	0
Psmd4	0.970141	-0.3	0	903.309	999.219	975.423	554.722	571.916	801.496	1011.4	954.911	9.87238	10.0129	9.97932	9.20144	9.24297	9.70649	10.0298	9.9497	9.76652	9.73225	0.0342681	0.899525	0
Tmod4	0.9995	-0.1	0	0	0	10.602	0	20.067	6.679	5.588	7.289	5.08746	5.08746	5.47904	5.08746	5.75668	5.34621	5.30699	5.36769	5.18536	5.44439	0.259035	0.120976	0
Insrr	NA	0	0	28.01	0	0	0	0	0	0	0	5.95443	5.08746	5.08746	5.08746	5.08746	5.08746	5.08746	5.08746	5.3042	5.08746	0.216742	0.355918	0
Cabp5	NA	0	0	0	0	0	0	0	0	0	0	5.08746	5.08746	5.08746	5.08746	5.08746	5.08746	5.08746	5.08746	5.08746	5.08746	0	NA	NA
Snx6	0.9995	-0.1	0	1134.39	1240.79	1102.65	1086.8	1093.66	1182.21	1212.56	1348.54	10.1903	10.316	10.1506	10.1303	10.1391	10.2482	10.2837	10.4331	10.1968	10.276	0.079225	0.323328	0
Ak1	0.196629	-1	0	42.014	54.902	10.602	11.321	852.858	621.159	726.418	830.992	6.24819	6.47414	5.47904	5.50211	9.79256	9.3557	9.57065	9.75654	5.92587	9.61886	3.69299	1.05e-05	1
Kit	NA	0	0	70.024	10.98	10.602	11.321	0	0	0	0	6.70077	5.49121	5.47904	5.50211	5.08746	5.08746	5.08746	5.08746	5.79328	5.08746	0.705819	0.0583982	0
Tomm40l	0.992138	-0.4	0	154.053	65.883	148.434	124.529	170.572	187.016	173.223	116.63	7.555	6.64217	7.51123	7.3086	7.67646	7.78801	7.69504	7.23487	7.25425	7.59859	0.344345	0.208746	0
Nr1i3	0.9995	-0.2	0	0	0	0	0	0	0	0	0	5.08746	5.08746	5.08746	5.08746	5.08746	5.08746	5.08746	5.08746	5.08746	5.08746	0	NA	NA
Apoa2	0.9995	0.2	0	0	0	0	0	0	0	16.764	0	5.08746	5.08746	5.08746	5.08746	5.08746	5.08746	5.66573	5.08746	5.08746	5.23203	0.144568	0.355918	0
Pan2	0.979982	0.3	0	84.029	54.902	137.831	90.567	80.269	100.187	44.703	72.894	6.883	6.47414	7.42485	6.96078	6.83629	7.0681	6.29835	6.74004	6.93569	6.73569	0.199998	0.45919	0
Cs	0.9995	0.1	0	483.165	252.55	424.097	305.663	371.244	387.39	569.959	430.075	9.01448	8.16264	8.83951	8.40796	8.66265	8.71901	9.23831	8.85821	8.60615	8.86955	0.263397	0.303885	0
Ampd3	0.9995	-0.1	0	203.069	76.863	127.229	158.492	110.37	200.374	117.345	116.63	7.88916	6.79263	7.33297	7.58865	7.17363	7.87267	7.2417	7.23487	7.40085	7.38071	0.0201403	0.945933	0
Bcas2	0.9995	0.2	0	406.139	307.452	349.88	350.946	311.042	380.71	474.966	437.364	8.78182	8.41554	8.58451	8.58851	8.43063	8.69596	8.99143	8.8807	8.59259	8.74968	0.157083	0.316025	0
Sh2d1a	NA	0	0	0	0	0	0	0	0	0	0	5.08746	5.08746	5.08746	5.08746	5.08746	5.08746	5.08746	5.08746	5.08746	5.08746	0	NA	NA
Ctcf	0.9995	0	0	476.163	483.139	508.916	452.834	481.614	520.972	525.256	466.522	8.99481	9.01441	9.08459	8.92729	9.01015	9.11627	9.12737	8.96729	9.00527	9.05527	0.0499949	0.365147	0
Pard6a	0.9995	0	0	112.038	186.667	148.434	79.246	110.37	100.187	106.169	43.736	7.1902	7.78573	7.51123	6.82332	7.17363	7.0681	7.13102	6.28051	7.32762	6.91332	0.414303	0.212071	0
Agrp	NA	-0.3	0	0	0	0	0	0	0	0	0	5.08746	5.08746	5.08746	5.08746	5.08746	5.08746	5.08746	5.08746	5.08746	5.08746	0	NA	NA
Pvalb	NA	0	0	0	21.961	0	0	60.202	0	0	0	5.08746	5.80635	5.08746	5.08746	6.55769	5.08746	5.08746	5.08746	5.26718	5.45502	0.187834	0.66233	0
Tfap4	0.9995	-0.2	0	42.014	21.961	53.012	67.925	50.168	26.717	27.939	65.605	6.24819	5.80635	6.44314	6.67136	6.3952	5.92403	5.95278	6.63815	6.29226	6.22754	0.0647247	0.80672	0
Ranbp1	0.9995	-0.1	0	161.055	164.706	137.831	79.246	160.538	173.657	189.986	211.393	7.60774	7.63449	7.42485	6.82332	7.60391	7.69806	7.80726	7.93895	7.3726	7.76205	0.389448	0.102443	0
Cd247	0.9995	-0.1	0	7.002	0	10.602	0	0	0	5.588	0	5.35762	5.08746	5.47904	5.08746	5.08746	5.08746	5.30699	5.08746	5.2529	5.14234	0.110551	0.365344	0
Rfx5	0.866938	0.3	0	112.038	43.922	106.024	56.604	70.235	146.941	111.757	58.315	7.1902	6.28396	7.12953	6.5015	6.7037	7.49938	7.18742	6.52849	6.7763	6.97975	0.203449	0.544909	0
Psmb4	0.9995	0.1	0	994.34	933.337	1113.25	871.705	943.161	1188.88	1145.51	1180.88	10.0061	9.91787	10.164	9.8229	9.93245	10.2561	10.204	10.2466	9.97771	10.1598	0.182063	0.135061	0
Mmp8	NA	-0.1	0	7.002	0	0	0	0	0	0	0	5.35762	5.08746	5.08746	5.08746	5.08746	5.08746	5.08746	5.08746	5.155	5.08746	0.0675399	0.355918	0
Slc30a4	0.9995	0	0	70.024	54.902	63.615	124.529	110.37	153.62	122.932	29.158	6.70077	6.47414	6.60903	7.3086	7.17363	7.55167	7.294	5.98089	6.77314	7.00005	0.226909	0.586097	0
Bloc1s6	0.9995	0.2	0	161.055	164.706	137.831	181.134	170.572	233.77	217.926	225.971	7.60774	7.63449	7.42485	7.74909	7.67646	8.06485	7.97686	8.02221	7.60404	7.93509	0.331053	0.0243339	0
Metap1	0.9995	0	0	266.091	274.511	243.856	192.454	240.807	260.486	262.628	306.155	8.22926	8.26918	8.11819	7.82307	8.10227	8.20206	8.21251	8.41005	8.10993	8.23172	0.121797	0.347937	0
Gpr108	0.9995	0.2	0	980.335	955.298	1039.04	1132.09	933.127	1102.06	933.168	1086.12	9.98632	9.95026	10.0675	10.1875	9.91756	10.1498	9.91762	10.1294	10.0479	10.0286	0.01927	0.82415	0
Tnfsf14	NA	0.1	0	0	0	0	0	0	0	5.588	0	5.08746	5.08746	5.08746	5.08746	5.08746	5.08746	5.30699	5.08746	5.08746	5.14234	0.0548821	0.355918	0
Gata6	NA	0	0	7.002	0	0	0	0	0	0	0	5.35762	5.08746	5.08746	5.08746	5.08746	5.08746	5.08746	5.08746	5.155	5.08746	0.0675399	0.355918	0
Rsl1d1	0.9995	-0.2	0	448.153	362.354	434.699	384.909	290.975	414.106	592.31	408.206	8.91335	8.63065	8.87252	8.71049	8.34418	8.8077	9.29073	8.78857	8.78175	8.8078	0.0260463	0.902827	0
Cnga2	NA	0.1	0	0	0	0	0	30.101	6.679	11.176	0	5.08746	5.08746	5.08746	5.08746	6.00227	5.34621	5.49748	5.08746	5.08746	5.48336	0.395896	0.0855508	0
Apc	0.9995	-0.1	0	294.101	296.472	371.085	339.625	351.177	367.352	240.277	218.682	8.358	8.36838	8.66208	8.54545	8.58938	8.64872	8.09949	7.98118	8.48348	8.32969	0.153784	0.436427	0
Reep5	0.9995	-0.2	0	1757.6	1592.16	1749.4	1267.93	2377.97	2177.4	2503.35	1851.51	10.807	10.6673	10.8004	10.3464	11.236	11.1107	11.3091	10.8807	10.6553	11.1341	0.478859	0.015442	0
Ergic3	0.9995	0.1	0	980.335	999.219	1187.47	1098.12	1244.17	995.19	1335.49	1523.48	9.98632	10.0129	10.2544	10.1448	10.3199	10.0073	10.4194	10.605	10.0996	10.3379	0.238279	0.138795	0
Uqcc1	0.9995	0	0	105.036	32.941	63.615	203.775	170.572	173.657	184.399	174.946	7.11931	6.06482	6.60903	7.89345	7.67646	7.69806	7.77082	7.70699	6.92165	7.71308	0.791429	0.0884145	0
Spo11	NA	0	0	0	0	0	0	0	0	0	0	5.08746	5.08746	5.08746	5.08746	5.08746	5.08746	5.08746	5.08746	5.08746	5.08746	0	NA	NA
Ncoa2	0.9995	-0.1	0	168.057	208.628	222.651	67.925	190.639	120.224	145.284	94.762	7.65862	7.9226	8.00366	6.67136	7.81146	7.26888	7.4861	7.00856	7.56406	7.39375	0.170309	0.644318	0
Prl4a1	NA	0	0	0	0	0	0	0	0	0	0	5.08746	5.08746	5.08746	5.08746	5.08746	5.08746	5.08746	5.08746	5.08746	5.08746	0	NA	NA
Trh	NA	0	0	0	10.98	0	0	0	0	0	0	5.08746	5.49121	5.08746	5.08746	5.08746	5.08746	5.08746	5.08746	5.1884	5.08746	0.100937	0.355918	0
Nr2c2	0.939502	-0.3	0	350.12	241.569	349.88	362.267	361.21	400.748	385.561	255.129	8.58541	8.10627	8.58451	8.63033	8.62648	8.76404	8.71274	8.17557	8.47663	8.5697	0.0930735	0.628846	0
Nr2c1	0.9995	0	0	105.036	76.863	137.831	79.246	130.437	100.187	106.169	153.077	7.11931	6.79263	7.42485	6.82332	7.36139	7.0681	7.13102	7.54749	7.04003	7.277	0.236973	0.245994	0
Smpd4	0.9995	0.1	0	126.043	54.902	169.639	124.529	130.437	153.62	117.345	138.499	7.32232	6.47414	7.66987	7.3086	7.36139	7.55167	7.2417	7.43044	7.19373	7.3963	0.202567	0.469026	0
Pex1	0.92889	-0.4	0	84.029	76.863	63.615	147.171	50.168	53.433	61.466	58.315	6.883	6.79263	6.60903	7.50121	6.3952	6.45011	6.57692	6.52849	6.94647	6.48768	0.458789	0.05937	0
Otx1	NA	0.1	0	0	0	0	0	0	0	0	0	5.08746	5.08746	5.08746	5.08746	5.08746	5.08746	5.08746	5.08746	5.08746	5.08746	0	NA	NA
Kctd20	0.9995	0.1	0	49.017	10.98	63.615	45.283	50.168	33.396	67.054	94.762	6.37533	5.49121	6.60903	6.30894	6.3952	6.07459	6.65898	7.00856	6.19613	6.53433	0.338205	0.322875	0
Itgae	0.9995	-0.3	0	7.002	10.98	0	11.321	20.067	40.075	50.291	21.868	5.35762	5.49121	5.08746	5.50211	5.75668	6.21091	6.39731	5.80395	5.3596	6.04221	0.682611	0.00987858	0
Ctns	0.976589	-0.2	0	350.12	263.53	286.265	316.984	411.379	514.293	447.027	437.364	8.58541	8.21689	8.32312	8.45526	8.79889	9.0988	8.90997	8.8807	8.39517	8.92209	0.526919	0.00209099	0
P2rx5	NA	-0.2	0	0	0	0	0	0	0	0	0	5.08746	5.08746	5.08746	5.08746	5.08746	5.08746	5.08746	5.08746	5.08746	5.08746	0	NA	NA
Shpk	0.9995	0.1	0	42.014	43.922	10.602	22.642	10.034	40.075	27.939	43.736	6.24819	6.28396	5.47904	5.8238	5.46055	6.21091	5.95278	6.28051	5.95875	5.97619	0.0174398	0.949942	0
Trpv1	NA	0	0	0	0	0	0	0	0	0	0	5.08746	5.08746	5.08746	5.08746	5.08746	5.08746	5.08746	5.08746	5.08746	5.08746	0	NA	NA
Ephb3	0.000426012	-1.5	1	7.002	10.98	42.41	22.642	40.134	33.396	78.23	43.736	5.35762	5.49121	6.25569	5.8238	6.21206	6.07459	6.81031	6.28051	5.73208	6.34437	0.612289	0.0545515	0
Tuft1	0.9995	0.2	0	21.007	54.902	42.41	33.963	20.067	26.717	39.115	29.158	5.78154	6.47414	6.25569	6.08668	5.75668	5.92403	6.1921	5.98089	6.14951	5.96342	0.18609	0.319522	0
Rcn1	0.9995	-0.1	0	77.026	65.883	84.819	113.208	70.235	100.187	55.878	116.63	6.79475	6.64217	6.89262	7.20171	6.7037	7.0681	6.4899	7.23487	6.88281	6.87414	0.00867412	0.967863	0
Dnase1	0.976015	0.4	0	0	0	0	0	0	0	0	0	5.08746	5.08746	5.08746	5.08746	5.08746	5.08746	5.08746	5.08746	5.08746	5.08746	0	NA	NA
Trap1	0.990584	0.3	0	322.11	307.452	424.097	577.363	602.017	400.748	363.209	568.573	8.47618	8.41554	8.83951	9.25589	9.31292	8.76404	8.63375	9.23499	8.74678	8.98643	0.239648	0.387175	0
Naa60	0.9995	0.1	0	567.194	592.943	710.362	622.647	892.992	941.757	916.405	1086.12	9.23169	9.29219	9.53986	9.35897	9.85641	9.93038	9.8924	10.1294	9.35568	9.95216	0.596479	0.000581153	0
1700037C18Rik	0.584781	0.7	0	56.019	54.902	84.819	101.888	90.303	46.754	94.993	94.762	6.49216	6.47414	6.89262	7.08627	6.95772	6.33546	7.01115	7.00856	6.7363	6.82822	0.0919234	0.695477	0
Ankrd13d	0.825099	0.5	0	322.11	263.53	296.868	316.984	230.773	253.807	189.986	255.129	8.47618	8.21689	8.37011	8.45526	8.04861	8.16896	7.80726	8.17557	8.37961	8.0501	0.32951	0.0195582	0
Tyrp1	NA	0	0	0	0	0	0	0	0	0	0	5.08746	5.08746	5.08746	5.08746	5.08746	5.08746	5.08746	5.08746	5.08746	5.08746	0	NA	NA
Tpr	0.9995	0.3	0	672.23	658.826	731.567	520.759	321.076	460.86	385.561	371.759	9.46399	9.43635	9.58038	9.11572	8.47198	8.95088	8.71274	8.66448	9.39911	8.70002	0.699092	0.00246622	0
Pdc	NA	0	0	0	0	0	0	0	0	0	0	5.08746	5.08746	5.08746	5.08746	5.08746	5.08746	5.08746	5.08746	5.08746	5.08746	0	NA	NA
BC003331	0.916761	-0.3	0	658.225	614.904	381.687	622.647	712.387	641.196	804.648	597.731	9.4351	9.34186	8.69935	9.35897	9.54378	9.39916	9.71192	9.30317	9.20882	9.48951	0.280686	0.19579	0
Prg4	0.9995	0.2	0	0	0	0	11.321	0	0	0	0	5.08746	5.08746	5.08746	5.50211	5.08746	5.08746	5.08746	5.08746	5.19112	5.08746	0.103661	0.355918	0
Dhx34	0.9995	0.2	0	350.12	439.217	349.88	294.342	331.11	307.24	296.155	335.312	8.58541	8.88636	8.58451	8.35906	8.51219	8.41464	8.367	8.5287	8.60383	8.45563	0.148203	0.244716	0
Kptn	0.798396	0.6	0	217.074	131.765	106.024	79.246	80.269	60.112	167.635	123.92	7.97197	7.373	7.12953	6.82332	6.83629	6.55631	7.6556	7.30305	7.32445	7.08781	0.23664	0.517946	0
Napa	0.9995	0.1	0	1176.4	1163.93	1166.27	1030.2	1324.44	1269.04	1592.53	1844.22	10.2413	10.2263	10.2291	10.0555	10.4077	10.3477	10.6676	10.8751	10.1881	10.5745	0.386461	0.0246474	0
Sra1	0.9995	-0.2	0	189.065	318.433	190.844	260.38	321.076	367.352	441.439	269.708	7.80132	8.46121	7.81278	8.20154	8.47198	8.64872	8.89312	8.24654	8.06921	8.56509	0.495881	0.0569059	0
Calcoco2	NA	-0.1	0	0	0	0	0	0	0	0	0	5.08746	5.08746	5.08746	5.08746	5.08746	5.08746	5.08746	5.08746	5.08746	5.08746	0	NA	NA
Atp5g1	0.9995	-0.2	0	287.098	351.374	307.47	396.23	301.009	414.106	497.317	349.891	8.32687	8.59012	8.41562	8.74896	8.38806	8.8077	9.05343	8.58455	8.52039	8.70843	0.188042	0.31458	0
Snf8	0.943264	0.4	0	721.247	581.963	837.591	577.363	882.959	841.57	910.817	933.043	9.5608	9.2667	9.76751	9.25589	9.84071	9.77408	9.88389	9.91744	9.46272	9.85403	0.391305	0.0219965	0
Tbcb	0.9995	-0.2	0	840.287	625.885	625.543	1007.56	1083.63	1035.27	815.824	1107.99	9.77196	9.36607	9.36532	10.0245	10.1262	10.0624	9.73102	10.1573	9.63197	10.0192	0.387276	0.0870086	0
Inpp5k	0.9995	0	0	826.283	746.669	540.723	543.401	361.21	534.33	530.844	663.335	9.74867	9.60857	9.16672	9.17343	8.62648	9.15059	9.14171	9.44571	9.42435	9.09112	0.333228	0.191816	0
Crkl	0.9995	-0.2	0	217.074	395.296	275.663	158.492	290.975	407.427	240.277	269.708	7.97197	8.74583	8.27456	7.58865	8.34418	8.78603	8.09949	8.24654	8.14525	8.36906	0.22381	0.463179	0
Upk3bl	NA	0	0	0	0	0	0	0	0	0	0	5.08746	5.08746	5.08746	5.08746	5.08746	5.08746	5.08746	5.08746	5.08746	5.08746	0	NA	NA
Eps8l1	0.92889	-0.3	0	245.084	164.706	180.241	249.059	331.11	561.047	78.23	189.524	8.12456	7.63449	7.74309	8.14496	8.51219	9.21686	6.81031	7.80429	7.91177	8.08591	0.174138	0.753701	0
Clint1	0.9995	-0.2	0	329.113	428.237	392.289	350.946	451.513	427.464	424.675	444.653	8.50427	8.85249	8.73569	8.58851	8.92337	8.85007	8.84133	8.90284	8.67024	8.8794	0.20916	0.0396186	0
Prss16	NA	0	0	21.007	87.843	21.205	0	0	0	5.588	0	5.78154	6.92888	5.78673	5.08746	5.08746	5.08746	5.30699	5.08746	5.89615	5.14234	0.753808	0.0982026	0
Cdkal1	0.9995	0.1	0	49.017	32.941	31.807	22.642	90.303	53.433	94.993	43.736	6.37533	6.06482	6.04017	5.8238	6.95772	6.45011	7.01115	6.28051	6.07603	6.67487	0.59884	0.0316727	0
Rhox6	NA	0	0	0	0	0	0	0	0	0	0	5.08746	5.08746	5.08746	5.08746	5.08746	5.08746	5.08746	5.08746	5.08746	5.08746	0	NA	NA
5430419D17Rik	NA	0	0	0	0	0	0	0	0	0	0	5.08746	5.08746	5.08746	5.08746	5.08746	5.08746	5.08746	5.08746	5.08746	5.08746	0	NA	NA
Htra1	0.9995	0.2	0	56.019	10.98	31.807	0	30.101	6.679	5.588	7.289	6.49216	5.49121	6.04017	5.08746	6.00227	5.34621	5.30699	5.36769	5.77775	5.50579	0.271959	0.466432	0
Zbtb17	0.9995	-0.2	0	427.146	373.335	339.277	396.23	311.042	327.277	284.98	306.155	8.84908	8.67007	8.5441	8.74896	8.43063	8.49696	8.31732	8.41005	8.70305	8.41374	0.289315	0.00805701	0
Clcnkb	NA	0	0	0	0	0	0	0	0	0	0	5.08746	5.08746	5.08746	5.08746	5.08746	5.08746	5.08746	5.08746	5.08746	5.08746	0	NA	NA
Fam131c	NA	0	0	0	0	10.602	0	0	0	0	0	5.08746	5.08746	5.47904	5.08746	5.08746	5.08746	5.08746	5.08746	5.18536	5.08746	0.0978934	0.355918	0
Fblim1	0.9995	0.1	0	392.134	439.217	381.687	396.23	411.379	333.956	447.027	437.364	8.73516	8.88636	8.69935	8.74896	8.79889	8.52339	8.90997	8.8807	8.76746	8.77824	0.0107779	0.91533	0
Hspb7	NA	-0.1	0	0	0	0	0	0	0	0	0	5.08746	5.08746	5.08746	5.08746	5.08746	5.08746	5.08746	5.08746	5.08746	5.08746	0	NA	NA
Epor	NA	0	0	70.024	65.883	53.012	113.208	20.067	33.396	61.466	43.736	6.70077	6.64217	6.44314	7.20171	5.75668	6.07459	6.57692	6.28051	6.74695	6.17217	0.574775	0.0509809	0
Ccdc159	NA	0.5	0	0	0	0	0	0	6.679	0	0	5.08746	5.08746	5.08746	5.08746	5.08746	5.34621	5.08746	5.08746	5.08746	5.15215	0.0646874	0.355918	0
Mob1b	0.9995	0	0	49.017	32.941	74.217	45.283	110.37	33.396	27.939	65.605	6.37533	6.06482	6.75778	6.30894	7.17363	6.07459	5.95278	6.63815	6.37672	6.45979	0.0830662	0.801093	0
Atp6v1b1	NA	0.1	0	0	0	0	0	0	0	0	0	5.08746	5.08746	5.08746	5.08746	5.08746	5.08746	5.08746	5.08746	5.08746	5.08746	0	NA	NA
Vax1	NA	0	0	0	0	0	0	30.101	0	16.764	0	5.08746	5.08746	5.08746	5.08746	6.00227	5.08746	5.66573	5.08746	5.08746	5.46073	0.373271	0.149987	0
Atp6v1b2	0.9995	0.1	0	420.144	373.335	561.928	452.834	581.95	534.33	329.682	502.969	8.82701	8.67007	9.21899	8.92729	9.26667	9.15059	8.50653	9.06869	8.91084	8.99812	0.0872812	0.684526	0
Eps15l1	0.9995	-0.1	0	287.098	340.393	424.097	260.38	301.009	233.77	296.155	430.075	8.32687	8.54841	8.83951	8.20154	8.38806	8.06485	8.367	8.85821	8.47908	8.41953	0.0595511	0.791491	0
Tep1	0.993247	0.3	0	791.271	779.611	816.386	860.385	581.95	741.383	782.297	874.728	9.68872	9.6682	9.73197	9.80475	9.26667	9.59877	9.67295	9.8277	9.72341	9.59152	0.131889	0.321604	0
Ttc5	0.9995	0	0	14.005	10.98	53.012	33.963	40.134	33.396	16.764	58.315	5.58511	5.49121	6.44314	6.08668	6.21206	6.07459	5.66573	6.52849	5.90154	6.12022	0.218684	0.473119	0
Osgep	0.9995	0	0	315.108	241.569	233.253	271.7	260.874	387.39	346.446	335.312	8.44753	8.10627	8.06206	8.25597	8.20395	8.71901	8.57155	8.5287	8.21796	8.5058	0.287844	0.0840463	0
Aamp	0.9995	0	0	1092.37	867.454	1229.88	803.78	1284.3	1128.77	1396.96	1661.98	10.1375	9.81611	10.3036	9.71043	10.3645	10.1834	10.4828	10.7279	9.99191	10.4396	0.447711	0.0465161	0
Tmbim1	0.000737208	1.2	1	777.266	527.061	657.35	532.08	321.076	480.897	463.79	451.943	9.66403	9.13201	9.43327	9.14486	8.47198	9.00814	8.95939	8.92464	9.34354	8.84104	0.502505	0.030217	0
Arpc2	0.9995	0.1	0	4096.4	3447.86	3170.12	3135.88	4184.02	3887.25	4414.39	4555.88	12.0121	11.7656	11.6457	11.6302	12.0424	11.9371	12.1191	12.1642	11.7634	12.0657	0.302281	0.0244822	0
Kmt2b	0.9995	0.1	0	287.098	406.276	254.458	316.984	361.21	273.844	184.399	255.129	8.32687	8.78226	8.17222	8.45526	8.62648	8.26606	7.77082	8.17557	8.43415	8.20973	0.224422	0.343788	0
Zbtb32	0.792104	0.6	0	7.002	0	0	0	0	0	0	0	5.35762	5.08746	5.08746	5.08746	5.08746	5.08746	5.08746	5.08746	5.155	5.08746	0.0675399	0.355918	0
Etv2	NA	0	0	0	0	0	0	0	0	0	0	5.08746	5.08746	5.08746	5.08746	5.08746	5.08746	5.08746	5.08746	5.08746	5.08746	0	NA	NA
Upk1a	NA	0	0	0	0	0	0	0	0	0	7.289	5.08746	5.08746	5.08746	5.08746	5.08746	5.08746	5.08746	5.36769	5.08746	5.15752	0.0700557	0.355918	0
Tmem147	0.9995	0.2	0	749.256	527.061	657.35	667.93	762.555	587.763	748.77	510.258	9.61334	9.13201	9.43327	9.45518	9.63763	9.28022	9.61244	9.08815	9.40845	9.40461	0.00384177	0.982383	0
Rps9	0.763386	0.5	0	4509.54	7323.95	6955.19	7641.57	4324.49	3994.12	4090.3	5620.13	12.1496	12.8451	12.7709	12.9061	12.0896	11.9759	12.0099	12.4651	12.6679	12.1351	0.532783	0.0428483	0
Tfpt	0.9995	0.2	0	147.05	186.667	233.253	203.775	60.202	160.299	117.345	102.052	7.50024	7.78573	8.06206	7.89345	6.55769	7.60213	7.2417	7.08801	7.81037	7.12238	0.687989	0.031722	0
Susd2	NA	-0.1	0	14.005	0	0	0	10.034	6.679	0	0	5.58511	5.08746	5.08746	5.08746	5.46055	5.34621	5.08746	5.08746	5.21188	5.24542	0.0335457	0.836875	0
Ggt5	0.813087	-0.4	0	329.113	329.413	402.892	407.551	391.311	474.218	502.905	692.493	8.50427	8.50547	8.77113	8.78644	8.73237	8.9893	9.06852	9.50481	8.64183	9.07375	0.431924	0.0523964	0
Ggt1	NA	0.1	0	0	0	0	0	0	0	0	0	5.08746	5.08746	5.08746	5.08746	5.08746	5.08746	5.08746	5.08746	5.08746	5.08746	0	NA	NA
Crip2	0.9995	-0.2	0	133.045	43.922	31.807	67.925	40.134	26.717	11.176	58.315	7.38409	6.28396	6.04017	6.67136	6.21206	5.92403	5.49748	6.52849	6.5949	6.04052	0.554379	0.180812	0
Akr1b10	0.493515	-0.6	0	518.177	417.256	445.302	396.23	782.623	961.795	1011.4	1056.96	9.10899	8.8178	8.90479	8.74896	9.67353	9.9597	10.0298	10.0914	8.89514	9.93861	1.04348	0.000133533	1
Cbfa2t3	0.9995	0	0	1358.46	944.317	1304.1	1007.56	1906.39	1322.47	1793.69	1399.57	10.4434	9.93416	10.386	10.0245	10.9221	10.4056	10.8358	10.4854	10.197	10.6622	0.465224	0.0417463	0
Fbln1	NA	-0.3	0	7.002	0	0	11.321	0	13.358	0	7.289	5.35762	5.08746	5.08746	5.50211	5.08746	5.56554	5.08746	5.36769	5.25866	5.27704	0.0183729	0.909932	0
Pgrmc1	0.80179	0.4	0	322.11	109.804	106.024	169.813	150.504	113.545	173.223	218.682	8.47618	7.16796	7.12953	7.6711	7.52751	7.20501	7.69504	7.98118	7.61119	7.60218	0.0090082	0.980472	0
Gcat	NA	0.4	0	42.014	43.922	10.602	56.604	30.101	40.075	16.764	14.579	6.24819	6.28396	5.47904	6.5015	6.00227	6.21091	5.66573	5.60226	6.12817	5.8703	0.257877	0.369093	0
Tek	0.197238	1.1	0	7.002	0	0	0	0	0	0	0	5.35762	5.08746	5.08746	5.08746	5.08746	5.08746	5.08746	5.08746	5.155	5.08746	0.0675399	0.355918	0
Mpl	NA	0	0	0	0	0	0	0	0	0	0	5.08746	5.08746	5.08746	5.08746	5.08746	5.08746	5.08746	5.08746	5.08746	5.08746	0	NA	NA
Elovl1	0.9995	-0.1	0	1428.49	1163.93	1049.64	1290.58	2267.6	1836.76	2117.79	2267	10.5142	10.2263	10.0817	10.3713	11.1684	10.8694	11.0713	11.168	10.2984	11.0693	0.77092	0.000580446	0
Med8	0.9995	0.2	0	441.151	428.237	434.699	373.588	461.547	507.614	452.615	707.072	8.89224	8.85249	8.87252	8.67097	8.95288	9.08112	8.92664	9.53347	8.82205	9.12353	0.301472	0.0906909	0
Hyi	0.234379	0.8	0	462.158	538.041	551.326	611.326	551.849	440.823	586.723	466.522	8.95466	9.15997	9.1931	9.33388	9.19439	8.89125	9.27781	8.96729	9.1604	9.08268	0.0777212	0.542533	0
Cdc20	0.0193818	1.5	1	28.01	0	21.205	11.321	10.034	0	16.764	14.579	5.95443	5.08746	5.78673	5.50211	5.46055	5.08746	5.66573	5.60226	5.58268	5.454	0.128681	0.59551	0
Adamts4	NA	0.1	0	0	0	0	0	0	0	0	0	5.08746	5.08746	5.08746	5.08746	5.08746	5.08746	5.08746	5.08746	5.08746	5.08746	0	NA	NA
Nectin4	0.810029	0.4	0	238.081	142.746	95.422	135.85	170.572	253.807	279.392	189.524	8.08789	7.46553	7.01594	7.40812	7.67646	8.16896	8.29182	7.80429	7.49437	7.98538	0.491013	0.113781	0
Pfdn2	0.9995	0.1	0	266.091	219.609	349.88	283.021	190.639	360.673	307.331	422.785	8.22926	7.98646	8.58451	8.30843	7.81146	8.62451	8.41503	8.83537	8.27717	8.42159	0.144428	0.58854	0
Rnf114	0.9995	0.2	0	1253.43	1273.73	1198.07	1381.14	1033.46	975.153	1240.5	1443.3	10.3303	10.3528	10.2669	10.4667	10.06	9.97893	10.3157	10.5287	10.3542	10.2208	0.133342	0.351386	0
C330007P06Rik	0.9995	0	0	14.005	10.98	42.41	56.604	60.202	26.717	33.527	51.026	5.58511	5.49121	6.25569	6.5015	6.55769	5.92403	6.07739	6.40983	5.95838	6.24223	0.283856	0.362755	0
Neurl1a	0.9995	0.2	0	371.127	252.55	243.856	226.417	602.017	427.464	435.851	393.628	8.66223	8.16264	8.11819	8.02468	9.31292	8.85007	8.87606	8.74021	8.24194	8.94482	0.70288	0.0102659	0
Aldh1b1	0.931434	0.5	0	56.019	54.902	63.615	33.963	0	6.679	11.176	14.579	6.49216	6.47414	6.60903	6.08668	5.08746	5.34621	5.49748	5.60226	6.4155	5.38336	1.03215	0.000643518	1
Amacr	0.910849	-0.5	0	84.029	21.961	63.615	33.963	140.471	140.262	139.696	116.63	6.883	5.80635	6.60903	6.08668	7.44684	7.44511	7.44042	7.23487	6.34626	7.39181	1.04555	0.00577937	1
Rbm14	0.992138	0.2	0	84.029	76.863	116.627	101.888	130.437	113.545	78.23	138.499	6.883	6.79263	7.23484	7.08627	7.36139	7.20501	6.81031	7.43044	6.99919	7.20179	0.202605	0.280518	0
Actn3	NA	0.2	0	7.002	0	0	0	0	6.679	5.588	0	5.35762	5.08746	5.08746	5.08746	5.08746	5.34621	5.30699	5.08746	5.155	5.20703	0.0520296	0.610657	0
A530013C23Rik	0.9995	-0.1	0	7.002	0	10.602	11.321	0	6.679	11.176	21.868	5.35762	5.08746	5.47904	5.50211	5.08746	5.34621	5.49748	5.80395	5.35656	5.43378	0.0772201	0.678432	0
Zdhhc24	0.9995	0.2	0	42.014	109.804	31.807	11.321	20.067	46.754	111.757	94.762	6.24819	7.16796	6.04017	5.50211	5.75668	6.33546	7.18742	7.00856	6.23961	6.57203	0.332423	0.512338	0
Bbs1	0.886485	0.5	0	56.019	54.902	0	22.642	10.034	13.358	11.176	36.447	6.49216	6.47414	5.08746	5.8238	5.46055	5.56554	5.49748	6.13847	5.96939	5.66551	0.303883	0.441311	0
Slc34a3	NA	0	0	0	0	0	0	0	0	0	0	5.08746	5.08746	5.08746	5.08746	5.08746	5.08746	5.08746	5.08746	5.08746	5.08746	0	NA	NA
Ndor1	0.9995	-0.1	0	399.136	614.904	508.916	441.513	541.816	434.143	441.439	692.493	8.75868	9.34186	9.08459	8.89334	9.16946	8.87081	8.89312	9.50481	9.01962	9.10955	0.0899318	0.660722	0
Nsmf	0.9995	0.2	0	413.141	395.296	434.699	475.476	591.984	287.203	318.507	408.206	8.80459	8.74583	8.87252	8.99287	9.28998	8.32734	8.46151	8.78857	8.85395	8.71685	0.137099	0.557252	0
Prl7a1	NA	0	0	0	0	0	0	0	0	0	0	5.08746	5.08746	5.08746	5.08746	5.08746	5.08746	5.08746	5.08746	5.08746	5.08746	0	NA	NA
Prl8a9	NA	0	0	0	0	0	0	0	0	0	0	5.08746	5.08746	5.08746	5.08746	5.08746	5.08746	5.08746	5.08746	5.08746	5.08746	0	NA	NA
Amotl1	0.9995	0.2	0	77.026	32.941	21.205	22.642	200.672	353.994	195.574	167.656	6.79475	6.06482	5.78673	5.8238	7.8745	8.59989	7.84282	7.65575	6.11752	7.99324	1.87572	0.000971016	1
Ptbp1	0.726514	-0.4	0	861.294	944.317	731.567	701.893	903.026	955.116	1184.62	1647.4	9.80622	9.93416	9.58038	9.52335	9.87195	9.95	10.251	10.7155	9.71103	10.1971	0.486078	0.0635403	0
Mvd	0.226325	1	0	42.014	54.902	63.615	101.888	70.235	113.545	100.581	123.92	6.24819	6.47414	6.60903	7.08627	6.7037	7.20501	7.07233	7.30305	6.60441	7.07102	0.466611	0.0785729	0
Cyba	0.916761	0.4	0	6428.2	7883.95	8524.34	7822.71	8628.92	8943.35	9493.73	9060.72	12.6578	12.9509	13.0631	12.9397	13.0806	13.1321	13.2179	13.1508	12.9029	13.1454	0.242474	0.0370876	0
Itih3	NA	-0.1	0	14.005	0	0	0	10.034	6.679	0	0	5.58511	5.08746	5.08746	5.08746	5.46055	5.34621	5.08746	5.08746	5.21188	5.24542	0.0335457	0.836875	0
Tmem110	0.982953	0.3	0	217.074	175.687	243.856	305.663	391.311	287.203	357.621	379.049	7.97197	7.71209	8.11819	8.40796	8.73237	8.32734	8.61331	8.69017	8.05255	8.5908	0.538246	0.0200978	0
Sfmbt1	0.9995	0	0	287.098	153.726	201.446	169.813	150.504	160.299	178.811	189.524	8.32687	7.55248	7.87925	7.6711	7.52751	7.60213	7.73343	7.80429	7.85743	7.66684	0.190588	0.334229	0
Itih1	NA	0	0	0	0	0	0	0	0	0	0	5.08746	5.08746	5.08746	5.08746	5.08746	5.08746	5.08746	5.08746	5.08746	5.08746	0	NA	NA
Ihh	NA	0.1	0	0	0	0	0	10.034	6.679	0	0	5.08746	5.08746	5.08746	5.08746	5.46055	5.34621	5.08746	5.08746	5.08746	5.24542	0.157958	0.144361	0
Prkag3	0.299228	1	0	0	0	0	0	0	0	0	0	5.08746	5.08746	5.08746	5.08746	5.08746	5.08746	5.08746	5.08746	5.08746	5.08746	0	NA	NA
Cryba2	NA	0	0	133.045	0	0	33.963	0	6.679	0	7.289	7.38409	5.08746	5.08746	6.08668	5.08746	5.34621	5.08746	5.36769	5.91142	5.22221	0.689218	0.25679	0
Atp7b	0.9995	-0.1	0	0	0	0	0	0	0	0	0	5.08746	5.08746	5.08746	5.08746	5.08746	5.08746	5.08746	5.08746	5.08746	5.08746	0	NA	NA
Defb2	NA	0	0	0	0	0	0	0	0	0	0	5.08746	5.08746	5.08746	5.08746	5.08746	5.08746	5.08746	5.08746	5.08746	5.08746	0	NA	NA
Slc4a1	0.844936	0.6	0	0	0	0	0	0	0	0	0	5.08746	5.08746	5.08746	5.08746	5.08746	5.08746	5.08746	5.08746	5.08746	5.08746	0	NA	NA
Rundc3a	0.9995	-0.3	0	105.036	32.941	42.41	33.963	190.639	46.754	27.939	29.158	7.11931	6.06482	6.25569	6.08668	7.81146	6.33546	5.95278	5.98089	6.38163	6.52015	0.138524	0.793096	0
Slc4a3	NA	-0.1	0	91.031	21.961	42.41	0	110.37	33.396	61.466	29.158	6.96614	5.80635	6.25569	5.08746	7.17363	6.07459	6.57692	5.98089	6.02891	6.45151	0.422596	0.412639	0
Cdt1	0.9995	0	0	84.029	32.941	63.615	45.283	100.336	66.791	117.345	102.052	6.883	6.06482	6.60903	6.30894	7.0697	6.65522	7.2417	7.08801	6.46645	7.01366	0.547213	0.0457326	0
Runx1t1	0.803579	-0.6	0	7.002	10.98	0	0	10.034	0	11.176	0	5.35762	5.49121	5.08746	5.08746	5.46055	5.08746	5.49748	5.08746	5.25594	5.28324	0.0272991	0.863186	0
Snai3	NA	0.1	0	0	10.98	0	0	0	0	0	0	5.08746	5.49121	5.08746	5.08746	5.08746	5.08746	5.08746	5.08746	5.1884	5.08746	0.100937	0.355918	0
Aprt	0.9995	0.2	0	630.215	790.591	657.35	577.363	581.95	587.763	877.29	750.808	9.37551	9.68753	9.43327	9.25589	9.26667	9.28022	9.83177	9.6162	9.43805	9.49871	0.0606634	0.725339	0
Gtf2h1	0.9995	-0.1	0	259.089	252.55	222.651	215.096	150.504	126.903	145.284	240.55	8.1952	8.16264	8.00366	7.96056	7.52751	7.33005	7.4861	8.10093	8.08052	7.61115	0.469369	0.0389726	0
Hfe	0.941881	-0.3	0	980.335	658.826	710.362	633.968	802.69	961.795	921.993	845.57	9.98632	9.43635	9.53986	9.38364	9.70855	9.9597	9.90086	9.78065	9.58654	9.83744	0.2509	0.142015	0
Abhd1	0.9995	-0.3	0	140.048	109.804	137.831	113.208	170.572	153.62	117.345	102.052	7.44334	7.16796	7.42485	7.20171	7.67646	7.55167	7.2417	7.08801	7.30947	7.38946	0.0799965	0.621839	0
Slc5a6	0.913011	0.4	0	70.024	87.843	84.819	45.283	60.202	73.47	89.405	102.052	6.70077	6.92888	6.89262	6.30894	6.55769	6.74779	6.94726	7.08801	6.7078	6.83519	0.127383	0.513146	0
Tcf23	NA	0.1	0	0	0	0	0	0	0	0	0	5.08746	5.08746	5.08746	5.08746	5.08746	5.08746	5.08746	5.08746	5.08746	5.08746	0	NA	NA
Nphs1	NA	0	0	0	0	0	0	0	0	0	0	5.08746	5.08746	5.08746	5.08746	5.08746	5.08746	5.08746	5.08746	5.08746	5.08746	0	NA	NA
Aplp1	0.535092	0.9	0	126.043	186.667	53.012	56.604	260.874	26.717	33.527	43.736	7.32232	7.78573	6.44314	6.5015	8.20395	5.92403	6.07739	6.28051	7.01317	6.62147	0.3917	0.553703	0
Qrich1	0.9995	-0.2	0	189.065	65.883	222.651	113.208	110.37	220.411	178.811	211.393	7.80132	6.64217	8.00366	7.20171	7.17363	7.99102	7.73343	7.93895	7.41222	7.70926	0.29704	0.44128	0
P4htm	0.9995	0.4	0	49.017	87.843	53.012	11.321	40.134	20.037	11.176	21.868	6.37533	6.92888	6.44314	5.50211	6.21206	5.75588	5.49748	5.80395	6.31237	5.81734	0.495023	0.186124	0
Usp19	0.9995	0	0	546.187	625.885	583.133	566.042	301.009	601.122	452.615	656.046	9.18037	9.36607	9.26944	9.22892	8.38806	9.31089	8.92664	9.43055	9.2612	9.01403	0.247168	0.339059	0
Pola1	0.940052	0.4	0	49.017	76.863	31.807	0	0	13.358	16.764	14.579	6.37533	6.79263	6.04017	5.08746	5.08746	5.56554	5.66573	5.60226	6.0739	5.48025	0.593652	0.175442	0
Cdc42	0.915925	-0.3	0	4698.61	4216.49	3636.63	4403.81	5498.43	5343.3	6090.74	5729.47	12.2084	12.0534	11.8418	12.1156	12.4337	12.3927	12.5804	12.4927	12.0548	12.4749	0.420061	0.00305537	0
Pknox1	0.9995	-0.1	0	602.206	450.198	455.904	441.513	752.522	687.95	754.358	1129.86	9.31335	8.91945	8.93636	8.89334	9.61934	9.49576	9.62271	10.1847	9.01562	9.73063	0.715001	0.0080361	0
D130043K22Rik	NA	0	0	0	0	0	0	0	0	0	0	5.08746	5.08746	5.08746	5.08746	5.08746	5.08746	5.08746	5.08746	5.08746	5.08746	0	NA	NA
Gmnn	0.758127	0.7	0	42.014	131.765	95.422	33.963	40.134	46.754	72.642	65.605	6.24819	7.373	7.01594	6.08668	6.21206	6.33546	6.73663	6.63815	6.68095	6.48058	0.200376	0.567171	0
Acot13	0.9995	0	0	252.086	307.452	169.639	203.775	341.143	220.411	290.567	291.576	8.16031	8.41554	7.66987	7.89345	8.5513	7.99102	8.34237	8.34685	8.03479	8.30788	0.273092	0.219486	0
Zfp184	0.875647	-0.6	0	7.002	0	10.602	0	0	0	0	7.289	5.35762	5.08746	5.47904	5.08746	5.08746	5.08746	5.08746	5.36769	5.2529	5.15752	0.0953776	0.460607	0
Cyp27b1	NA	-0.3	0	0	0	0	0	0	0	5.588	0	5.08746	5.08746	5.08746	5.08746	5.08746	5.08746	5.30699	5.08746	5.08746	5.14234	0.0548821	0.355918	0
Cdk4	0.9995	0.1	0	658.225	603.924	519.519	452.834	622.085	634.517	726.418	750.808	9.4351	9.31724	9.11249	8.92729	9.35774	9.38482	9.57065	9.6162	9.19803	9.48235	0.284323	0.0708203	0
B4galnt1	0.972871	0.3	0	1099.38	834.513	911.808	962.272	471.58	487.576	536.432	634.178	10.1464	9.7624	9.8854	9.9604	8.9818	9.02673	9.15591	9.38409	9.93865	9.13713	0.801521	0.000566062	0
Mettl1	0.9995	0.2	0	77.026	65.883	95.422	56.604	90.303	133.583	67.054	80.183	6.79475	6.64217	7.01594	6.5015	6.95772	7.38873	6.65898	6.8352	6.73859	6.96016	0.221568	0.289006	0
Tspan31	0.9995	-0.2	0	819.28	779.611	508.916	588.684	832.791	1102.06	849.351	1253.78	9.73688	9.6682	9.08459	9.28236	9.75954	10.1498	9.78684	10.3307	9.443	10.0067	0.563714	0.0359578	0
Kif5b	0.970141	0.3	0	882.302	889.415	911.808	916.989	852.858	701.309	648.189	779.966	9.83968	9.85084	9.8854	9.89328	9.79256	9.52221	9.41403	9.66882	9.8673	9.5994	0.267896	0.0187724	0
Saal1	0.9995	0.1	0	105.036	87.843	116.627	79.246	100.336	126.903	117.345	65.605	7.11931	6.92888	7.23484	6.82332	7.0697	7.33005	7.2417	6.63815	7.02659	7.0699	0.0433115	0.817317	0
Tph2	NA	0	0	0	0	0	0	0	0	0	0	5.08746	5.08746	5.08746	5.08746	5.08746	5.08746	5.08746	5.08746	5.08746	5.08746	0	NA	NA
Krt23	NA	0	0	28.01	10.98	0	0	0	13.358	0	0	5.95443	5.49121	5.08746	5.08746	5.08746	5.56554	5.08746	5.08746	5.40514	5.20698	0.19816	0.437792	0
Cnp	0.9995	0	0	287.098	340.393	180.241	339.625	481.614	220.411	374.385	459.232	8.32687	8.54841	7.74309	8.54545	9.01015	7.99102	8.67379	8.94612	8.29095	8.65527	0.364314	0.271141	0
Ttc25	0.892633	-0.6	0	56.019	32.941	21.205	11.321	20.067	6.679	5.588	21.868	6.49216	6.06482	5.78673	5.50211	5.75668	5.34621	5.30699	5.80395	5.96145	5.55346	0.407995	0.151865	0
Sulf2	0.9995	-0.3	0	126.043	43.922	63.615	33.963	140.471	146.941	89.405	138.499	7.32232	6.28396	6.60903	6.08668	7.44684	7.49938	6.94726	7.43044	6.5755	7.33098	0.755484	0.0455154	0
Sod2	0.9995	0.1	0	406.139	318.433	434.699	418.871	521.748	487.576	502.905	393.628	8.78182	8.46121	8.87252	8.82296	9.11829	9.02673	9.06852	8.74021	8.73462	8.98844	0.253815	0.0903654	0
Tmco6	0.9995	0.2	0	63.022	65.883	63.615	90.567	50.168	60.112	39.115	51.026	6.60024	6.64217	6.60903	6.96078	6.3952	6.55631	6.1921	6.40983	6.70305	6.38836	0.314695	0.0331491	0
Stambp	0.9995	-0.1	0	175.06	54.902	116.627	90.567	100.336	213.732	229.101	153.077	7.70777	6.47414	7.23484	6.96078	7.0697	7.95264	8.03947	7.54749	7.09438	7.65232	0.557942	0.152132	0
Ezh1	0.9995	0.1	0	679.232	417.256	657.35	588.684	571.916	527.651	374.385	393.628	9.47823	8.8178	9.43327	9.28236	9.24297	9.13353	8.67379	8.74021	9.25291	8.94763	0.305289	0.190368	0
Hap1	0.955878	0.5	0	217.074	65.883	42.41	67.925	60.202	40.075	50.291	21.868	7.97197	6.64217	6.25569	6.67136	6.55769	6.21091	6.39731	5.80395	6.8853	6.24246	0.642833	0.166302	0
P3h4	0.982953	0.4	0	49.017	32.941	21.205	22.642	50.168	46.754	16.764	51.026	6.37533	6.06482	5.78673	5.8238	6.3952	6.33546	5.66573	6.40983	6.01267	6.20156	0.188887	0.433137	0
Ctnnb1	0.9995	0	0	882.302	757.65	657.35	622.647	832.791	687.95	966.695	772.676	9.83968	9.62872	9.43327	9.35897	9.75954	9.49576	9.96679	9.65585	9.56516	9.71948	0.154321	0.331537	0
Eif1b	0.899763	-0.4	0	623.213	669.806	508.916	543.401	782.623	921.72	1033.75	838.281	9.36022	9.45903	9.08459	9.17343	9.67353	9.90044	10.0604	9.76865	9.26932	9.85074	0.581428	0.00283817	0
Klk4	NA	0	0	0	0	0	0	0	0	0	0	5.08746	5.08746	5.08746	5.08746	5.08746	5.08746	5.08746	5.08746	5.08746	5.08746	0	NA	NA
Chrd	NA	0	0	0	0	0	0	10.034	0	0	0	5.08746	5.08746	5.08746	5.08746	5.46055	5.08746	5.08746	5.08746	5.08746	5.18073	0.0932708	0.355918	0
Psmd2	0.9995	0.2	0	210.072	252.55	148.434	147.171	230.773	260.486	206.75	276.997	7.93116	8.16264	7.51123	7.50121	8.04861	8.20206	7.91139	8.28076	7.77656	8.1107	0.334143	0.116969	0
Syngr3	NA	-0.3	0	21.007	10.98	0	11.321	70.235	13.358	16.764	14.579	5.78154	5.49121	5.08746	5.50211	6.7037	5.56554	5.66573	5.60226	5.46558	5.88431	0.418725	0.224066	0
Vars	0.443178	0.5	0	686.235	636.865	784.579	532.08	561.883	667.913	759.946	823.702	9.49232	9.38988	9.67698	9.14486	9.21889	9.45515	9.6329	9.74433	9.42601	9.51282	0.0868052	0.606008	0
Vwa7	0.9995	-0.1	0	21.007	0	10.602	0	0	46.754	22.351	29.158	5.78154	5.08746	5.47904	5.08746	5.08746	6.33546	5.81637	5.98089	5.35888	5.80505	0.446171	0.202584	0
Hspa1l	0.9995	0	0	28.01	0	0	11.321	30.101	20.037	5.588	14.579	5.95443	5.08746	5.08746	5.50211	6.00227	5.75588	5.30699	5.60226	5.40787	5.66685	0.258985	0.345173	0
Slc44a4	NA	-0.1	0	21.007	0	0	0	0	6.679	0	0	5.78154	5.08746	5.08746	5.08746	5.08746	5.34621	5.08746	5.08746	5.26098	5.15215	0.108833	0.578168	0
Msh5	0.9907	-0.4	0	14.005	43.922	10.602	33.963	20.067	13.358	39.115	21.868	5.58511	6.28396	5.47904	6.08668	5.75668	5.56554	6.1921	5.80395	5.8587	5.82956	0.0291318	0.905122	0
Abhd16a	0.9995	0.2	0	945.323	878.435	625.543	645.288	842.824	834.891	961.108	1304.8	9.93564	9.83358	9.36532	9.40788	9.77614	9.76303	9.95871	10.3867	9.63561	9.97115	0.335548	0.154155	0
Neu1	0.915925	0.3	0	700.239	702.748	614.94	622.647	742.488	547.689	776.709	787.255	9.52011	9.52503	9.34194	9.35897	9.60082	9.1841	9.66304	9.68169	9.43651	9.53241	0.0959005	0.480462	0
Angptl7	0.75027	-0.7	0	35.012	21.961	42.41	0	130.437	133.583	72.642	109.341	6.10878	5.80635	6.25569	5.08746	7.36139	7.38873	6.73663	7.16331	5.81457	7.16252	1.34795	0.00415231	1
Clic1	0.713194	-0.4	0	2772.95	2635.3	2724.82	2762.29	3321.13	4121.02	4632.31	4125.8	11.4548	11.3822	11.4298	11.4493	11.7122	12.0206	12.1881	12.0223	11.429	11.9858	0.556748	0.00147232	0
Lsm2	0.982507	0.3	0	84.029	76.863	212.048	67.925	70.235	153.62	150.872	123.92	6.883	6.79263	7.9428	6.67136	6.7037	7.55167	7.53038	7.30305	7.07245	7.2722	0.199752	0.592742	0
Pole	0.126877	1.2	0	21.007	54.902	10.602	33.963	10.034	13.358	22.351	7.289	5.78154	6.47414	5.47904	6.08668	5.46055	5.56554	5.81637	5.36769	5.95535	5.55253	0.402816	0.135663	0
Atp1a2	0.9995	-0.2	0	532.182	120.785	42.41	113.208	240.807	33.396	72.642	51.026	9.14512	7.27412	6.25569	7.20171	8.10227	6.07459	6.73663	6.40983	7.46916	6.83083	0.638329	0.427868	0
Atp1a4	NA	0.1	0	0	0	0	0	0	0	0	0	5.08746	5.08746	5.08746	5.08746	5.08746	5.08746	5.08746	5.08746	5.08746	5.08746	0	NA	NA
Casq1	0.886485	0.5	0	0	0	0	0	0	0	0	0	5.08746	5.08746	5.08746	5.08746	5.08746	5.08746	5.08746	5.08746	5.08746	5.08746	0	NA	NA
Ank	0.9995	-0.1	0	392.134	362.354	381.687	339.625	120.403	120.224	117.345	94.762	8.73516	8.63065	8.69935	8.54545	7.27056	7.26888	7.2417	7.00856	8.65265	7.19743	1.45523	1.3e-06	1
Ceacam9	NA	0	0	0	0	0	0	0	0	0	0	5.08746	5.08746	5.08746	5.08746	5.08746	5.08746	5.08746	5.08746	5.08746	5.08746	0	NA	NA
Zfp775	0.9995	0.1	0	42.014	65.883	74.217	45.283	90.303	20.037	67.054	72.894	6.24819	6.64217	6.75778	6.30894	6.95772	5.75588	6.65898	6.74004	6.48927	6.52815	0.0388823	0.898711	0
Scube2	NA	0.2	0	0	0	0	0	0	0	0	0	5.08746	5.08746	5.08746	5.08746	5.08746	5.08746	5.08746	5.08746	5.08746	5.08746	0	NA	NA
Mrpl49	0.9995	-0.1	0	273.093	252.55	243.856	283.021	240.807	280.523	223.513	284.287	8.26253	8.16264	8.11819	8.30843	8.10227	8.29702	8.0085	8.31418	8.21295	8.1805	0.0324551	0.721075	0
Anxa1	0.797354	0.6	0	420.144	153.726	159.036	169.813	0	26.717	11.176	7.289	8.82701	7.55248	7.59273	7.6711	5.08746	5.92403	5.49748	5.36769	7.91083	5.46917	2.44166	0.00044759	1
Mark3	0.862184	-0.3	0	518.177	527.061	413.494	509.438	602.017	507.614	553.196	532.126	9.10899	9.13201	8.80572	9.08597	9.31292	9.08112	9.1977	9.14498	9.03317	9.18418	0.151006	0.147389	0
Gatad1	0.9995	0.1	0	189.065	153.726	296.868	158.492	140.471	113.545	184.399	167.656	7.80132	7.55248	8.37011	7.58865	7.44684	7.20501	7.77082	7.65575	7.82814	7.51961	0.308536	0.221421	0
Pcdha11	NA	0	0	0	0	0	0	20.067	0	0	0	5.08746	5.08746	5.08746	5.08746	5.75668	5.08746	5.08746	5.08746	5.08746	5.25477	0.167303	0.355918	0
M6pr	0.9995	0.1	0	1288.44	1141.96	848.194	1064.16	1585.31	1442.69	1575.77	1457.88	10.369	10.1996	9.78495	10.1009	10.6612	10.5282	10.6526	10.5429	10.1136	10.5962	0.482608	0.0091869	0
Lrrc8a	0.9995	0	0	147.05	98.824	106.024	169.813	270.908	233.77	240.277	371.759	7.50024	7.05337	7.12953	7.6711	8.25223	8.06485	8.09949	8.66448	7.33856	8.27026	0.9317	0.00362985	0
Mc5r	NA	0	0	0	0	0	0	20.067	0	0	0	5.08746	5.08746	5.08746	5.08746	5.75668	5.08746	5.08746	5.08746	5.08746	5.25477	0.167303	0.355918	0
Ppp2r1a	0.9995	0.1	0	679.232	351.374	477.109	373.588	591.984	514.293	536.432	794.545	9.47823	8.59012	8.99749	8.67097	9.28998	9.0988	9.15591	9.69444	8.9342	9.30978	0.375584	0.172018	0
Fance	0.922745	-0.3	0	448.153	428.237	360.482	384.909	321.076	474.218	452.615	459.232	8.91335	8.85249	8.62382	8.71049	8.47198	8.9893	8.92664	8.94612	8.77504	8.83351	0.0584756	0.686504	0
Tinf2	0.9995	0	0	154.053	65.883	137.831	192.454	150.504	93.508	223.513	182.235	7.555	6.64217	7.42485	7.82307	7.52751	6.99444	8.0085	7.75646	7.36127	7.57173	0.210457	0.550893	0
Tssk4	NA	0.2	0	0	0	10.602	22.642	0	20.037	11.176	0	5.08746	5.08746	5.47904	5.8238	5.08746	5.75588	5.49748	5.08746	5.36944	5.35707	0.0123691	0.960863	0
Hapln4	NA	0	0	0	10.98	0	0	30.101	0	0	0	5.08746	5.49121	5.08746	5.08746	6.00227	5.08746	5.08746	5.08746	5.1884	5.31617	0.127766	0.627544	0
Dus3l	0.724719	0.5	0	497.17	362.354	455.904	373.588	421.412	440.823	458.202	510.258	9.05303	8.63065	8.93636	8.67097	8.83103	8.89125	8.94311	9.08815	8.82275	8.93838	0.115632	0.358166	0
Gtpbp3	0.9995	0.2	0	112.038	131.765	127.229	101.888	90.303	66.791	145.284	102.052	7.1902	7.373	7.33297	7.08627	6.95772	6.65522	7.4861	7.08801	7.24561	7.04676	0.198845	0.322441	0
Tgfbr1	0.886485	-0.3	0	12037.1	9596.9	10305.6	9068	12943.4	12797.2	16199.1	11961.9	13.5593	13.2335	13.3359	13.152	13.6637	13.6474	13.9867	13.5503	13.3201	13.712	0.391852	0.0232407	0
Homer1	0.888717	0.4	0	63.022	21.961	10.602	79.246	50.168	53.433	16.764	29.158	6.60024	5.80635	5.47904	6.82332	6.3952	6.45011	5.66573	5.98089	6.17724	6.12298	0.0542523	0.887854	0
Rad51c	0.9995	0.3	0	0	10.98	21.205	0	10.034	0	11.176	14.579	5.08746	5.49121	5.78673	5.08746	5.46055	5.08746	5.49748	5.60226	5.36322	5.41194	0.0487225	0.819114	0
Gabrb2	NA	-0.2	0	0	10.98	0	0	20.067	0	0	0	5.08746	5.49121	5.08746	5.08746	5.75668	5.08746	5.08746	5.08746	5.1884	5.25477	0.0663662	0.745692	0
Cav1	0.9995	0.3	0	56.019	21.961	0	0	0	13.358	0	7.289	6.49216	5.80635	5.08746	5.08746	5.08746	5.56554	5.08746	5.36769	5.61836	5.27704	0.341321	0.37544	0
Arpp19	0.9995	0	0	609.208	867.454	890.603	996.235	712.387	728.025	793.473	896.596	9.32914	9.81611	9.85269	10.0088	9.54378	9.57369	9.69257	9.86201	9.75167	9.66801	0.0836614	0.627549	0
Bcl2l1	0.986209	0.2	0	847.29	790.591	742.169	713.213	1304.37	955.116	1329.9	1333.96	9.78347	9.68753	9.60023	9.54538	10.3863	9.95	10.4135	10.4178	9.65415	10.2919	0.637746	0.00226262	0
Khsrp	0.9995	-0.1	0	84.029	120.785	127.229	79.246	140.471	53.433	111.757	72.894	6.883	7.27412	7.33297	6.82332	7.44684	6.45011	7.18742	6.74004	7.07835	6.9561	0.122249	0.653293	0
Dio2	NA	-0.4	0	7.002	0	21.205	0	30.101	6.679	0	7.289	5.35762	5.08746	5.78673	5.08746	6.00227	5.34621	5.08746	5.36769	5.32982	5.45091	0.12109	0.651818	0
Ccdc124	0.9995	0.3	0	560.192	527.061	646.748	418.871	391.311	567.726	620.25	685.204	9.21479	9.13201	9.41098	8.82296	8.73237	9.23296	9.3537	9.49026	9.14518	9.20232	0.05714	0.790373	0
Cct4	0.9995	0.1	0	273.093	417.256	381.687	532.08	461.547	360.673	463.79	444.653	8.26253	8.8178	8.69935	9.14486	8.95288	8.62451	8.95939	8.90284	8.73114	8.85991	0.128768	0.541476	0
0610009B22Rik	0.709851	-0.6	0	238.081	274.511	296.868	249.059	290.975	293.882	346.446	262.418	8.08789	8.26918	8.37011	8.14496	8.34418	8.35703	8.57155	8.21149	8.21804	8.37106	0.153028	0.168403	0
Cpt1c	NA	-0.2	0	28.01	10.98	0	0	80.269	6.679	11.176	36.447	5.95443	5.49121	5.08746	5.08746	6.83629	5.34621	5.49748	6.13847	5.40514	5.95461	0.549472	0.216676	0
Twist2	NA	0	0	0	0	0	0	0	0	0	0	5.08746	5.08746	5.08746	5.08746	5.08746	5.08746	5.08746	5.08746	5.08746	5.08746	0	NA	NA
Zfp655	0.9995	0	0	105.036	54.902	95.422	169.813	170.572	66.791	139.696	65.605	7.11931	6.47414	7.01594	7.6711	7.67646	6.65522	7.44042	6.63815	7.07012	7.10256	0.0324387	0.931698	0
Rhoa	0.846684	-0.3	0	833.285	856.474	1070.84	1041.52	1545.18	1395.94	1223.74	1778.61	9.76036	9.79843	10.1096	10.0708	10.625	10.4817	10.2966	10.8239	9.93481	10.5568	0.621982	0.00491835	0
Zmiz1	0.9995	-0.2	0	1183.4	845.493	1007.23	860.385	1575.28	1536.2	1469.6	1523.48	10.2496	9.78053	10.0241	9.80475	10.6522	10.6167	10.5542	10.605	9.96474	10.607	0.642298	0.00119168	0
Ankrd26	0.9995	0.2	0	84.029	32.941	42.41	67.925	130.437	20.037	33.527	43.736	6.883	6.06482	6.25569	6.67136	7.36139	5.75588	6.07739	6.28051	6.46872	6.36879	0.0999248	0.808859	0
Aldh16a1	0.9995	0.1	0	518.177	340.393	572.531	418.871	511.715	427.464	441.439	546.705	9.10899	8.54841	9.24444	8.82296	9.092	8.85007	8.89312	9.18166	8.9312	9.00421	0.0730164	0.689345	0
Hnrnpa0	0.992843	0.3	0	735.251	746.669	816.386	690.572	772.589	854.929	810.236	590.441	9.58731	9.60857	9.73197	9.50099	9.65569	9.79592	9.7215	9.28642	9.60721	9.61488	0.00767531	0.952191	0
Prrg2	0.982953	-0.4	0	455.156	340.393	296.868	305.663	421.412	454.181	447.027	437.364	8.93415	8.54841	8.37011	8.40796	8.83103	8.93127	8.90997	8.8807	8.56516	8.88824	0.323085	0.0482718	0
Hnrnph1	0.947208	-0.3	0	665.227	1032.16	752.772	894.347	702.354	754.742	625.837	889.307	9.44962	10.0582	9.6198	9.85852	9.52426	9.62341	9.36597	9.85067	9.74654	9.59107	0.155463	0.389676	0
Ift43	NA	-0.5	0	42.014	32.941	42.41	90.567	40.134	46.754	44.703	29.158	6.24819	6.06482	6.25569	6.96078	6.21206	6.33546	6.29835	5.98089	6.38237	6.20669	0.175678	0.441449	0
Id3	0.17257	1.2	0	140.048	32.941	31.807	56.604	10.034	26.717	0	14.579	7.44334	6.06482	6.04017	6.5015	5.46055	5.92403	5.08746	5.60226	6.51246	5.51857	0.993883	0.0365499	0
Tcap	NA	-0.2	0	14.005	0	0	0	30.101	73.47	22.351	43.736	5.58511	5.08746	5.08746	5.08746	6.00227	6.74779	5.81637	6.28051	5.21188	6.21174	0.999861	0.0056456	0
[truncated: 22,184 more rows]

## Sheet: Fig 4D Expressed (max > 10)
PeakID	Chr	Start	End	width	Peak Score	Distance to TSS	Entrez ID	Gene Name	Gene Alias	AS_CD451_nt_5_S12_L001_R1_001.8460885.0	AS_CD451_nt_6_S14_L001_R1_001.8616871.5	AS_CD451_nt_4_S10_L001_R1_001.8439813.0	AS_CD452_nt_4_S11_L001_R1_001.9107770.0	AS_CD452_nt_5_S13_L001_R1_001.8588473.5	AS_CD452_nt_6_S15_L001_R1_001.8392877.5	AS_CD451_nt_5_S12_L001_R1_001.8460885.0	AS_CD451_nt_6_S14_L001_R1_001.8616871.5	AS_CD451_nt_4_S10_L001_R1_001.8439813.0	AS_CD452_nt_4_S11_L001_R1_001.9107770.0	AS_CD452_nt_5_S13_L001_R1_001.8588473.5	AS_CD452_nt_6_S15_L001_R1_001.8392877.5	max	45.1NT_45.2NT.baseMean	45.1NT_45.2NT.log2FoldChange	45.1NT_45.2NT.lfcSE	45.1NT_45.2NT.stat	45.1NT_45.2NT.pvalue	45.1NT_45.2NT.padj	45.1NT - 45.2NT	avg 45.1 NT	avg 45.2 NT	log2(1+avg 45.1 NT)	log2(1+avg 45.2 NT)	sort NT	strict sort
[truncated: 58,947 more rows]

[truncated: 9 more sheets: Fig 4E S7B scatter data, Fig 4F heatmap, Fig 5, S8A, Fig 6A Expressed (max > 10), Fig 6B, S10B, Fig 6C 1, Fig 6C 2, Fig 6D 1, Fig 6D 2]
